# Supplementary material for: Characterization of expressed sequence tags from developing fibers of Gossypium barbadense and evaluation of insertion-deletion variation in tetraploid cultivated cotton species
Source: BMC Genomics. 2013 Mar 13;14:170. doi: 10.1186/1471-2164-14-170 (PMC3600364; doi:10.1186/1471-2164-14-170)
Supplement: Additional file 1: Table S1 — Functional annotation and classification summary for 8653 unigenes. Note: These unigenes were submitted to nr (non-redundant) protein database and assigned with GO (Gene Ontology) and KO (KEGG) terms. [file 1471-2164-14-170-S1.xls]

## Sheet: Sheet1
Table S1: Functional annotation and classification summary for 8653 unigenes
Note: These unigenes were submitted to nr (non-redundant) protein database and assigned with GO (Gene Ontology) and KO (KEGG) terms.
Seq. Name	Seq. Description	Length	Hits	eValue	Similarity	GOs	GOs	Enzyme Codes
Unigene0001	succinyl--ligase alpha subunit	586	20	6.9973e-46	0.9085	5	P:tricarboxylic acid cycle; F:succinate-CoA ligase (ADP-forming) activity; F:binding; F:ATP citrate synthase activity; F:succinate-CoA ligase (GDP-forming) activity	EC:6.2.1.5; EC:2.3.3.8; EC:6.2.1.4
Unigene0002	---NA---	808	0			0	-
Unigene0003	40s ribosomal protein s17	684	20	3.64379e-56	0.9425	3	F:structural constituent of ribosome; P:translation; C:cytosolic ribosome	EC:3.6.5.3
Unigene0004	integral membrane family protein	757	20	9.83831e-104	0.7095	1	C:plastid	-
Unigene0005	atofp13 ofp13 (arabidopsis thaliana ovate family protein 13)	793	20	1.33651e-21	0.5675	1	C:mitochondrion	-
Unigene0006	acyl carrier protein	646	20	1.44534e-48	0.745	2	P:fatty acid biosynthetic process; C:mitochondrial matrix	-
Unigene0007	---NA---	857	20	2.19151e-52	0.6935	1	C:endomembrane system	-
Unigene0008	60s ribosomal proteinbbc1 protein	835	20	5.82362e-87	0.9265	4	C:ribosome; F:structural constituent of ribosome; P:translation; C:mitochondrion	EC:3.6.5.3
Unigene0009	anthocyanidin reductase	1318	20	0	0.9085	3	P:cellular metabolic process; F:coenzyme binding; F:catalytic activity	-
Unigene0010	lysine-ketoglutarate reductase saccharopine dehydrogenase bifunctional enzyme	590	20	3.56072e-58	0.804	5	P:L-lysine catabolic process; F:binding; F:saccharopine dehydrogenase (NADP+, L-lysine-forming) activity; P:electron transport; C:cytosol	EC:1.5.1.8
Unigene0011	flavonoid 3-hydroxylase	1176	20	0	0.896	4	F:heme binding; F:monooxygenase activity; P:electron transport; F:iron ion binding	-
Unigene0012	40s ribosomal protein s11	779	20	4.97517e-74	0.947	4	F:structural constituent of ribosome; C:cytosolic small ribosomal subunit; P:translation; F:rRNA binding	EC:3.6.5.3
Unigene0013	protein	616	13	6.92555e-34	0.836923	2	F:molecular_function; P:biological_process
Unigene0014	---NA---	804	3	5.60359e-15	0.593333	2	F:molecular_function; P:biological_process
Unigene0015	rna helicase	697	6	5.1735e-21	0.635	1	F:ATP-dependent helicase activity	-
Unigene0016	transposonmutator sub-expressed	685	20	1.11965e-97	0.8195	3	F:receptor activity; F:protein binding; P:response to light stimulus	-
Unigene0017	allene oxide cyclase	821	20	1.13822e-71	0.8675	3	P:jasmonic acid biosynthetic process; F:allene-oxide cyclase activity; C:chloroplast	EC:5.3.99.6
Unigene0018	ibonuclease h fold	809	9	4.18626e-10	0.514444	0	-
Unigene0019	---NA---	574	0			0	-
Unigene0020	protein	827	20	1.93754e-127	0.9305	5	C:nucleolus; F:RNA binding; F:protein binding; P:RNA methylation; P:rRNA processing	-
Unigene0021	---NA---	981	0			0	-
Unigene0022	histone h3	683	20	3.36006e-70	0.9885	6	C:nucleosome; F:DNA binding; P:nucleosome assembly; C:nucleus; C:plastid; C:mitochondrion	-
Unigene0023	hmgb3 (high mobility group b 3)	733	20	6.27827e-36	0.898	7	C:chromatin; F:DNA binding; P:chromatin assembly or disassembly; F:chromatin binding; F:structural constituent of chromatin; C:nucleus; P:regulation of transcription, DNA-dependent	-
Unigene0024	dna-directed rna polymerase ii subunit	724	20	3.45431e-47	0.8755	5	F:DNA-directed RNA polymerase activity; P:transcription, DNA-dependent; C:RNA polymerase complex; F:DNA binding; P:regulation of transcription	EC:2.7.7.6
Unigene0025	map2b (methionine aminopeptidase 2b) methionyl aminopeptidase	654	20	3.42439e-69	0.9415	7	C:cytoplasm; F:cobalt ion binding; P:N-terminal protein amino acid modification; F:methionyl aminopeptidase activity; F:protein binding; P:protein processing; P:proteolysis	EC:3.4.11.18
Unigene0026	citrate synthase	728	20	2.79259e-121	0.94	6	P:cellular carbohydrate metabolic process; F:ATP citrate synthase activity; C:mitochondrial matrix; F:citrate (Si)-synthase activity; P:tricarboxylic acid cycle; F:lyase activity	EC:2.3.3.8; EC:2.3.3.1
Unigene0027	pollen allergen	629	20	1.26427e-30	0.6015	9	F:hydrolase activity; P:metabolic process; P:cellular cell wall organization; P:carbohydrate metabolic process; F:hydrolase activity, acting on glycosyl bonds; F:polygalacturonase activity; C:extracellular region; P:ripening; C:cell wall
Unigene0028	holocarboxylase synthetase	1234	20	1.72388e-84	0.645	1	F:protein binding	-
Unigene0029	vacuole membrane protein 1	771	20	1.88686e-25	0.7085	3	C:mitochondrion; C:membrane; C:endoplasmic reticulum	-
Unigene0030	gpi-anchored protein	897	20	7.14567e-41	0.7435	1	C:plant-type cell wall	-
Unigene0031	cyclophilin	786	20	1.20934e-83	0.9615	4	P:protein folding; F:peptide binding; C:cytoplasm; F:peptidyl-prolyl cis-trans isomerase activity	EC:5.2.1.8
Unigene0032	protein binding zinc ion binding	606	20	2.33994e-71	0.697	1	F:metal ion binding	-
Unigene0033	acyl--binding protein	657	20	5.948e-45	0.879	2	F:acyl-CoA binding; P:lipid transport	-
Unigene0034	---NA---	595	15	1.30368e-55	0.736	2	F:molecular_function; P:biological_process
Unigene0035	dynamin-like protein	783	20	5.71439e-50	0.8515	2	F:GTPase activity; F:GTP binding	EC:3.6.5.1; EC:3.6.5.2; EC:3.6.5.3; EC:3.6.5.4
Unigene0036	bzip transcription factor bzip133	763	20	3.00051e-68	0.5825	2	F:molecular_function; P:biological_process
Unigene0037	40s ribosomal protein s11	771	20	5.41407e-73	0.95	4	F:structural constituent of ribosome; C:cytosolic small ribosomal subunit; P:translation; F:rRNA binding	EC:3.6.5.3
Unigene0038	---NA---	730	0			0	-
Unigene0039	adenylate cyclase	776	14	5.88506e-43	0.678571	1	F:adenylate cyclase activity
Unigene0040	nucleolar protein family a member 2	707	20	5.62438e-63	0.8555	2	P:ribosome biogenesis; C:ribonucleoprotein complex	-
Unigene0041	farnesylated protein	838	20	5.94379e-54	0.7405	2	F:transition metal ion binding; C:plastid	-
Unigene0042	translation initiation factor (eif-4a)	977	20	2.02542e-140	0.984	5	F:ATP-dependent helicase activity; F:RNA binding; F:ATP binding; F:translation initiation factor activity; P:translation	EC:3.6.5.3
Unigene0043	annexin-like protein	1120	20	5.92955e-174	0.855	3	C:cell surface; F:calcium ion binding; F:calcium-dependent phospholipid binding	-
Unigene0044	myb family transcription factor	814	20	4.46485e-68	0.5995	3	P:regulation of transcription; C:nucleus; F:DNA binding
Unigene0045	inosine triphosphate pyrophosphatase	831	20	9.21205e-93	0.831	2	C:mitochondrion; F:pyrophosphatase activity	-
Unigene0046	---NA---	683	1	1.06407e-07	0.5	0	-
Unigene0047	chromodomain-helicase-dna-binding protein	937	5	6.78452e-21	0.506	0	-
Unigene0048	ran binding protein	826	20	7.99506e-73	0.844	2	F:Ran GTPase binding; P:protein import into nucleus, translocation	-
Unigene0049	60s ribosomal protein l22	883	20	5.19529e-36	0.9595	3	F:structural constituent of ribosome; P:translation; C:cytosolic ribosome	EC:3.6.5.3
Unigene0050	plastidic aldolase	986	20	2.06696e-124	0.949	5	C:plastoglobule; P:response to oxidative stress; P:pentose-phosphate shunt; P:glycolysis; F:fructose-bisphosphate aldolase activity	EC:4.1.2.13
Unigene0051	targeting protein for xklp2 containingexpressed	825	20	4.24919e-66	0.737	0	-
Unigene0052	eukaryotic initiation factoreif4-like protein	674	20	2.99326e-15	0.6845	4	P:translational initiation; F:RNA binding; F:translation initiation factor activity; C:nucleus	-
Unigene0053	class i chitinase	1076	20	1.4523e-81	0.689	6	F:endochitinase activity; P:chitin catabolic process; C:cytoplasmic membrane-bounded vesicle; P:cell wall macromolecule catabolic process; P:response to other organism; F:chitin binding	-
Unigene0054	bet3 family protein	784	20	6.16319e-80	0.8045	1	F:transporter activity	-
Unigene0055	eukaryotic translation initiation factor 5	810	20	2.35589e-61	0.6745	3	P:regulation of translational initiation; F:translation initiation factor activity; C:nucleus	-
Unigene0056	histone deacetylase hd2	766	20	1.24828e-13	0.634	6	C:nucleolus; P:response to water deprivation; F:binding; P:cellular process; P:response to salt stress; F:transcription repressor activity	-
Unigene0057	rad23-like protein	1686	20	1.37158e-125	0.731	5	P:base-excision repair; P:ubiquitin cycle; F:damaged DNA binding; P:nucleotide-excision repair; C:nucleus	-
Unigene0058	disease resistance protein (nbs-lrr class)	776	20	3.57034e-40	0.527	3	F:ATP binding; P:defense response; F:protein binding
Unigene0059	chromosome 6 open reading frame 68	826	20	9.12365e-69	0.6055	0	-
Unigene0060	serine threonine protein	769	20	7.30947e-46	0.9885	3	P:protein amino acid phosphorylation; F:ATP binding; F:protein tyrosine kinase activity	EC:2.7.10
Unigene0061	heat shock protein 82	1613	20	0	0.945	7	P:protein folding; P:response to arsenic; C:cytoplasmic membrane-bounded vesicle; P:response to stress; F:ATP binding; F:unfolded protein binding; C:mitochondrion	-
Unigene0062	heat shock 70kd protein binding protein	773	20	1.86944e-57	0.724	1	F:protein binding	-
Unigene0063	14-3-3 protein	1088	20	6.12579e-128	0.936	4	C:cytosol; C:plant-type cell wall; C:plasma membrane; F:protein domain specific binding	-
Unigene0064	60s ribosomal protein l35a	626	20	8.29692e-59	0.946	4	C:cytosolic ribosome; P:ribosome biogenesis; F:structural constituent of ribosome; P:translation	EC:3.6.5.3
Unigene0065	virus-specific-signaling-pathway regulated protein	635	2	1.30492e-06	0.47	0	-
Unigene0066	cytochrome p450	775	20	8.71285e-71	0.7905	5	F:heme binding; C:endoplasmic reticulum; F:iron ion binding; F:tabersonine 16-hydroxylase activity; P:electron transport	EC:1.14.13.73
Unigene0067	40s ribosomal protein sa (laminin receptor-like protein)	1442	20	1.55765e-119	0.807	4	P:mature ribosome assembly; F:structural constituent of ribosome; C:small ribosomal subunit; P:translation	EC:3.6.5.3
Unigene0068	basic helix-loop-helixfamily protein	778	20	1.18417e-75	0.678	3	P:regulation of transcription; F:transcription factor activity; C:nucleus	-
Unigene0069	sepallata1	778	20	1.64092e-101	0.9005	8	P:response to high light intensity; F:sequence-specific DNA binding; F:protein binding; F:transcription factor activity; F:chlorophyll binding; C:nucleus; P:ovule development; P:regulation of transcription, DNA-dependent	-
Unigene0070	---NA---	622	0			0	-
Unigene0071	ralf precursor	668	20	4.34731e-35	0.754	2	C:apoplast; F:signal transducer activity	-
Unigene0072	serine-rich protein	609	17	1.36236e-26	0.811176	1	F:molecular_function
Unigene0073	fructose-bisphosphatase precursor	818	20	1.63607e-102	0.8675	6	P:fructose metabolic process; P:reductive pentose-phosphate cycle; F:fructose-2,6-bisphosphate 2-phosphatase activity; P:response to cold; C:chloroplast; F:fructose 1,6-bisphosphate 1-phosphatase activity	EC:3.1.3.46; EC:3.1.3.11
Unigene0074	hpt phosphotransmitter	874	20	2.60035e-56	0.835	6	C:cytoplasm; F:histidine phosphotransfer kinase activity; P:cytokinin mediated signaling pathway; C:nucleus; F:protein binding; P:two-component signal transduction system (phosphorelay)	-
Unigene0075	---NA---	667	0			0	-
Unigene0076	phytochrome-associated protein 1	1205	20	8.53046e-81	0.6725	14	P:response to jasmonic acid stimulus; P:sucrose mediated signaling; P:regulation of translation; P:anthocyanin biosynthetic process; P:response to salt stress; P:regulation of transcription, DNA-dependent; F:acid phosphatase activity; P:response to auxin stimulus; F:protein serine/threonine phosphatase activity; F:protein dimerization activity; F:transcription factor activity; P:removal of supero…	EC:3.1.3.2
Unigene0077	iqd14 calmodulin binding	773	4	1.44808e-17	0.75	1	F:calmodulin binding	-
Unigene0078	histone h1	1123	20	9.32038e-10	0.906	4	C:nucleosome; F:DNA binding; P:nucleosome assembly; C:nucleus	-
Unigene0079	snrnp sm protein f-like	598	20	1.98512e-35	0.913	2	C:small nucleolar ribonucleoprotein complex; P:mRNA metabolic process	-
Unigene0080	adenine phosphoribosyltransferase	678	20	4.04623e-84	0.8675	5	F:adenine phosphoribosyltransferase activity; F:phosphate transmembrane transporter activity; P:nucleoside metabolic process; C:cytosol; P:adenine salvage	EC:2.4.2.7
Unigene0081	---NA---	771	0			0	-
Unigene0082	beta tubulin	886	20	5.45713e-118	0.99	8	C:cytoplasm; F:structural constituent of cytoskeleton; P:microtubule-based movement; C:protein complex; F:GTP binding; P:protein polymerization; F:GTPase activity; C:microtubule	EC:3.6.5.1; EC:3.6.5.2; EC:3.6.5.3; EC:3.6.5.4
Unigene0083	cytochrome p450	1258	20	1.28029e-82	0.566	5	P:brassinosteroid homeostasis; P:brassinosteroid metabolic process; F:steroid hydroxylase activity; P:response to brassinosteroid stimulus; P:response to light stimulus	-
Unigene0084	calnexin homolog	785	20	3.96717e-103	0.9195	9	C:endoplasmic reticulum membrane; C:microsome; F:sugar binding; P:protein folding; C:plant-type cell wall; C:cytoplasmic membrane-bounded vesicle; F:calcium ion binding; F:unfolded protein binding; C:integral to membrane	-
Unigene0085	acyl--binding protein	628	20	1.8256e-29	0.905	2	F:acyl-CoA binding; P:lipid transport	-
Unigene0086	dihydrodipicolinate synthase	754	20	1.04003e-113	0.881	3	P:diaminopimelate biosynthetic process; C:chloroplast; F:dihydrodipicolinate synthase activity	EC:4.2.1.52
Unigene0087	at1g71080 f23n20_7	790	12	2.33046e-34	0.590833	3	C:plastid; F:molecular_function; P:biological_process
Unigene0088	acidic ribosomal protein p1a	619	20	8.32568e-19	0.764	2	P:translation; C:ribonucleoprotein complex	EC:3.6.5.3
Unigene0089	60s ribosomal protein l44	560	20	2.01172e-57	0.9785	3	C:ribosome; F:structural constituent of ribosome; P:translation	EC:3.6.5.3
Unigene0090	at5g22100 at5g22100	804	10	8.58515e-40	0.564	2	F:nucleotide binding; P:biological_process
Unigene0091	pi starvation-induced protein	529	20	1.49594e-32	0.831	4	P:negative regulation of catalytic activity; P:proteolysis; F:identical protein binding; F:subtilase activity	-
Unigene0092	granule bound starch synthase ia precursor	714	20	2.83791e-54	0.861	6	C:amyloplast; F:NDP-glucose-starch glucosyltransferase activity; F:glycogen (starch) synthase activity; F:starch synthase activity; P:starch biosynthetic process; C:chloroplast	EC:2.4.1.242; EC:2.4.1.11; EC:2.4.1.21
Unigene0093	at3g46430 f18l15_150	533	15	1.3076e-20	0.771333	1	C:mitochondrion	-
Unigene0094	ubiquitin conjugating enzyme	902	20	1.1686e-91	0.7925	3	F:ubiquitin-protein ligase activity; P:ubiquitin cycle; P:regulation of protein metabolic process	EC:6.3.2.19
Unigene0095	24 kda seed maturation protein	765	20	1.00471e-71	0.8525	2	C:membrane; C:endoplasmic reticulum	-
Unigene0096	receptor protein kinase	770	20	1.0409e-92	0.7765	8	F:receptor activity; P:protein amino acid phosphorylation; C:cytoplasmic membrane-bounded vesicle; F:protein binding; F:ATP binding; C:membrane; F:protein serine/threonine kinase activity; P:transmembrane receptor protein tyrosine kinase signaling pathway	EC:2.7.11
Unigene0097	signal peptidase i family protein	783	20	2.95043e-36	0.7725	4	C:integral to membrane; F:signal peptidase activity; P:proteolysis; F:serine-type peptidase activity	-
Unigene0098	ndufa9 protein	809	20	2.54423e-116	0.7875	5	P:cellular metabolic process; P:response to hypoxia; F:coenzyme binding; F:catalytic activity; C:mitochondrial part	-
Unigene0099	nadh dehydrogenase ubiquinone	740	20	2.82844e-84	0.888	7	P:mitochondrial electron transport, NADH to ubiquinone; F:NADH dehydrogenase (ubiquinone) activity; F:iron ion binding; P:electron transport; P:transport; F:4 iron, 4 sulfur cluster binding; C:mitochondrial respiratory chain	EC:1.6.5.3
Unigene0100	negatively light-regulated protein	732	20	8.50504e-25	0.7775	2	F:molecular_function; P:biological_process
Unigene0101	histone h2b	710	20	2.88857e-43	1	4	C:nucleosome; F:DNA binding; P:nucleosome assembly; C:nucleus	-
Unigene0102	at3g29310 muo10_1	1006	17	5.01878e-65	0.599412	1	C:endoplasmic reticulum	-
Unigene0103	growth-on protein gro10	785	20	3.58815e-104	0.915	5	C:endomembrane system; C:cytoplasmic membrane-bounded vesicle; F:aspartic-type endopeptidase activity; C:integral to membrane; P:proteolysis	EC:3.4.23
Unigene0104	chalcone flavanone isomerase	893	20	9.00806e-121	0.8345	6	P:flavonoid biosynthetic process; F:chalcone isomerase activity; P:response to UV-B; C:nucleus; C:endoplasmic reticulum; C:plant-type vacuole membrane	EC:5.5.1.6
Unigene0105	invertase pectin methylesterase inhibitor family protein	768	20	1.32594e-63	0.6705	1	F:pectinesterase inhibitor activity	-
Unigene0106	---NA---	534	0			0	-
Unigene0107	40s ribosomal protein s16	654	20	1.09904e-75	0.9555	3	F:structural constituent of ribosome; C:cytosolic small ribosomal subunit; P:translation	EC:3.6.5.3
Unigene0108	aharacterization and engineering of the bifunctional n- and o-glucosyltransferase involved in xenobiotic metabolism in plants	715	20	5.50012e-74	0.828	2	F:hydroquinone glucosyltransferase activity; P:metabolic process	EC:2.4.1.218
Unigene0109	nucleic acid binding	649	20	4.24435e-56	0.8875	1	F:nucleic acid binding	-
Unigene0110	aluminum-induced protein	1075	20	6.01737e-128	0.8435	2	C:chloroplast; P:response to aluminum ion	-
Unigene0111	glycoside hydrolase family 28 protein polygalacturonasefamily protein	798	20	6.77687e-114	0.8175	4	C:endomembrane system; P:carbohydrate metabolic process; P:cellular cell wall organization; F:polygalacturonase activity	EC:3.2.1.15
Unigene0112	60s ribosomal protein l37a	644	20	2.97868e-46	0.982	6	C:ribosome; P:ribosome biogenesis; F:structural constituent of ribosome; F:zinc ion binding; P:translation; C:mitochondrion	EC:3.6.5.3
Unigene0113	glycosyl hydrolase family 10 protein	713	20	3.77336e-75	0.689	1	P:carbohydrate metabolic process	-
Unigene0114	morn (membrane occupation and recognition nexus) repeat-containing protein phosphatidylinositol-4-phosphate 5-kinase-related	641	20	1.96534e-58	0.6675	3	P:biological_process; F:molecular_function; C:cellular_component
Unigene0115	cadmium-induced protein	731	13	1.87796e-24	0.743846	1	C:plastid	-
Unigene0116	60s ribosomal protein l7a	843	20	5.20729e-83	0.9655	4	C:cytosolic ribosome; P:ribosome biogenesis; F:structural constituent of ribosome; P:translation	EC:3.6.5.3
Unigene0117	gaga-binding transcriptional activator	806	20	1.21973e-94	0.6355	0	-
Unigene0118	auxin-repressed protein	718	20	5.25667e-32	0.7145	4	P:histone H3-K9 methylation; P:methylation-dependent chromatin silencing; P:DNA methylation; P:auxin mediated signaling pathway	-
Unigene0119	light-inducible protein atls1	657	20	1.2775e-55	0.9055	3	P:inflammatory response; C:membrane; P:response to other organism	-
Unigene0120	f-box family protein	1083	20	9.47462e-105	0.6995	3	F:ubiquitin-protein ligase activity; P:ubiquitin-dependent protein catabolic process; F:protein binding	EC:6.3.2.19
Unigene0121	proliferating cell nuclear antigen-like	728	13	2.06256e-15	0.552308	5	P:response to auxin stimulus; P:regulation of transcription; F:protein dimerization activity; P:regulation of translation; C:nucleus
Unigene0122	xyloglucan endotransglycosylase	1212	20	2.91069e-145	0.848	6	F:hydrolase activity, hydrolyzing O-glycosyl compounds; F:xyloglucan:xyloglucosyl transferase activity; P:cellular glucan metabolic process; C:cytoplasmic membrane-bounded vesicle; C:cell wall; C:apoplast	EC:3.2.1; EC:2.4.1.207
Unigene0123	feronia receptor-like kinase	729	20	6.35051e-81	0.7445	4	P:protein amino acid phosphorylation; C:cytoplasmic membrane-bounded vesicle; F:ATP binding; F:protein serine/threonine kinase activity	EC:2.7.11
Unigene0124	phosphoinositide phosphatase family protein	737	20	4.68638e-39	0.8	2	F:phosphatidylinositol-4,5-bisphosphate 5-phosphatase activity; C:mitochondrion	EC:3.1.3.36
Unigene0125	early-responsive to dehydrationexpressed	755	20	3.30889e-35	0.7045	2	C:plastid; C:membrane	-
Unigene0126	---NA---	645	9	7.93087e-47	0.85	2	F:molecular_function; P:biological_process
Unigene0127	histone h4	606	20	1.53084e-38	0.9955	5	P:response to water deprivation; C:nucleosome; F:DNA binding; P:nucleosome assembly; C:nucleus	-
Unigene0128	at1g67350-like protein	632	13	1.31854e-43	0.868462	0	-
Unigene0129	plasma membrane intrinsic protein	1054	20	5.65831e-147	0.936	3	C:integral to membrane; F:water channel activity; P:transport	-
Unigene0130	luminal binding protein	2331	20	0	0.9605	3	F:ATP binding; P:response to stress; C:endoplasmic reticulum lumen	-
Unigene0131	grv2 binding heat shock protein binding	611	14	6.53371e-29	0.797857	0	-
Unigene0132	at1g65720 f1e22_13	722	17	2.15894e-25	0.598235	2	C:cytoplasmic membrane-bounded vesicle; C:mitochondrion	-
Unigene0133	nucellin-like aspartic protease	684	20	7.54508e-78	0.648	2	F:hydrolase activity; P:proteolysis	-
Unigene0134	expansin	719	20	2.64398e-100	0.943	3	C:extracellular region; C:membrane; P:plant-type cell wall organization	-
Unigene0135	stearoyl-acp desaturase	943	20	1.0628e-122	0.9245	7	P:defense response to bacterium; P:defense response to virus; F:transition metal ion binding; F:stearoyl-CoA 9-desaturase activity; F:acyl-[acyl-carrier-protein] desaturase activity; P:unsaturated fatty acid biosynthetic process; C:chloroplast	EC:1.14.19.1; EC:1.14.19.2
Unigene0136	protein	804	20	1.17321e-113	0.9345	4	F:structural constituent of ribosome; F:RNA binding; C:cytosolic small ribosomal subunit; P:translation	EC:3.6.5.3
Unigene0137	protein	1590	20	1.80927e-164	0.76	4	C:endomembrane system; P:alkaloid biosynthetic process; C:endoplasmic reticulum; F:strictosidine synthase activity	EC:4.3.3.2
Unigene0138	proteasome subunit beta type 3	813	20	7.66829e-96	0.914	4	C:proteasome core complex; F:threonine-type endopeptidase activity; P:ubiquitin-dependent protein catabolic process; C:nucleus	EC:3.4.25
Unigene0139	ests gb	826	20	1.983e-47	0.84	3	F:nucleic acid binding; C:mitochondrion; C:chloroplast	-
Unigene0140	lipid transfer protein	647	20	9.32509e-64	0.909	2	F:lipid binding; P:lipid transport	-
Unigene0141	rap2-like protein	655	20	1.23215e-26	0.7505	3	F:transcription factor activity; C:nucleus; P:regulation of transcription, DNA-dependent	-
Unigene0142	ax110p-like protein	845	20	2.10924e-92	0.7775	5	P:metabolic process; F:oxidoreductase activity; F:binding; C:plastid; P:electron transport	-
Unigene0143	eukaryotic translation initiation factor 4e	936	20	3.08643e-90	0.872	4	F:RNA binding; C:cytoplasm; P:translational initiation; F:translation initiation factor activity	-
Unigene0144	ribosomal rna processing 15 homolog	774	20	1.2743e-58	0.637	1	C:plastid	-
Unigene0145	---NA---	670	7	3.73752e-18	0.742857	2	F:molecular_function; P:biological_process
Unigene0146	ubq10 (polyubiquitin 10) protein binding	923	20	1.16872e-118	0.9925	3	P:response to salicylic acid stimulus; C:mitochondrion; P:protein modification process	-
Unigene0147	heat shock protein 70	950	20	9.98834e-145	0.957	2	F:ATP binding; P:response to stress	-
Unigene0148	histone h2a	710	20	8.40446e-43	0.9855	6	C:nucleosome; F:DNA binding; P:nucleosome assembly; C:nucleus; C:plastid; C:mitochondrion	-
Unigene0149	---NA---	588	0			0	-
Unigene0150	proteasome subunit alpha type 3	815	20	1.66932e-123	0.952	4	C:proteasome core complex; F:threonine-type endopeptidase activity; P:ubiquitin-dependent protein catabolic process; C:nucleus	EC:3.4.25
Unigene0151	catalase	545	20	2.99379e-71	0.947	7	P:hydrogen peroxide catabolic process; C:peroxisome; F:iron ion binding; P:electron transport; C:glyoxysome; F:catalase activity; C:plant-type vacuole membrane	EC:1.11.1.6
Unigene0152	60s ribosomal protein l13a	915	20	5.0459e-98	0.941	4	C:cytosolic ribosome; F:structural constituent of ribosome; C:large ribosomal subunit; P:translation	EC:3.6.5.3
Unigene0153	small gtp-binding proteinac3	1165	20	1.91702e-106	0.9445	4	C:membrane; C:intracellular; F:GTP binding; P:small GTPase mediated signal transduction	-
Unigene0154	af428353_1 at3g11880 f26k24_17	1435	20	3.53696e-148	0.6625	1	C:endoplasmic reticulum	-
Unigene0155	40s ribosomal protein s5	1015	20	6.59162e-97	0.9455	3	F:structural constituent of ribosome; C:small ribosomal subunit; P:translation	EC:3.6.5.3
Unigene0156	ifa binding protein	723	13	2.95151e-14	0.686923	2	C:endomembrane system; P:biological_process
Unigene0157	eukaryotic initiation factor	772	20	7.60746e-51	0.659	2	P:nucleotide-excision repair; F:DNA binding
Unigene0158	b-keto acyl reductase	732	20	1.33909e-70	0.6955	1	C:cytoplasmic membrane-bounded vesicle	-
Unigene0159	5 start site is	873	20	2.82872e-111	0.719	3	C:extracellular region; F:kinase activity; C:cell wall	-
Unigene0160	60s ribosomal protein l6	695	20	2.5131e-60	0.8585	4	C:cytosolic ribosome; F:structural constituent of ribosome; P:translation; C:endoplasmic reticulum	EC:3.6.5.3
Unigene0161	at5g08100 t22d6_40	1216	20	1.10506e-160	0.804	2	F:asparaginase activity; P:glycoprotein catabolic process	EC:3.5.1.1
Unigene0162	integral membrane protein	708	14	1.69737e-35	0.784286	6	F:molecular_function; P:biological_process; P:drug transmembrane transport; C:membrane; F:drug transmembrane transporter activity; F:antiporter activity
Unigene0163	protein arginine n-methyltransferase family protein	670	20	2.55255e-67	0.726	3	C:cytoplasmic membrane-bounded vesicle; C:mitochondrion; C:plastid	-
Unigene0164	elongation factor 1 gamma-like protein	1249	20	2.18982e-127	0.862	3	F:translation elongation factor activity; C:eukaryotic translation elongation factor 1 complex; P:translational elongation	-
Unigene0165	protein	785	20	1.85569e-76	0.7335	3	C:endomembrane system; C:cytoplasmic membrane-bounded vesicle; C:endoplasmic reticulum	-
Unigene0166	---NA---	1066	0			0	-
Unigene0167	at5g18400 f20l16_120	1026	20	9.77359e-72	0.6705	1	C:mitochondrion	-
Unigene0168	---NA---	744	20	5.60302e-88	0.6945	1	C:cytoplasmic membrane-bounded vesicle	-
Unigene0169	digalactosyldiacylglycerol synthase 1	767	20	1.93821e-107	0.855	6	P:galactolipid biosynthetic process; P:nodulation; F:digalactosyldiacylglycerol synthase activity; P:photosystem I stabilization; C:chloroplast; C:membrane	EC:2.4.1.241
Unigene0170	u2 snrnp auxiliarylarge subunit	603	20	6.15966e-24	0.871	4	F:RNA binding; P:mRNA processing; C:nucleus; F:nucleotide binding	-
Unigene0171	abil1 (abi-1-like 1)	843	20	2.13879e-44	0.636	1	F:protein binding	-
Unigene0172	tetratricopeptide tpr_2 repeat protein	764	20	5.88308e-48	0.6835	5	C:cytoplasm; P:negative regulation of gibberellic acid mediated signaling pathway; P:cytokinin mediated signaling pathway; F:protein binding; F:protein N-acetylglucosaminyltransferase activity	EC:2.4.1.94
Unigene0173	basic helix-loop-helixfamily protein	738	20	1.45264e-80	0.732	3	C:nucleus; F:transcription factor activity; P:regulation of transcription	-
Unigene0174	lipid transfer protein	651	20	2.20489e-52	0.8715	2	F:lipid binding; P:lipid transport	-
Unigene0175	atbag7 (arabidopsis thaliana bcl-2-associated athanogene 7) calmodulin binding	796	20	5.56664e-76	0.7225	1	C:endoplasmic reticulum	-
Unigene0176	galactoside 2-alpha-l-fucosyltransferase	739	20	8.75176e-102	0.81	7	C:Golgi apparatus; C:cell wall; P:xyloglucan biosynthetic process; P:cell wall biogenesis; F:galactoside 2-alpha-L-fucosyltransferase activity; C:integral to membrane; C:extracellular region	EC:2.4.1.69
Unigene0177	sm sec1-family protein	736	20	1.53852e-82	0.824	2	C:peripheral to membrane of membrane fraction; F:protein binding	-
Unigene0178	omega-6 fatty acid desaturase	1098	20	4.25767e-177	0.9275	4	C:endoplasmic reticulum membrane; P:fatty acid biosynthetic process; F:oxidoreductase activity, acting on paired donors, with oxidation of a pair of donors resulting in the reduction of molecular oxygen to two molecules of water; C:integral to membrane	EC:1.14.19
Unigene0179	prefoldin subunit 4	618	20	8.81309e-53	0.805	10	; P:plastid organization; P:embryonic development; F:chaperone binding; F:transcription activator activity; P:response to auxin stimulus; F:transcription factor activity; F:unfolded protein binding; F:basal transcription repressor activity; C:prefoldin complex	-
Unigene0180	mads-box transcription factor	860	20	1.10953e-120	0.911	6	F:sequence-specific DNA binding; F:protein binding; F:transcription factor activity; C:nucleus; P:ovule development; P:regulation of transcription, DNA-dependent	-
Unigene0181	---NA---	814	0			0	-
Unigene0182	root cap-specific protein	600	20	3.17687e-73	0.943	5	F:GDP-mannose 4,6-dehydratase activity; P:GDP-mannose metabolic process; C:intracellular; F:coenzyme binding; P:unidimensional cell growth	EC:4.2.1.47
Unigene0183	succinate dehydrogenase iron-protein subunit	1029	20	1.06586e-134	0.837	8	F:succinate dehydrogenase activity; F:electron carrier activity; F:iron ion binding; P:electron transport; P:tricarboxylic acid cycle; P:mitochondrial electron transport, succinate to ubiquinone; F:2 iron, 2 sulfur cluster binding; C:mitochondrion	EC:1.3.99.1
Unigene0184	myb family transcription factor	1182	20	1.27228e-105	0.716	2	F:DNA binding; P:regulation of transcription	-
Unigene0185	polymeraseii (dna directed) polypeptide	681	20	6.57278e-58	0.822	5	C:DNA-directed RNA polymerase III complex; F:DNA-directed RNA polymerase activity; C:DNA-directed RNA polymerase II, core complex; F:protein binding; P:transcription from RNA polymerase II promoter	EC:2.7.7.6
Unigene0186	cyclophilin	777	20	2.08542e-80	0.942	4	P:protein folding; F:peptide binding; C:cytoplasm; F:peptidyl-prolyl cis-trans isomerase activity	EC:5.2.1.8
Unigene0187	ubiquitin a-52 residue ribosomal protein fusion product 1	628	20	1.29323e-67	0.9695	5	C:ribosome; F:structural constituent of ribosome; P:protein ubiquitination; C:nucleus; P:translation	EC:3.6.5.3
Unigene0188	lipid-binding serum glycoprotein family protein	794	17	6.42463e-16	0.691176	1	F:lipid binding	-
Unigene0189	zinc finger (dhhc type) family protein	720	17	8.12822e-57	0.66	2	C:membrane; C:cytoplasmic membrane-bounded vesicle	-
Unigene0190	disease resistance-responsive family protein	701	20	2.49388e-39	0.658	3	P:defense response; C:cytoplasmic membrane-bounded vesicle; P:lignan biosynthetic process	-
Unigene0191	cis-golgi snare protein	962	20	8.78291e-88	0.669	0	-
Unigene0192	ubiquitin-like protein	747	20	1.61108e-42	0.931	4	C:cytoplasm; F:pyrophosphatase activity; P:protein sumoylation; F:protein binding	-
Unigene0193	pseudouridine synthase family protein	717	20	4.54143e-76	0.7135	1	P:RNA processing	-
Unigene0194	lipid transfer protein	622	20	1.98852e-52	0.8715	2	F:lipid binding; P:lipid transport	-
Unigene0195	fiber protein fb10	694	2	1.92868e-52	0.96	0	-
Unigene0196	glycosyl hydrolase family 17 protein	908	20	2.156e-106	0.7635	2	F:hydrolase activity, acting on glycosyl bonds; P:metabolic process	-
Unigene0197	---NA---	583	20	1.18147e-29	0.677	1	C:plastid	-
Unigene0198	ubiquitin-conjugating enzyme 1	778	20	1.4442e-81	0.9725	6	C:UBC13-MMS2 complex; F:protein binding; P:ubiquitin cycle; F:ubiquitin-protein ligase activity; P:regulation of protein metabolic process; P:postreplication repair	EC:6.3.2.19
Unigene0199	adp-ribosylation factor	927	20	1.60526e-99	0.9955	11	C:endomembrane system; F:GTP binding; C:Golgi apparatus; F:protein binding; F:phospholipase activator activity; F:hydrolase activity; P:vesicle-mediated transport; P:intracellular protein transport; P:protein amino acid ADP-ribosylation; P:small GTPase mediated signal transduction; F:transporter activity	-
Unigene0200	short-chain dehydrogenase reductasefamily protein	1284	20	1.61588e-141	0.8335	3	F:oxidoreductase activity; P:metabolic process; F:binding	-
Unigene0201	metallothionein-like protein	592	20	1.64076e-18	0.846	1	F:metal ion binding	-
Unigene0202	sucrose cleavage	777	20	8.38647e-67	0.7165	2	F:molecular_function; P:biological_process
Unigene0203	lipid transfer protein	737	20	2.55367e-61	0.903	2	F:lipid binding; P:lipid transport	-
Unigene0204	histone h3	620	20	6.30125e-59	0.9715	6	C:nucleosome; F:DNA binding; P:nucleosome assembly; C:chloroplast; C:nucleus; C:mitochondrion	-
Unigene0205	af428310_1at3g47850 t23j7_180	1214	9	2.51602e-72	0.51	0	-
Unigene0206	ump synthase	864	20	7.49589e-109	0.889	6	P:pyrimidine ribonucleotide biosynthetic process; F:orotidine-5'-phosphate decarboxylase activity; F:orotate phosphoribosyltransferase activity; P:nucleoside metabolic process; C:plastid; P:'de novo' pyrimidine base biosynthetic process	EC:4.1.1.23; EC:2.4.2.10
Unigene0207	proteasome maturation factor ump1 family protein	755	20	2.87863e-55	0.763	2	F:molecular_function; P:biological_process
Unigene0208	---NA---	840	11	4.46854e-48	0.704545	1	F:molecular_function
Unigene0209	---NA---	602	0			0	-
Unigene0210	t-complextheta subunit	750	20	1.23539e-66	0.765	3	P:protein folding; F:unfolded protein binding; F:ATP binding	-
Unigene0211	protein	768	20	9.59085e-30	0.761	6	C:ribosome; P:ribosome biogenesis; F:structural constituent of ribosome; C:chloroplast; P:translation; F:rRNA binding	EC:3.6.5.3
Unigene0212	pre-rrna processing protein	727	20	1.85258e-40	0.629	2	F:RNA binding; C:intracellular membrane-bounded organelle	-
Unigene0213	glucosyltransferase-like protein	788	20	2.40864e-124	0.9305	3	C:membrane; P:response to bacterium; F:mannan synthase activity	-
Unigene0214	at3g57090 f24i3_170	753	20	5.2461e-57	0.7735	2	C:endomembrane system; F:binding
Unigene0215	class 2 non-symbiotic hemoglobin	597	20	2.09161e-85	0.783	5	F:heme binding; P:response to cytokinin stimulus; P:oxygen transport; F:iron ion binding; F:oxygen binding	-
Unigene0216	histone h4	532	20	1.06473e-38	0.9945	5	P:response to water deprivation; C:nucleosome; F:DNA binding; P:nucleosome assembly; C:nucleus	-
Unigene0217	---NA---	556	12	1.90915e-23	0.844167	2	F:molecular_function; P:biological_process
Unigene0218	kinesin like protein	753	5	2.45962e-22	0.596	1	C:phragmoplast	-
Unigene0219	prefoldin 5	812	20	3.4019e-60	0.8065	2	C:prefoldin complex; F:unfolded protein binding	-
Unigene0220	---NA---	773	0			0	-
Unigene0221	protein phosphatase 2c	808	20	7.80392e-49	0.753	2	C:plasma membrane; F:protein serine/threonine phosphatase activity	-
Unigene0222	ribosomal protein s14	780	20	8.30366e-61	0.9585	3	C:ribosome; F:structural constituent of ribosome; P:translation	EC:3.6.5.3
Unigene0223	structural constituent of ribosome	1212	20	2.96437e-75	0.711	3	C:ribosome; P:translation; C:mitochondrion	EC:3.6.5.3
Unigene0224	---NA---	959	1	7.55119e-15	0.92	1	C:mitochondrion	-
Unigene0225	nitrilase-associated protein	710	20	5.66361e-23	0.6855	1	F:molecular_function
Unigene0226	f-box family protein	746	20	7.23734e-11	0.645	2	F:molecular_function; P:biological_process
Unigene0227	cytochrome p450-like protein	829	20	1.54243e-132	0.6055	4	F:heme binding; F:monooxygenase activity; P:electron transport; F:iron ion binding	-
Unigene0228	protein	811	20	1.49632e-15	0.4885	4	C:integral to membrane; C:membrane; P:transport; F:transporter activity
Unigene0229	auxin-repressed protein	737	20	2.10851e-31	0.714	4	P:histone H3-K9 methylation; P:methylation-dependent chromatin silencing; P:DNA methylation; P:auxin mediated signaling pathway	-
Unigene0230	protein kinase atn1-like protein	760	20	2.66675e-101	0.8595	5	P:protein amino acid phosphorylation; F:protein binding; F:ATP binding; F:protein tyrosine kinase activity; F:protein serine/threonine kinase activity	EC:2.7.10; EC:2.7.11
Unigene0231	protein	625	14	1.42843e-26	0.816429	1	C:plastid	-
Unigene0232	receptor protein kinase	781	20	5.3079e-108	0.8445	8	P:protein amino acid phosphorylation; F:transmembrane receptor protein serine/threonine kinase activity; C:plasma membrane; F:protein binding; F:ATP binding; F:protein tyrosine kinase activity; C:extracellular region; C:mitochondrion	EC:2.7.10
Unigene0233	nadh-ubiquinone oxidoreductase-related	618	20	4.52627e-49	0.814	3	C:respiratory chain complex I; P:photorespiration; C:mitochondrial membrane	-
Unigene0234	at4g37300 c7a10_60	659	19	1.84043e-62	0.653684	2	C:plastid; P:embryonic development ending in seed dormancy	-
Unigene0235	#NAME?	895	20	4.22965e-102	0.925	6	P:protein folding; F:unfolded protein binding; P:response to stress; F:heat shock protein binding; F:zinc ion binding; C:plasma membrane	-
Unigene0236	---NA---	769	0			0	-
Unigene0237	argonaute9 protein	787	20	2.87842e-85	0.8385	6	C:Cajal body; C:nucleolus; P:histone H3-K9 methylation; C:nuclear euchromatin; P:long-distance posttranscriptional gene silencing; P:DNA methylation	-
Unigene0238	homeobox-leucine zipper family protein lipid-binding start domain-containing protein	752	20	6.04643e-114	0.904	6	F:sequence-specific DNA binding; F:transcription factor activity; C:nucleus; C:mitochondrion; P:regulation of transcription, DNA-dependent; P:epidermal cell differentiation	-
Unigene0239	protein	830	19	2.0016e-39	0.687368	1	F:molecular_function
Unigene0240	eukaryotic translation initiation factor 1a	675	20	7.62176e-51	0.9635	3	F:RNA binding; P:translational initiation; F:translation initiation factor activity	-
Unigene0241	phosphoenolpyruvate carboxykinase	903	20	1.78454e-148	0.935	6	C:cytoplasm; P:gluconeogenesis; F:kinase activity; F:protein binding; F:phosphoenolpyruvate carboxykinase (ATP) activity; F:ATP binding	EC:4.1.1.49
Unigene0242	cop9 signalosome subunit 6	768	20	9.39273e-102	0.8355	5	F:protein binding; P:protein deneddylation; P:multicellular organismal development; P:ubiquitin-dependent protein catabolic process; P:signalosome assembly	-
Unigene0243	thioredoxin-like 4b	779	20	9.73218e-62	0.8435	3	C:spliceosomal complex; P:mitosis; P:nuclear mRNA splicing, via spliceosome	-
Unigene0244	nuclear transport factor 2	677	20	2.61349e-59	0.86	4	P:protein import into nucleus; F:Ran GTPase binding; C:nuclear envelope; F:protein transporter activity	-
Unigene0245	glycine-rich rna-binding protein	793	20	1.73746e-37	0.944	3	C:nucleus; F:nucleotide binding; F:RNA binding	-
Unigene0246	t-complex protein 1 epsilon tcp-1-	1172	20	7.44157e-175	0.9395	4	P:protein folding; C:cytoplasm; F:unfolded protein binding; F:ATP binding	-
Unigene0247	60s ribosomal protein l22	623	20	2.60917e-36	0.965	3	F:structural constituent of ribosome; P:translation; C:cytosolic ribosome	EC:3.6.5.3
Unigene0248	atp-dependent clp protease adaptor protein	707	20	1.24718e-78	0.796	2	F:molecular_function; F:peptidase activity
Unigene0249	cpn60b (chaperonin 60 beta) atp binding protein binding unfolded protein binding	784	20	7.7784e-83	0.9545	6	P:systemic acquired resistance; P:chaperone mediated protein folding requiring cofactor; F:ATP binding; P:cell death; F:unfolded protein binding; C:chloroplast	-
Unigene0250	---NA---	623	0			0	-
Unigene0251	phosphatidylserine decarboxylase	734	20	2.71701e-47	0.8195	0	-
Unigene0252	obp33pep like protein	760	20	6.79726e-97	0.793	3	F:RNA binding; F:RNA methyltransferase activity; P:RNA processing	-
Unigene0253	3-hydroxybutyryl-dehydrogenase	776	20	1.13004e-94	0.7435	2	P:fatty acid metabolic process; F:catalytic activity	-
Unigene0254	rac-like gtp binding protein arac11	839	20	1.14704e-74	0.9995	4	C:membrane; C:cytoplasm; F:GTP binding; P:small GTPase mediated signal transduction	-
Unigene0255	ubiquitin a-52 residue ribosomal protein fusion product 1	636	20	3.90383e-67	0.9725	5	C:ribosome; F:structural constituent of ribosome; P:protein ubiquitination; C:nucleus; P:translation	EC:3.6.5.3
Unigene0256	centromere protein homolog	825	20	2.95634e-51	0.644	2	F:molecular_function; P:biological_process
Unigene0257	---NA---	789	0			0	-
Unigene0258	---NA---	823	11	9.44325e-50	0.78	2	F:molecular_function; P:biological_process
Unigene0259	shatterproof2	1048	20	1.29839e-127	0.8395	6	F:sequence-specific DNA binding; F:protein binding; F:transcription factor activity; C:nucleus; P:ovule development; P:regulation of transcription, DNA-dependent	-
Unigene0260	lipid transfer	732	20	8.19968e-36	0.665	2	P:transport; C:plasma membrane	-
Unigene0261	s6 ribosomal protein	687	20	4.28811e-105	0.9625	3	C:ribosome; F:structural constituent of ribosome; P:translation	EC:3.6.5.3
Unigene0262	proteasome maturation factor ump1 family protein	693	20	2.43413e-55	0.763	2	F:molecular_function; P:biological_process
Unigene0263	dihydrofolate reductase-thymidylate synthase	784	20	4.09586e-108	0.9155	7	F:thymidylate synthase activity; C:mitochondrion; P:10-formyltetrahydrofolate biosynthetic process; P:glycine biosynthetic process; F:dihydrofolate reductase activity; P:one-carbon metabolic process; P:dTMP biosynthetic process	EC:2.1.1.45; EC:1.5.1.3
Unigene0264	mago nashi	712	20	5.62547e-79	0.9595	7	C:nucleolus; P:sex determination; C:exon-exon junction complex; P:pollen tube guidance; F:protein binding; P:embryonic development ending in seed dormancy; C:nuclear speck	-
Unigene0265	40s ribosomal protein s20	762	20	3.55263e-61	0.939	4	C:cytosolic ribosome; F:structural constituent of ribosome; C:small ribosomal subunit; P:translation	EC:3.6.5.3
Unigene0266	hypothetical chloroplast rf15	771	5	2.53249e-46	0.764	1	C:mitochondrion
Unigene0267	60s ribosomal protein l27	642	20	3.16772e-64	0.896	4	C:ribosome; P:ribosome biogenesis; F:structural constituent of ribosome; P:translation	EC:3.6.5.3
Unigene0268	sec14 like protein	747	20	5.14672e-65	0.7285	3	C:intracellular; P:transport; F:transporter activity	-
Unigene0269	vesicle-associated membranesynaptobrevin 7b	981	20	4.31748e-98	0.9095	11	C:nuclear membrane; C:endosome; F:GTP binding; P:mRNA export from nucleus; C:plasma membrane; P:response to auxin stimulus; P:vesicle-mediated transport; C:integral to membrane; C:peripheral to membrane of membrane fraction; C:cytosol; C:endoplasmic reticulum	-
Unigene0270	ubq10 (polyubiquitin 10) protein binding	909	20	1.14169e-118	0.9925	3	P:response to salicylic acid stimulus; C:mitochondrion; P:protein modification process	-
Unigene0271	histone h3	621	20	4.88656e-59	0.973	6	C:nucleosome; F:DNA binding; P:nucleosome assembly; C:chloroplast; C:nucleus; C:mitochondrion	-
Unigene0272	light-inducible protein atls1	782	20	5.21316e-55	0.8965	3	P:inflammatory response; C:membrane; P:response to other organism	-
Unigene0273	eukaryotic translation initiation factor 1a	769	20	1.67731e-58	0.939	3	F:RNA binding; P:translational initiation; F:translation initiation factor activity	-
Unigene0274	lipid transfer protein	595	20	9.32119e-62	0.8895	2	F:lipid binding; P:lipid transport	-
Unigene0275	af428333_1 at1g35780 f14d7_9	795	20	1.72643e-85	0.774	1	C:nucleus	-
Unigene0276	at4g38430 f22i13_200	778	20	3.4136e-107	0.727	0	-
Unigene0277	at3g17840 meb5_6	1142	20	2.41735e-146	0.79	11	F:protein serine/threonine kinase activity; C:mitochondrion; P:response to symbiotic fungus; P:transmembrane receptor protein tyrosine kinase signaling pathway; C:cytoplasmic membrane-bounded vesicle; F:ATP binding; C:plant-type cell wall; F:protein binding; F:protein tyrosine kinase activity; C:plasma membrane; P:protein amino acid phosphorylation	EC:2.7.11; EC:2.7.10
Unigene0278	peptidyl-prolyl cis-transfkbp-type	808	20	8.90815e-53	0.6855	4	P:protein folding; C:chloroplast thylakoid lumen; F:FK506 binding; F:peptidyl-prolyl cis-trans isomerase activity	EC:5.2.1.8
Unigene0279	metacaspase 1	709	20	5.9536e-81	0.809	2	P:proteolysis; C:plastid	-
Unigene0280	flavanone 3-hydroxylase	699	20	6.57808e-32	0.832	2	F:naringenin 3-dioxygenase activity; F:iron ion binding	EC:1.14.11.9
Unigene0281	alpha-glucosidase 1	639	20	3.79138e-94	0.7825	4	F:alpha-glucosidase activity; C:endomembrane system; P:carbohydrate metabolic process; C:cytoplasmic membrane-bounded vesicle	EC:3.2.1.20
Unigene0282	stearoyl-acp desaturase	776	20	1.37371e-105	0.919	4	P:fatty acid biosynthetic process; F:transition metal ion binding; F:acyl-[acyl-carrier-protein] desaturase activity; C:chloroplast	EC:1.14.19.2
Unigene0283	af462836_1 at5g47570 mnj7_16	709	17	3.63715e-54	0.814706	2	C:mitochondrion; C:plastid	-
Unigene0284	60s ribosomal protein l28	761	20	2.61308e-56	0.888	4	C:cytosolic ribosome; P:ribosome biogenesis; F:structural constituent of ribosome; P:translation	EC:3.6.5.3
Unigene0285	---NA---	1293	5	6.78376e-63	0.55	1	F:molecular_function
Unigene0286	epstein-barr virus ebna-1-like	674	17	4.02678e-28	0.714118	2	F:molecular_function; P:biological_process
Unigene0287	geranylgeranyl diphosphate synthase	807	20	1.40581e-90	0.7175	3	P:isoprenoid biosynthetic process; C:etioplast; F:farnesyltranstransferase activity	EC:2.5.1.29
Unigene0288	cytochrome b561	808	20	8.82589e-85	0.7835	3	C:cytoplasmic membrane-bounded vesicle; C:integral to membrane; P:electron transport	-
Unigene0289	histone h2a	725	20	2.3224e-35	0.9655	6	C:nucleosome; F:DNA binding; P:nucleosome assembly; C:nucleus; C:plastid; C:mitochondrion	-
Unigene0290	eukaryotic translation initiation factor 1a	705	20	7.13138e-50	0.9535	3	F:RNA binding; P:translational initiation; F:translation initiation factor activity	-
Unigene0291	serine threonine specific protein kinase-like	1328	20	0	0.8845	4	P:protein amino acid phosphorylation; F:ATP binding; F:protein serine/threonine kinase activity; F:protein tyrosine kinase activity	EC:2.7.11; EC:2.7.10
Unigene0292	bhlh transcription	824	20	1.33548e-71	0.701	4	P:regulation of transcription; F:transcription factor activity; C:nucleus; C:plastid	-
Unigene0293	---NA---	555	1	1.4868e-10	0.7	0	-
Unigene0294	40s ribosomal protein s15a	601	20	1.43266e-57	0.779	3	F:structural constituent of ribosome; C:cytosolic small ribosomal subunit; P:translation	EC:3.6.5.3
Unigene0295	cysteine proteinase	751	20	2.18066e-63	0.589	1	F:cysteine-type peptidase activity	-
Unigene0296	af462836_1 at5g47570 mnj7_16	697	17	2.45823e-55	0.811765	2	C:mitochondrion; C:plastid	-
Unigene0297	n-acetyltransferase 13	781	20	2.19025e-53	0.774	4	C:cytoplasm; P:N-terminal protein amino acid acetylation; F:N-acetyltransferase activity; F:protein binding	-
Unigene0298	elongation factor 1-expressed	960	20	5.99831e-137	0.9695	5	C:cytoplasm; F:translation elongation factor activity; F:GTP binding; P:translational elongation; F:GTPase activity	EC:3.6.5.1; EC:3.6.5.2; EC:3.6.5.3; EC:3.6.5.4
Unigene0299	40s ribosomal protein s19	736	20	9.06158e-67	0.8825	3	F:structural constituent of ribosome; P:translation; C:cytosolic ribosome	EC:3.6.5.3
Unigene0300	granule-bound starch synthase	1827	20	0	0.881	6	C:amyloplast; F:NDP-glucose-starch glucosyltransferase activity; F:glycogen (starch) synthase activity; F:starch synthase activity; P:starch biosynthetic process; C:chloroplast	EC:2.4.1.242; EC:2.4.1.11; EC:2.4.1.21
Unigene0301	protein	614	13	3.39248e-33	0.828462	2	F:molecular_function; P:biological_process
Unigene0302	cornichon family protein	706	20	6.92335e-37	0.732	1	C:membrane	-
Unigene0303	eif3a (eukaryotic translation initiation factor 3a)	1052	9	4.94812e-18	0.734444	2	P:translational initiation; F:translation initiation factor activity	-
Unigene0304	---NA---	698	0			0	-
Unigene0305	adp-ribosylation factor	877	20	7.2726e-99	0.986	11	C:endomembrane system; F:GTP binding; C:Golgi apparatus; F:protein binding; F:phospholipase activator activity; F:hydrolase activity; P:vesicle-mediated transport; P:intracellular protein transport; P:protein amino acid ADP-ribosylation; P:small GTPase mediated signal transduction; F:transporter activity	-
Unigene0306	lipid transfer protein	670	20	4.50567e-64	0.8815	2	F:lipid binding; P:lipid transport	-
Unigene0307	24 kda seed maturation protein	756	20	1.68988e-79	0.807	2	C:membrane; C:endoplasmic reticulum	-
Unigene0308	glycosyl hydrolase family protein 17	787	20	4.35945e-37	0.71	1	C:cytoplasmic membrane-bounded vesicle	-
Unigene0309	af372935_1 at1g55160	823	15	8.58077e-35	0.651333	2	C:mitochondrion; C:plastid	-
Unigene0310	2og-feoxygenase family protein	766	20	3.42921e-96	0.6395	1	F:nucleic acid binding	-
Unigene0311	phosphoprotein phosphatase	809	20	6.78916e-69	0.9275	9	C:cytoplasm; F:manganese ion binding; F:protein serine/threonine phosphatase activity; C:protein phosphatase type 2A complex; F:iron ion binding; F:protein binding; P:protein amino acid dephosphorylation; P:negative regulation of flower development; F:zinc ion binding	-
Unigene0312	protein	741	20	5.61993e-48	0.751	1	C:plastid	-
Unigene0313	40s ribosomal protein s20	706	20	1.25298e-62	0.932	4	C:cytosolic ribosome; F:structural constituent of ribosome; C:small ribosomal subunit; P:translation	EC:3.6.5.3
Unigene0314	glycine-rich protein	770	12	3.5382e-16	0.750833	2	C:endomembrane system; C:cytoplasmic membrane-bounded vesicle	-
Unigene0315	fiber protein fb15	588	12	4.83483e-39	0.748333	2	C:mitochondrion; C:plastid	-
Unigene0316	ac078840_20steroid membrane binding protein	823	20	2.08431e-81	0.7635	2	P:negative regulation of cell growth; C:plasma membrane	-
Unigene0317	poly-binding protein	1046	20	2.99313e-108	0.7635	3	P:mRNA metabolic process; F:nucleotide binding; F:RNA binding	-
Unigene0318	sober1 (suppressor of avrbst-elicited resistance 1) carboxylesterase	788	20	2.04851e-107	0.792	1	C:mitochondrion	-
Unigene0319	actin depolymerizing factor 1	814	20	6.90427e-61	0.934	3	P:actin filament organization; F:actin binding; C:intracellular	-
Unigene0320	rna and export factor-binding	774	20	2.91396e-50	0.764	1	F:nucleic acid binding	-
Unigene0321	pollen allergen-like protein	645	20	5.47958e-56	0.614	2	P:response to biotic stimulus; P:defense response	-
Unigene0322	---NA---	757	20	2.54282e-51	0.8565	2	F:molecular_function; P:biological_process
Unigene0323	arginine-trna-protein transferase 1 homolog	597	11	4.0278e-12	0.699091	3	P:xylem development; F:arginyltransferase activity; P:protein arginylation	EC:2.3.2.8
Unigene0324	at1g65720 f1e22_13	839	16	9.537e-21	0.556875	2	C:cytoplasmic part; C:intracellular membrane-bounded organelle	-
Unigene0325	translationally controlled tumor protein	614	20	7.78475e-46	0.9095	2	C:cytoplasm; F:calcium ion binding	-
Unigene0326	protein	704	20	1.20764e-41	0.7895	1	C:chloroplast	-
Unigene0327	copper chaperone	631	20	4.70052e-33	0.9105	11	F:phosphatidylinositol-5-phosphate binding; F:metal ion binding; P:regulation of flower development; F:histone-lysine N-methyltransferase activity; P:specification of floral organ identity; C:endomembrane system; C:cytoplasm; P:metal ion transport; P:cellular copper ion homeostasis; C:nucleus; C:plasma membrane	EC:2.1.1.43
Unigene0328	abil5_orysj probable protein abil5 (abl interactor-like protein 5)	771	2	5.86549e-27	0.64	0	-
Unigene0329	gibberellin-regulated family protein	591	20	3.53217e-21	0.785	2	C:cytoplasmic membrane-bounded vesicle; P:cell proliferation	-
Unigene0330	homeobox protein	770	20	2.43894e-33	0.6565	5	F:DNA binding; P:regulation of transcription; P:unidimensional cell growth; P:response to auxin stimulus; F:transcription repressor activity	-
Unigene0331	---NA---	773	11	3.90707e-47	0.649091	2	F:molecular_function; C:chloroplast
Unigene0332	c2 domain-containing	818	12	1.78486e-32	0.585833	3	C:plastid; F:molecular_function; P:biological_process
Unigene0333	alpha tubulin 1	762	20	4.42171e-112	0.9885	7	P:microtubule-based movement; C:protein complex; F:GTP binding; P:protein polymerization; F:structural molecule activity; F:GTPase activity; C:microtubule	EC:3.6.5.1; EC:3.6.5.2; EC:3.6.5.3; EC:3.6.5.4
Unigene0334	eukaryotic cap-binding protein	811	20	5.17585e-109	0.8025	5	F:RNA binding; C:cytoplasm; F:protein binding; P:translational initiation; F:translation initiation factor activity	-
Unigene0335	nadh dehydrogenase nadh:ubiquinone oxidoreductase (complex i)	863	20	1.16106e-101	0.8855	7	P:mitochondrial electron transport, NADH to ubiquinone; F:NADH dehydrogenase (ubiquinone) activity; F:iron ion binding; P:electron transport; P:transport; C:mitochondrial respiratory chain complex I; F:4 iron, 4 sulfur cluster binding	EC:1.6.5.3
Unigene0336	monodehydroascorbate reductase	761	20	1.4701e-83	0.919	6	F:disulfide oxidoreductase activity; P:hydrogen peroxide catabolic process; F:monodehydroascorbate reductase (NADH) activity; P:electron transport; C:peroxisomal matrix; F:FAD binding	EC:1.6.5.4
Unigene0337	protein kinase	934	20	2.32283e-130	0.813	2	F:kinase activity; P:protein amino acid phosphorylation	-
Unigene0338	60s ribosomal protein l24	747	20	6.30604e-55	0.9585	5	C:ribosome; P:ribosome biogenesis; F:structural constituent of ribosome; P:translation; P:gynoecium development	EC:3.6.5.3
Unigene0339	at4g33250 f17m5_10	801	20	3.42001e-81	0.895	1	F:translation initiation factor activity	-
Unigene0340	aspartyl protease family protein	1835	20	9.07401e-179	0.6985	3	F:pepsin A activity; P:proteolysis; C:mitochondrion	EC:3.4.23.1
Unigene0341	---NA---	106	0			0	-
Unigene0342	anthocyanidin synthase	938	20	1.11511e-148	0.9245	5	F:L-ascorbic acid binding; F:leucocyanidin oxygenase activity; F:iron ion binding; P:flavonoid biosynthetic process; F:oxidoreductase activity, acting on single donors with incorporation of molecular oxygen, incorporation of two atoms of oxygen	EC:1.14.11.19; EC:1.13.11
Unigene0343	vacuolar h+-atpase c subunit	848	20	1.43763e-56	0.9905	10	F:hydrogen ion transporting ATP synthase activity, rotational mechanism; C:integral to membrane; P:ATP synthesis coupled proton transport; F:metal ion binding; C:vacuolar membrane; C:cytoplasmic membrane-bounded vesicle; F:ATP binding; C:endomembrane system; F:proton-transporting ATPase activity, rotational mechanism; C:proton-transporting two-sector ATPase complex	EC:3.6.3.14
Unigene0344	germin-like protein	708	20	3.06478e-69	0.633	1	F:metal ion binding	-
Unigene0345	taf15b (tbp-associated factor 15b) binding	922	20	2.16979e-56	0.6845	2	F:binding; P:cellular process	-
Unigene0346	pollen-specific protein	761	20	5.99627e-69	0.829	6	C:endomembrane system; C:plant-type cell wall; F:copper ion binding; C:cytoplasmic membrane-bounded vesicle; P:cell tip growth; C:mitochondrion	-
Unigene0347	rab7 -family small gtpase	764	20	2.51663e-99	0.875	8	F:GTP binding; C:plasma membrane; F:ATP binding; F:transcription factor binding; P:small GTPase mediated signal transduction; C:mitochondrion; P:regulation of transcription, DNA-dependent; P:protein transport	-
Unigene0348	c2 domain-containing protein	790	20	1.93659e-97	0.612	4	P:biological_process; C:cellular_component; F:molecular_function; P:protein localization
Unigene0349	snf2 family dna-dependent atpase	932	20	1.11544e-108	0.855	7	C:chromatin remodeling complex; F:DNA-dependent ATPase activity; F:helicase activity; F:DNA binding; P:ATP-dependent chromatin remodeling; F:ATP binding; F:nucleosome binding	-
Unigene0350	at1g04290	755	20	1.43529e-38	0.594	1	F:acyl-CoA thioesterase activity	-
Unigene0351	wd-40 repeat protein	604	20	3.12703e-60	0.895	2	C:heterotrimeric G-protein complex; F:nucleotide binding	EC:3.6.5.1
Unigene0352	nucleic acid binding	632	20	3.13107e-53	0.8395	1	F:nucleic acid binding	-
Unigene0353	---NA---	1241	2	2.02398e-16	0.445	2	F:molecular_function; P:biological_process
Unigene0354	5 start site is	634	20	2.41574e-69	0.742	3	C:extracellular region; F:kinase activity; C:cell wall	-
Unigene0355	c-terminal binding protein	777	20	1.10322e-89	0.788	6	P:metabolic process; P:monopolar cell growth; P:microtubule cytoskeleton organization; F:cofactor binding; F:oxidoreductase activity, acting on the CH-OH group of donors, NAD or NADP as acceptor; F:protein binding	EC:1.1.1
Unigene0356	protein kinase	785	20	2.94894e-90	0.675	6	P:protein amino acid phosphorylation; C:integral to plasma membrane; P:response to wounding; F:ATP binding; F:protein serine/threonine kinase activity; P:response to fungus	EC:2.7.11
Unigene0357	poly-binding protein	975	20	4.54366e-116	0.6975	1	F:RNA binding	-
Unigene0358	fiber protein fb10	648	2	1.66904e-52	0.985	0	-
Unigene0359	small heat shock protein	692	20	7.43987e-81	0.87	4	P:response to high light intensity; C:cytoplasm; P:response to hydrogen peroxide; P:response to heat	-
Unigene0360	---NA---	836	0			0	-
Unigene0361	transcription factor lim	850	20	6.01048e-95	0.8435	1	F:zinc ion binding	-
Unigene0362	cyclophilin	898	20	4.00149e-84	0.9415	5	P:protein folding; C:membrane fraction; C:cytosol; F:peptidyl-prolyl cis-trans isomerase activity; C:mitochondrion	EC:5.2.1.8
Unigene0363	histone h3	657	20	4.24289e-59	0.9635	6	C:nucleosome; F:DNA binding; P:nucleosome assembly; C:chloroplast; C:nucleus; C:mitochondrion	-
Unigene0364	auxin-repressed protein	740	20	9.52557e-40	0.803	4	P:histone H3-K9 methylation; P:methylation-dependent chromatin silencing; P:DNA methylation; P:auxin mediated signaling pathway	-
Unigene0365	aaa family atpase	804	20	6.91e-98	0.6665	3	F:ATP binding; F:nucleotide binding; F:nucleoside-triphosphatase activity
Unigene0366	expansin	1129	20	4.49461e-137	0.9225	3	C:extracellular region; C:membrane; P:plant-type cell wall organization	-
Unigene0367	60s ribosomal protein l6	793	20	3.58106e-75	0.857	4	C:cytosolic ribosome; F:structural constituent of ribosome; P:translation; C:endoplasmic reticulum	EC:3.6.5.3
Unigene0368	---NA---	639	0			0	-
Unigene0369	nonsense-mediated mrna decay protein	1361	20	0	0.74	3	P:nuclear-transcribed mRNA catabolic process, nonsense-mediated decay; F:zinc ion binding; C:plastid	-
Unigene0370	flavonoid 3-hydroxylase	1674	20	0	0.896	6	F:heme binding; F:flavonoid 3',5'-hydroxylase activity; C:endoplasmic reticulum; F:iron ion binding; C:microsome; P:electron transport	EC:1.14.13.88
Unigene0371	60s ribosomal protein l24	746	20	4.78745e-55	0.952	3	C:ribosome; F:structural constituent of ribosome; P:translation	EC:3.6.5.3
Unigene0372	cysteine protease	1752	20	0	0.6795	2	P:proteolysis; F:cysteine-type endopeptidase activity	EC:3.4.22
Unigene0373	strong similarity to glycoprotein ep1 gb	667	20	2.13762e-66	0.633	3	C:extracellular region; P:water transport; F:sugar binding	-
Unigene0374	protein kinase-like protein	843	20	3.92288e-139	0.9085	9	F:receptor activity; P:protein amino acid phosphorylation; C:integral to plasma membrane; P:response to wounding; F:ATP binding; F:protein tyrosine kinase activity; C:chloroplast; F:protein serine/threonine kinase activity; P:response to fungus	EC:2.7.10; EC:2.7.11
Unigene0375	60s ribosomal protein l18a	753	20	6.76076e-87	0.9545	4	C:cytosolic ribosome; P:ribosome biogenesis; F:structural constituent of ribosome; P:translation	EC:3.6.5.3
Unigene0376	glutathione s-transferase	943	20	9.10212e-82	0.7855	2	P:toxin catabolic process; F:transferase activity	-
Unigene0377	pentatricopeptiderepeat-containing protein	814	20	6.23018e-70	0.52	1	F:binding
Unigene0378	akin beta2	820	20	1.64359e-70	0.7705	2	F:kinase activity; C:chloroplast	-
Unigene0379	40s ribosomal protein s8	857	20	2.24171e-89	0.913	4	P:ribosome biogenesis; F:structural constituent of ribosome; C:cytosolic small ribosomal subunit; P:translation	EC:3.6.5.3
Unigene0380	phosphatidic acid phosphatase	826	20	1.92069e-42	0.8465	5	P:response to stress; C:integral to plasma membrane; F:phosphatidate phosphatase activity; F:acid phosphatase activity; P:phospholipid metabolic process	EC:3.1.3.4; EC:3.1.3.2
Unigene0381	glutathione s-transferase	816	20	2.70303e-97	0.812	5	P:toxin catabolic process; F:glutathione peroxidase activity; P:defense response; C:cytoplasm; F:glutathione transferase activity	EC:1.11.1.9; EC:2.5.1.18
Unigene0382	ribosomal protein l9	828	20	2.57208e-95	0.946	4	C:cytosolic ribosome; F:structural constituent of ribosome; C:large ribosomal subunit; P:translation	EC:3.6.5.3
Unigene0383	---NA---	659	0			0	-
Unigene0384	chloroplast chaperonin 10	670	20	1.07741e-49	0.7965	4	P:protein folding; F:ATP binding; F:chaperone binding; C:plastid	-
Unigene0385	ac010924_11 identical to gb	766	13	3.38366e-27	0.822308	2	F:molecular_function; P:biological_process
Unigene0386	sphingosine kinase	613	16	6.62083e-29	0.739375	4	P:sphingolipid biosynthetic process; P:activation of protein kinase C activity by G-protein coupled receptor protein signaling pathway; F:diacylglycerol kinase activity; C:plastid	EC:2.7.1.107
Unigene0387	histone h2a	745	20	5.68153e-40	0.974	6	C:nucleosome; F:DNA binding; P:nucleosome assembly; C:nucleus; C:plastid; C:mitochondrion	-
Unigene0388	f1f0-atpase inhibitor protein	670	20	1.05084e-20	0.7075	3	P:photorespiration; C:mitochondrial membrane; C:respiratory chain complex I	-
Unigene0389	histone h4	660	20	4.17456e-38	0.9965	5	P:response to water deprivation; C:nucleosome; F:DNA binding; P:nucleosome assembly; C:nucleus	-
Unigene0390	low molecular weight heat shock protein	759	20	2.28387e-60	0.902	2	C:cytoplasm; P:response to stress	-
Unigene0391	p23 co-chaperone	968	20	2.21207e-46	0.77	0	-
Unigene0392	protein	808	20	6.59111e-56	0.6385	0	-
Unigene0393	sucrose synthase	801	20	1.1968e-134	0.931	5	P:nodulation; F:sucrose-phosphate synthase activity; F:sucrose synthase activity; P:biosynthetic process; P:sucrose metabolic process	EC:2.4.1.14; EC:2.4.1.13
Unigene0394	nucleoside diphosphate kinase	680	20	1.70393e-74	0.9275	8	F:nucleoside diphosphate kinase activity; P:red, far-red light phototransduction; P:red or far-red light signaling pathway; P:UTP biosynthetic process; F:ATP binding; F:magnesium ion binding; P:GTP biosynthetic process; P:CTP biosynthetic process	EC:2.7.4.6
Unigene0395	pmi2 (plastid movement impaired 2)	713	20	1.07081e-45	0.648	1	C:mitochondrion	-
Unigene0396	bri1-kd interacting protein 112	1265	20	1.69976e-26	0.642	4	F:GTP binding; F:RNA binding; C:membrane; P:SRP-dependent cotranslational protein targeting to membrane
Unigene0397	ubiquitin-specific protease 6	607	20	4.74774e-48	0.812	2	F:calmodulin binding; P:protein deubiquitination	-
Unigene0398	nadh:ubiquinone oxidoreductasekd subunit familyexpressed	811	20	9.89802e-60	0.781	1	F:oxidoreductase activity	-
Unigene0399	oxidoreductase family protein	782	20	8.51359e-90	0.714	0	-
Unigene0400	cyclin-related protein 1	769	18	9.98509e-64	0.629444	1	C:mitochondrion	-
Unigene0401	protein	727	20	5.70573e-74	0.829	2	C:mitochondrial inner membrane; P:mitochondrial transport	-
Unigene0402	---NA---	763	0			0	-
Unigene0403	potential pp1 phosphatase inhibitor	626	9	1.17396e-12	0.777778	1	C:chloroplast	-
Unigene0404	---NA---	830	19	3.21047e-21	0.634211	1	C:mitochondrion	-
Unigene0405	cytochrome c oxidase subunit 1	1564	20	0	0.9795	10	F:copper ion binding; P:transport; F:cytochrome-c oxidase activity; C:mitochondrial respiratory chain complex IV; C:integral to membrane; P:aerobic respiration; F:heme binding; P:mitochondrial electron transport, cytochrome c to oxygen; F:iron ion binding; P:electron transport	EC:1.9.3.1
Unigene0406	60s ribosomal	967	20	4.815e-126	0.922	4	C:cytosolic ribosome; F:structural constituent of ribosome; C:large ribosomal subunit; P:translation	EC:3.6.5.3
Unigene0407	histone h2a	706	20	1.18094e-36	0.9925	6	C:nucleosome; F:DNA binding; P:nucleosome assembly; C:nucleus; C:plastid; C:mitochondrion	-
Unigene0408	glycine decarboxylase complex h-protein	748	20	3.56358e-64	0.8185	6	P:glycine catabolic process; F:glycine dehydrogenase (decarboxylating) activity; F:transferase activity; F:lipoic acid binding; C:glycine cleavage complex; C:mitochondrion	EC:1.4.4.2
Unigene0409	loc494863 protein	625	20	8.33549e-43	0.719	4	C:DNA-directed RNA polymerase I complex; P:tRNA transcription; F:protein binding; C:DNA-directed RNA polymerase III complex	-
Unigene0410	protein	1126	20	1.36653e-85	0.9085	9	C:nucleolus; ; F:RNA binding; F:protein binding; F:snoRNP binding; P:rRNA modification; C:ribonucleoprotein complex; F:pseudouridylate synthase activity; P:tRNA pseudouridine synthesis	EC:5.4.99.12; EC:4.2.1.70
Unigene0411	tonoplast intrinsic protein	772	20	3.23921e-118	0.921	3	P:transport; C:integral to membrane; F:transporter activity	-
Unigene0412	adhesion regulating molecule 1	772	20	3.85308e-95	0.6805	6	P:proteasome assembly; P:RNA elongation from RNA polymerase II promoter; P:cell adhesion; C:proteasome complex; C:integral to membrane; F:proteasome activator activity	-
Unigene0413	cdk5 regulatory subunit associated protein 1-like 1	785	20	1.18345e-131	0.827	3	C:membrane; C:endoplasmic reticulum; F:iron ion binding	-
Unigene0414	protein	770	20	1.23816e-69	0.576	3	F:molecular_function; P:biological_process; C:membrane
Unigene0415	transcription initiation factor iib	797	20	2.39234e-111	0.8335	8	F:translation initiation factor activity; P:translational initiation; F:zinc ion binding; P:transcription initiation; P:regulation of transcription, DNA-dependent; C:transcription factor complex; F:protein binding; F:RNA polymerase II transcription factor activity	-
Unigene0416	della protein	996	20	3.84496e-126	0.874	3	P:gibberellic acid mediated signaling pathway; C:nucleus; P:regulation of transcription, DNA-dependent	-
Unigene0417	---NA---	599	2	2.44358e-09	0.665	8	F:hydrolase activity, hydrolyzing O-glycosyl compounds; F:hydrolase activity; P:metabolic process; P:carbohydrate metabolic process; F:cation binding; F:hydrolase activity, acting on glycosyl bonds; F:catalytic activity; F:glucan endo-1,3-beta-D-glucosidase activity
Unigene0418	gdsl-motif lipase hydrolase-like protein	1310	20	1.11377e-137	0.665	3	C:cytoplasmic membrane-bounded vesicle; C:mitochondrion; F:carboxylesterase activity	EC:3.1.1; EC:3.1.1.1
Unigene0419	---NA---	747	20	2.67411e-21	0.6275	1	C:mitochondrion	-
Unigene0420	atmpk2 (mitogen-activated protein kinase homolog 2) map kinase kinase	743	20	8.91014e-70	0.9385	4	F:MAP kinase activity; P:protein amino acid phosphorylation; F:ATP binding; C:plastid	EC:2.7.11.24
Unigene0421	---NA---	760	4	1.65582e-18	0.585	2	F:molecular_function; P:biological_process
Unigene0422	emp24 gp25l p24 family protein	790	20	4.63083e-83	0.785	3	C:membrane; C:cytoplasmic membrane-bounded vesicle; P:intracellular protein transport	-
Unigene0423	protein	1136	20	1.80715e-85	0.613	2	P:protein folding; C:Golgi apparatus	-
Unigene0424	rho gdp dissociation inhibitor 2	752	20	1.9632e-80	0.748	2	F:Rho GDP-dissociation inhibitor activity; C:plastid	-
Unigene0425	eukaryotic translation initiation factor 1a	673	20	7.54153e-51	0.9635	3	F:RNA binding; P:translational initiation; F:translation initiation factor activity	-
Unigene0426	myb transcription factor-like	634	20	3.19186e-29	0.713	0	-
Unigene0427	immunophilin	553	20	7.83046e-46	0.8045	3	P:protein folding; C:cytoplasm; F:peptidyl-prolyl cis-trans isomerase activity	EC:5.2.1.8
Unigene0428	at5g64600 mub3_12	785	20	3.97638e-95	0.8225	1	C:mitochondrion	-
Unigene0429	histone h2a	726	20	1.20359e-31	0.9385	5	C:nucleosome; F:DNA binding; P:nucleosome assembly; C:nucleus; C:plastid	-
Unigene0430	ests gb	786	20	2.29664e-58	0.879	3	C:endomembrane system; F:nucleic acid binding; C:mitochondrion	-
Unigene0431	hypersensitive-induced response protein	1203	20	1.57554e-151	0.9505	0	-
Unigene0432	cinnamyl alcohol dehydrogenase	761	20	2.66675e-101	0.9005	3	P:lignin biosynthetic process; F:cinnamyl-alcohol dehydrogenase activity; F:zinc ion binding	EC:1.1.1.195
Unigene0433	mal d 1-associated protein	770	9	1.85449e-57	0.648889	2	F:molecular_function; P:biological_process
Unigene0434	60s ribosomal protein l27	643	20	9.87002e-58	0.8965	5	C:ribosome; P:ribosome biogenesis; F:structural constituent of ribosome; P:translation; C:mitochondrion	EC:3.6.5.3
Unigene0435	eukaryotic translation initiation factor 4e	874	20	5.73948e-88	0.8275	7	C:cytoplasm; C:nucleolus; P:translational initiation; F:protein binding; F:RNA cap binding; F:translation initiation factor activity; P:response to virus	-
Unigene0436	rna-binding protein	833	20	7.33308e-74	0.7045	1	F:RNA binding	-
Unigene0437	ac007591_30 ests gb	727	11	2.65041e-71	0.886364	1	P:transport	-
Unigene0438	cellulase containingexpressed	743	20	1.36828e-86	0.6835	1	C:mitochondrion	-
Unigene0439	5-formyltetrahydrofolate cycloligase	759	20	8.32838e-87	0.684	4	F:5-formyltetrahydrofolate cyclo-ligase activity; F:ATP binding; P:folic acid and derivative biosynthetic process; C:mitochondrion	EC:6.3.3.2
Unigene0440	nadh-ubiquinone oxidoreductase-related	654	20	5.14087e-49	0.814	3	C:respiratory chain complex I; P:photorespiration; C:mitochondrial membrane	-
Unigene0441	thioesterase family protein	789	20	7.12779e-92	0.752	3	C:mitochondrion; C:chloroplast; F:acyl-CoA thioesterase activity	-
Unigene0442	b-cell receptor-associated protein 31-like containingexpressed	769	20	2.2617e-63	0.7855	3	C:cytoplasmic membrane-bounded vesicle; C:membrane; C:endoplasmic reticulum	-
Unigene0443	cytochrome b5	765	20	4.99791e-63	0.856	8	C:endoplasmic reticulum membrane; C:microsome; F:electron carrier activity; F:iron ion binding; F:heme binding; P:electron transport; P:transport; C:integral to membrane	-
Unigene0444	ribosomal protein l9	925	20	7.41409e-97	0.941	4	C:cytosolic ribosome; F:structural constituent of ribosome; C:large ribosomal subunit; P:translation	EC:3.6.5.3
Unigene0445	glycolipid transfer	864	20	1.93518e-88	0.7655	1	C:plastid	-
Unigene0446	silencing group b protein	827	20	9.70553e-95	0.847	2	F:N-acetyltransferase activity; P:metabolic process	-
Unigene0447	ribosomal protein	862	20	6.18509e-87	0.952	4	C:cytosolic ribosome; F:structural constituent of ribosome; P:translation; C:mitochondrion	EC:3.6.5.3
Unigene0448	casein kinase ii beta chain ckb2	789	20	1.3726e-18	0.7935	3	F:kinase activity; C:protein kinase CK2 complex; F:protein kinase CK2 regulator activity	-
Unigene0449	adp-ribosylation factor	806	20	9.64211e-100	0.991	6	C:endomembrane system; C:intracellular; F:protein binding; F:phospholipase activator activity; F:GTP binding; P:small GTPase mediated signal transduction	-
Unigene0450	pathogenesis-related protein 1	831	20	1.94323e-50	0.675	1	C:extracellular region	-
Unigene0451	granule-bound starch synthase	613	20	7.55765e-33	0.8595	6	C:amyloplast; F:NDP-glucose-starch glucosyltransferase activity; F:glycogen (starch) synthase activity; F:starch synthase activity; P:starch biosynthetic process; C:chloroplast	EC:2.4.1.242; EC:2.4.1.11; EC:2.4.1.21
Unigene0452	response regulator 6	722	20	3.19632e-53	0.8125	10	P:red light signaling pathway; F:two-component response regulator activity; P:two-component signal transduction system (phosphorelay); P:regulation of circadian rhythm; P:regulation of transcription, DNA-dependent; P:cytokinin mediated signaling pathway; P:stem cell maintenance; F:protein binding; C:cytoplasm; C:nucleus	-
Unigene0453	nad dependent epimerase dehydratase familyexpressed	528	20	1.53732e-53	0.967	0	-
Unigene0454	at5g55940 myn21_5	806	20	1.35484e-77	0.7035	1	C:endoplasmic reticulum	-
Unigene0455	na -exchanger-like protein	802	20	1.88535e-63	0.6955	4	F:cation:cation antiporter activity; P:cation transport; C:membrane; C:mitochondrion	-
Unigene0456	dynamin like protein 2a	1281	20	3.58147e-39	0.661	5	C:chloroplast envelope; F:phosphoinositide binding; F:GTP binding; P:chloroplast organization; F:GTPase activity	EC:3.6.5.1; EC:3.6.5.2; EC:3.6.5.3; EC:3.6.5.4
Unigene0457	---NA---	764	20	6.56513e-15	0.4515	0	-
Unigene0458	glutamate-trna ligase	1231	20	0	0.777	4	C:cytoplasm; F:glutamate-tRNA ligase activity; P:glutamyl-tRNA aminoacylation; F:ATP binding	EC:6.1.1.17
Unigene0459	glutathione s-transferase	914	20	1.00143e-130	0.7895	2	P:toxin catabolic process; F:transferase activity	-
Unigene0460	mitochondrial dicarboxylate carrier protein	1340	20	9.14224e-127	0.8205	5	F:binding; C:mitochondrial inner membrane; P:mitochondrial transport; C:integral to membrane; F:transporter activity	-
Unigene0461	---NA---	722	0			0	-
Unigene0462	#NAME?	824	20	6.64308e-112	0.923	7	P:protein folding; C:plasma membrane; P:response to stress; F:heat shock protein binding; F:unfolded protein binding; F:zinc ion binding; C:mitochondrion	-
Unigene0463	5 start site is	1004	20	4.91327e-121	0.732	3	C:extracellular region; F:kinase activity; C:cell wall	-
Unigene0464	enoyl-hydratase isomerase	640	20	4.26048e-37	0.733	1	P:fatty acid beta-oxidation	-
Unigene0465	ethylene-responsive element binding protein	748	20	1.17556e-93	0.6345	3	F:transcription factor activity; C:nucleus; P:regulation of transcription, DNA-dependent	-
Unigene0466	chalcone-flavanone isomerase familyexpressed	544	18	5.15422e-39	0.803889	2	P:flavonoid biosynthetic process; F:chalcone isomerase activity	EC:5.5.1.6
Unigene0467	60s ribosomal protein l37a	615	20	2.71079e-46	0.982	6	C:ribosome; P:ribosome biogenesis; F:structural constituent of ribosome; F:zinc ion binding; P:translation; C:mitochondrion	EC:3.6.5.3
Unigene0468	vacuolar atpases	779	20	7.36576e-102	0.8405	7	C:plant-type vacuole membrane; P:Golgi organization; P:embryonic development ending in seed dormancy; P:plant-type cell wall biogenesis; F:proton-transporting ATPase activity, rotational mechanism; P:proton transport; C:proton-transporting two-sector ATPase complex	EC:3.6.3.14
Unigene0469	splicing factor	807	20	2.59789e-44	0.5495	3	F:protein binding; C:nuclear speck; P:nuclear mRNA splicing, via spliceosome	-
Unigene0470	---NA---	756	0			0	-
Unigene0471	rna polymerase ii transcriptional	689	20	5.53888e-28	0.751	3	F:transcription coactivator activity; F:DNA binding; P:regulation of transcription, DNA-dependent	-
Unigene0472	ankryin repeat s-palmitoylexpressed	753	20	1.72227e-100	0.728	4	C:membrane; F:metal ion binding; F:acyl binding; F:S-acyltransferase activity	-
Unigene0473	membrane import protein	793	20	1.49758e-89	0.8165	5	P:protein targeting to mitochondrion; P:anion transport; C:mitochondrial inner membrane; F:voltage-gated anion channel activity; C:mitochondrial outer membrane translocase complex	-
Unigene0474	1-interacting protein 1	874	20	3.38829e-64	0.773	2	C:mitochondrion; C:chloroplast	-
Unigene0475	protein kinase	1194	20	2.40867e-144	0.788	5	P:protein amino acid phosphorylation; F:protein binding; F:ATP binding; P:signal transduction; F:protein serine/threonine kinase activity	EC:2.7.11
Unigene0476	---NA---	817	0			0	-
Unigene0477	zinc finger (gata type) family protein	830	20	7.88934e-28	0.6945	5	P:regulation of nitrogen compound metabolic process; P:glucose mediated signaling pathway; F:transcription factor activity; C:nucleus; P:regulation of transcription, DNA-dependent	-
Unigene0478	nucleolar gtp-binding protein	783	20	2.05647e-67	0.733	1	C:mitochondrion	-
Unigene0479	---NA---	741	11	6.70049e-17	0.889091	1	C:chloroplast	-
Unigene0480	ubiquitin a-52 residue ribosomal protein fusion product 1	645	20	1.39022e-67	0.969	5	C:ribosome; F:structural constituent of ribosome; P:protein ubiquitination; C:nucleus; P:translation	EC:3.6.5.3
Unigene0481	30s ribosomal protein s16	618	20	6.96685e-58	0.837	5	C:ribosome; P:ribosome biogenesis; P:embryonic development ending in seed dormancy; P:translation; C:mitochondrion	EC:3.6.5.3
Unigene0482	structural constituent of ribosome	727	5	1.02364e-14	0.74	1	C:mitochondrion	-
Unigene0483	transcription factor	775	20	6.73337e-39	0.565	5	P:induced systemic resistance, jasmonic acid mediated signaling pathway; P:systemic acquired resistance, salicylic acid mediated signaling pathway; F:transcription repressor activity; F:protein binding; P:defense response to fungus	-
Unigene0484	calmodulin	557	20	2.17424e-35	0.862	3	F:protein binding; F:calcium ion binding; P:detection of calcium ion	-
Unigene0485	at4g01320 f2n1_21	949	20	8.00654e-102	0.81	2	F:prenyl-dependent CAAX protease activity; P:proteolysis	-
Unigene0486	ubiquitin carrier protein	729	20	2.33737e-75	0.9825	4	P:ubiquitin cycle; F:ubiquitin-protein ligase activity; P:regulation of protein metabolic process; C:mitochondrion	EC:6.3.2.19
Unigene0487	heat shockprotein	632	13	9.17362e-29	0.693846	2	F:molecular_function; P:response to stress
Unigene0488	abi3-interacting protein 2	755	20	7.35437e-43	0.5495	2	F:molecular_function; P:biological_process
Unigene0489	ribosomal protein s14	711	20	8.16093e-62	0.9705	3	C:ribosome; F:structural constituent of ribosome; P:translation	EC:3.6.5.3
Unigene0490	heat shock factor protein hsf8	796	7	3.64182e-43	0.602857	1	C:chloroplast
Unigene0491	histone h3	725	20	1.44123e-69	0.9885	6	C:nucleosome; F:DNA binding; P:nucleosome assembly; C:nucleus; C:plastid; C:mitochondrion	-
Unigene0492	splicing factor	799	20	6.18655e-83	0.7205	1	F:binding	-
Unigene0493	protein	562	12	1.02242e-32	0.839167	2	F:molecular_function; P:biological_process
Unigene0494	at3g51780 orf3	736	20	2.32044e-46	0.657	6	P:regulation of apoptosis; P:response to cold; F:protein binding; P:response to heat; C:plastid; P:response to salt stress	-
Unigene0495	3-bisphosphate nucleotidase	733	20	1.64835e-44	0.8455	2	F:inositol or phosphatidylinositol phosphatase activity; C:plastid	-
Unigene0496	grf1-interacting factor 1	712	9	2.28352e-29	0.723333	2	P:leaf development; F:protein binding	-
Unigene0497	transcriptional coactivator-like protein	750	20	6.56579e-60	0.926	1	F:sequence-specific DNA binding	-
Unigene0498	60s ribosomal protein l22	579	20	5.74934e-45	0.9235	3	F:structural constituent of ribosome; P:translation; C:cytosolic ribosome	EC:3.6.5.3
Unigene0499	---NA---	703	0			0	-
Unigene0500	protein kinase	1089	20	3.05365e-127	0.917	5	P:protein amino acid phosphorylation; F:protein binding; F:ATP binding; P:signal transduction; F:protein serine/threonine kinase activity	EC:2.7.11
Unigene0501	protein kinase	792	20	2.0429e-54	0.896	2	F:kinase activity; P:protein amino acid phosphorylation	-
Unigene0502	abc transporter atpase	805	20	5.48783e-87	0.8345	9	F:ATPase activity, coupled to transmembrane movement of substances; P:iron-sulfur cluster assembly; F:protein binding; P:embryonic development ending in seed dormancy; P:transport; C:cyanelle; F:ATP binding; P:thylakoid membrane organization; C:chloroplast	-
Unigene0503	---NA---	748	0			0	-
Unigene0504	succinyl-ligase beta subunit	811	20	1.03807e-125	0.8055	4	P:metabolic process; F:ATP binding; F:succinate-CoA ligase (ADP-forming) activity; F:succinate-CoA ligase (GDP-forming) activity	EC:6.2.1.5; EC:6.2.1.4
Unigene0505	vamp-associated protein	1065	20	7.57912e-91	0.8115	3	P:intracellular transport; C:endoplasmic reticulum; F:structural molecule activity	-
Unigene0506	---NA---	622	0			0	-
Unigene0507	snrnp protein	852	8	1.57064e-18	0.84125	3	C:nucleoplasm; C:small nucleolar ribonucleoprotein complex; P:nuclear mRNA splicing, via spliceosome	-
Unigene0508	mads-domain transcription factor	1023	20	7.16321e-91	0.7355	6	P:seed development; P:regulation of cell shape; F:identical protein binding; P:ovule development; F:transcription factor activity; P:transcription	-
Unigene0509	60s ribosomal protein l28	814	20	7.8812e-65	0.8805	4	C:cytosolic ribosome; P:ribosome biogenesis; F:structural constituent of ribosome; P:translation	EC:3.6.5.3
Unigene0510	small heat shock protein	760	19	2.29982e-36	0.665263	3	F:molecular_function; P:biological_process; P:response to stress
Unigene0511	pho1-like protein	714	20	6.12355e-49	0.8785	0	-
Unigene0512	novel protein	581	20	2.68309e-26	0.6565	4	F:zinc ion binding; C:intracellular; P:biological_process; F:nucleic acid binding
Unigene0513	ubiquitin-like protein	666	20	1.14138e-43	0.936	4	C:cytoplasm; F:pyrophosphatase activity; P:protein sumoylation; F:protein binding	-
Unigene0514	prefoldin 5	768	20	1.91465e-62	0.8125	2	C:prefoldin complex; F:unfolded protein binding	-
Unigene0515	sar1 gtp-binding secretory factor	820	20	9.90219e-92	0.9715	16	C:cytosol; C:peripheral to membrane of membrane fraction; C:nuclear membrane; C:mitochondrion; P:small GTPase mediated signal transduction; C:endosome; C:cytoplasmic membrane-bounded vesicle; P:response to auxin stimulus; P:ER to Golgi vesicle-mediated transport; F:transporter activity; P:mRNA export from nucleus; P:intracellular protein transport; C:Golgi apparatus; C:endoplasmic reticulum; F:GT…	-
Unigene0516	cytosolic phosphoglucomutase	685	20	2.61738e-46	0.9425	4	P:glucose metabolic process; C:mitochondrion; F:magnesium ion binding; F:phosphoglucomutase activity	EC:5.4.2.2
Unigene0517	glycoside hydrolase family 28 protein polygalacturonasefamily protein	827	20	1.08056e-69	0.8405	4	C:endomembrane system; P:carbohydrate metabolic process; C:mitochondrion; C:plastid	-
Unigene0518	adenine phosphoribosyltransferase	725	20	6.05516e-68	0.8735	8	P:purine ribonucleoside salvage; F:adenine phosphoribosyltransferase activity; P:phosphate transport; F:inorganic phosphate transmembrane transporter activity; F:sugar:hydrogen symporter activity; C:membrane; C:cytosol; P:adenine salvage	EC:2.4.2.7
Unigene0519	---NA---	761	0			0	-
Unigene0520	glutathione s-transferase	1022	20	1.08767e-14	0.733	3	C:cytoplasm; F:glutathione transferase activity; P:aromatic amino acid family metabolic process	EC:2.5.1.18
Unigene0521	histone h2a	719	20	8.64459e-43	0.9855	6	C:nucleosome; F:DNA binding; P:nucleosome assembly; C:nucleus; C:plastid; C:mitochondrion	-
Unigene0522	short-chain dehydrogenase reductase	791	20	6.30245e-56	0.771	2	F:oxidoreductase activity; C:membrane	-
Unigene0523	---NA---	855	12	5.08753e-25	0.6375	2	C:plastid; C:membrane
Unigene0524	dihydrolipoamide dehydrogenase precursor	780	20	1.94008e-126	0.943	8	F:disulfide oxidoreductase activity; P:cell redox homeostasis; F:protein binding; C:mitochondrial matrix; P:electron transport; F:FAD binding; F:dihydrolipoyl dehydrogenase activity; P:response to light stimulus	EC:1.8.1.4
Unigene0525	acyl--binding protein	510	20	3.34883e-44	0.868	2	F:acyl-CoA binding; P:lipid transport	-
Unigene0526	40s ribosomal protein s16	694	20	8.89694e-74	0.959	5	F:structural constituent of ribosome; C:cytosolic small ribosomal subunit; P:translation; C:plastid; C:mitochondrion	EC:3.6.5.3
Unigene0527	---NA---	582	7	6.92645e-30	0.518571	2	F:molecular_function; P:biological_process
Unigene0528	af268257_1pten-like protein	594	7	7.22023e-22	0.572857	1	F:phosphatase activity
Unigene0529	aspartate aminotransferase	702	20	6.77835e-77	0.8985	9	P:leaf senescence; F:pyridoxal phosphate binding; P:biosynthetic process; P:alanine metabolic process; P:aspartate metabolic process; P:tricarboxylic acid cycle; F:L-aspartate:2-oxoglutarate aminotransferase activity; C:chloroplast; C:cytosol	EC:2.6.1.1
Unigene0530	s6 ribosomal protein	641	0			0	-
Unigene0531	at4g18560 f28j12_220	794	20	3.79071e-109	0.7665	0	-
Unigene0532	---NA---	806	20	1.81001e-114	0.6805	2	F:molecular_function; P:biological_process
Unigene0533	atkinesin-13a kinesin-13a microtubule motor	1056	20	1.03837e-140	0.757	5	P:microtubule-based movement; C:microtubule associated complex; F:ATP binding; F:microtubule motor activity; C:microtubule	-
Unigene0534	nuclear movement	760	20	3.38913e-80	0.791	2	F:molecular_function; P:biological_process
Unigene0535	glyceraldehyde-3-phosphate dehydrogenase	619	20	4.35365e-68	0.9315	4	C:cytoplasm; F:NAD or NADH binding; P:glycolysis; F:glyceraldehyde-3-phosphate dehydrogenase (phosphorylating) activity	EC:1.2.1.12
Unigene0536	eukaryotic initiation factor 3e	722	20	2.09969e-121	0.872	4	C:eukaryotic translation initiation factor 3 complex; F:translation initiation factor activity; P:transcription initiation; C:signalosome	-
Unigene0537	---NA---	680	0			0	-
Unigene0538	ubiquitin-associated ts-n domain-containing protein	1180	20	2.54767e-114	0.744	2	F:molecular_function; P:biological_process
Unigene0539	early floweringexpressed	735	20	2.40128e-43	0.7765	0	-
Unigene0540	transcription initiation factor tfiid subunit	731	20	4.25968e-77	0.745	9	P:transcription initiation; P:regulation of transcription, DNA-dependent; F:protein C-terminus binding; F:DNA binding; F:ATP binding; F:kinase activity; F:transcription coactivator activity; C:transcription factor TFIID complex; P:transcription from RNA polymerase II promoter	-
Unigene0541	glyceraldehyde-3-phosphate dehydrogenase	938	20	1.41061e-143	0.9595	6	P:gluconeogenesis; P:response to oxidative stress; F:NAD or NADH binding; P:glycolysis; C:cytosol; F:glyceraldehyde-3-phosphate dehydrogenase (phosphorylating) activity	EC:1.2.1.12
Unigene0542	at1g68050 t23k23_10	784	20	2.54908e-17	0.8305	11	C:cytosol; C:Cajal body; P:response to red light; F:signal transducer activity; P:regulation of circadian rhythm; P:regulation of transcription, DNA-dependent; P:flower development; P:entrainment of circadian clock by photoperiod; P:response to blue light; F:protein binding; P:signal transduction	-
Unigene0543	---NA---	677	0			0	-
Unigene0544	lipid transfer protein	630	20	2.0295e-52	0.8715	2	F:lipid binding; P:lipid transport	-
Unigene0545	thioredoxin-like 4a	805	20	7.94281e-78	0.95	6	C:U5 snRNP; ; P:mitosis; F:transferase activity; P:spliceosome assembly; P:cell division	-
Unigene0546	protein	795	20	1.23438e-91	0.9415	1	F:protein domain specific binding	-
Unigene0547	nadh:ubiquinone oxidoreductasekd subunit familyexpressed	721	20	1.6302e-73	0.7535	1	F:oxidoreductase activity	-
Unigene0548	peptidylprolyl isomerase	740	20	7.49523e-61	0.7245	3	F:calmodulin binding; F:peptidyl-prolyl cis-trans isomerase activity; F:FK506 binding	EC:5.2.1.8
Unigene0549	myosin heavy chain-like protein	696	20	3.3224e-52	0.63	1	C:plastid
Unigene0550	60s acidic ribosomal protein p1	625	20	6.42682e-19	0.7765	2	C:ribosome; P:translational elongation	-
Unigene0551	histone h2a	713	20	3.33643e-39	0.964	6	C:nucleosome; F:DNA binding; P:nucleosome assembly; C:nucleus; C:plastid; C:mitochondrion	-
Unigene0552	universal stress proteinfamily protein	812	20	7.56109e-68	0.6805	1	P:response to stress	-
Unigene0553	2 protease	754	20	7.94479e-122	0.876	4	P:photosystem II repair; F:serine-type endopeptidase activity; P:proteolysis; C:plastid	EC:3.4.21
Unigene0554	minor allergen	770	20	7.2252e-86	0.797	4	F:NADPH:quinone reductase activity; C:plasma membrane; F:FMN binding; P:negative regulation of transcription	EC:1.6.5.5
Unigene0555	salt toleranceexpressed	1235	20	8.41775e-140	0.8765	2	P:response to desiccation; P:embryonic development ending in seed dormancy	-
Unigene0556	b12d-like protein	583	20	7.38313e-40	0.8455	2	C:endomembrane system; C:cytoplasmic membrane-bounded vesicle	-
Unigene0557	metallothionein-like protein	560	20	5.34334e-26	0.8285	1	F:metal ion binding	-
Unigene0558	60s ribosomal protein l31	626	20	3.27024e-47	0.951	3	C:ribosome; F:structural constituent of ribosome; P:translation	EC:3.6.5.3
Unigene0559	adp-ribosylation factor	846	20	2.58977e-98	0.9875	9	F:GTP binding; C:Golgi apparatus; F:hydrolase activity; P:vesicle-mediated transport; P:intracellular protein transport; P:protein amino acid ADP-ribosylation; P:small GTPase mediated signal transduction; C:mitochondrion; F:transporter activity	-
Unigene0560	heat shock factor binding protein	646	20	1.07687e-27	0.756	3	P:response to stress; F:molecular_function; P:biological_process
Unigene0561	heat shock-like protein	788	20	7.38802e-57	0.7525	2	C:mitochondrion; F:heat shock protein binding	-
Unigene0562	multicatalytic endopeptidase complex	774	20	3.19201e-81	0.9785	7	C:phragmoplast; C:proteasome core complex, alpha-subunit complex; P:ubiquitin-dependent protein catabolic process; F:threonine-type endopeptidase activity; C:spindle; C:nucleus; P:defense response to bacterium, incompatible interaction	EC:3.4.25
Unigene0563	fructokinase	1154	20	1.94227e-151	0.8885	4	F:fructokinase activity; F:ATP binding; P:D-ribose metabolic process; F:ribokinase activity	EC:2.7.1.4; EC:2.7.1.15
Unigene0564	acireductone dioxygenase	830	20	3.70547e-102	0.9105	3	C:cytoplasmic membrane-bounded vesicle; F:metal ion binding; F:acireductone dioxygenase [iron(II)-requiring] activity	EC:1.13.11.54
Unigene0565	aux iaa protein	786	20	1.29507e-77	0.688	1	P:transcription	-
Unigene0566	cytosolic ascorbate peroxidase	1272	20	5.74167e-123	0.923	4	F:heme binding; F:L-ascorbate peroxidase activity; P:response to oxidative stress; P:electron transport	EC:1.11.1.11
Unigene0567	histone h2a	595	20	2.22375e-55	0.8925	6	C:nucleosome; F:DNA binding; P:nucleosome assembly; F:protein binding; C:nucleus; C:plastid	-
Unigene0568	40s ribosomal protein s11	738	20	4.52615e-74	0.947	4	F:structural constituent of ribosome; C:cytosolic small ribosomal subunit; P:translation; F:rRNA binding	EC:3.6.5.3
Unigene0569	60s ribosomal protein l13a	826	20	2.23231e-99	0.943	4	C:cytosolic ribosome; F:structural constituent of ribosome; C:large ribosomal subunit; P:translation	EC:3.6.5.3
Unigene0570	er1a	786	20	1.47489e-89	0.804	3	C:membrane; P:retrograde vesicle-mediated transport, Golgi to ER; C:cis-Golgi network	-
Unigene0571	---NA---	199	0			0	-
Unigene0572	cellulase homolog or16pep precursor	600	20	4.20726e-25	0.9335	2	P:carbohydrate metabolic process; F:cellulase activity	EC:3.2.1.4
Unigene0573	40s ribosomal protein s5	1126	20	2.24726e-96	0.941	3	F:structural constituent of ribosome; C:small ribosomal subunit; P:translation	EC:3.6.5.3
Unigene0574	pho1-like protein	807	20	1.46155e-71	0.84	0	-
Unigene0575	membrane related protein	888	20	1.95888e-67	0.7485	2	F:molecular_function; P:biological_process
Unigene0576	histone h3	708	20	4.90436e-59	0.9835	6	C:nucleosome; F:DNA binding; P:nucleosome assembly; C:chloroplast; C:nucleus; C:mitochondrion	-
Unigene0577	histone h1	1254	20	1.68963e-10	0.906	4	C:nucleosome; F:DNA binding; P:nucleosome assembly; C:nucleus	-
Unigene0578	(arabidopsis thaliana ras associated with diabetes protein 3) methyltransferase	683	20	9.49107e-57	0.7285	3	P:metabolic process; C:mitochondrion; F:methyltransferase activity	EC:2.1.1
Unigene0579	universal stress proteinfamily protein	643	20	8.58661e-78	0.778	1	P:response to stress
Unigene0580	protein	575	13	5.78274e-34	0.836923	2	F:molecular_function; P:biological_process
Unigene0581	histone deacetylase	882	20	1.05412e-12	0.552	6	P:polarity specification of adaxial/abaxial axis; P:response to abiotic stimulus; P:DNA mediated transformation; P:negative regulation of transcription; P:response to stress; C:nucleus	-
Unigene0582	replication licensing factor mcm7 homologue	481	14	1.02183e-33	0.93	5	P:DNA replication initiation; F:DNA-dependent ATPase activity; F:DNA binding; F:ATP binding; C:nucleus	-
Unigene0583	growth-on protein gro10	640	20	4.77392e-105	0.91	5	C:endomembrane system; C:cytoplasmic membrane-bounded vesicle; F:aspartic-type endopeptidase activity; C:integral to membrane; P:proteolysis	EC:3.4.23
Unigene0584	protein	819	20	3.59423e-134	0.7925	0	-
Unigene0585	bet3 family protein	772	20	1.37679e-76	0.7985	1	F:transporter activity	-
Unigene0586	1-interacting protein 1	785	20	9.55265e-65	0.7745	2	C:mitochondrion; C:chloroplast	-
Unigene0587	ribosomal protein l30	609	20	2.08725e-51	0.954	3	F:structural constituent of ribosome; P:translation; C:cytosolic ribosome	EC:3.6.5.3
Unigene0588	ubiquitin extension protein	782	20	1.2781e-69	0.9885	4	C:ribosome; F:structural constituent of ribosome; P:translation; P:protein modification process	EC:3.6.5.3
Unigene0589	protein	635	20	2.44392e-29	0.723	2	F:molecular_function; C:cellular_component
Unigene0590	serine carboxypeptidase i	733	20	9.88491e-82	0.7605	3	C:peroxisome; F:carboxypeptidase C activity; P:proteolysis	EC:3.4.16.5
Unigene0591	histone h2b	689	20	4.66725e-43	0.982	4	C:nucleosome; F:DNA binding; P:nucleosome assembly; C:nucleus	-
Unigene0592	nuclear serine protease2 nma111	804	20	2.35847e-122	0.679	2	F:serine-type peptidase activity; P:proteolysis	-
Unigene0593	crinkly4-like protein	742	9	2.88631e-44	0.814444	10	C:cytosol; F:protein serine/threonine kinase activity; P:response to cytokinin stimulus; F:transmembrane receptor protein kinase activity; C:endocytic vesicle; C:cell surface; P:regulation of cellular amino acid metabolic process; F:ATP binding; C:plasma membrane; P:protein amino acid phosphorylation	EC:2.7.11
Unigene0594	y14 rna binding protein binding	778	20	3.33716e-70	0.782	5	F:RNA binding; C:cytoplasm; P:RNA processing; C:nucleus; F:nucleotide binding	-
Unigene0595	ubiquitin-like protein	577	20	1.39466e-43	0.901	4	C:cytoplasm; F:pyrophosphatase activity; P:protein sumoylation; F:protein binding	-
Unigene0596	membrane associated protein	749	20	5.70358e-56	0.838	4	P:response to gibberellin stimulus; P:response to osmotic stress; F:structural molecule activity; C:chloroplast	-
Unigene0597	maf familyexpressed	729	20	1.46403e-77	0.7735	0	-
Unigene0598	swib complex baf60b domain-containing protein	779	20	1.05192e-23	0.7635	1	C:nucleus	-
Unigene0599	protein phosphatase type-2c	618	20	2.39447e-58	0.873	2	C:protein serine/threonine phosphatase complex; F:protein serine/threonine phosphatase activity	-
Unigene0600	3-5 exonuclease domain-containing protein k homology domain-containing protein kh domain-containing protein	1289	20	1.67017e-154	0.731	4	F:RNA binding; P:nucleobase, nucleoside, nucleotide and nucleic acid metabolic process; C:intracellular; F:3'-5' exonuclease activity	-
Unigene0601	aspartyl protease family protein	1201	20	2.42713e-144	0.751	5	C:endomembrane system; C:cytoplasmic membrane-bounded vesicle; F:pepsin A activity; P:proteolysis; C:mitochondrion	EC:3.4.23.1
Unigene0602	gdsl-motif lipase hydrolase family protein	763	20	1.17992e-64	0.692	2	C:cytoplasmic membrane-bounded vesicle; F:carboxylesterase activity	EC:3.1.1; EC:3.1.1.1
Unigene0603	60s ribosomal protein l18a	757	20	1.24455e-98	0.9625	4	C:cytosolic ribosome; P:ribosome biogenesis; F:structural constituent of ribosome; P:translation	EC:3.6.5.3
Unigene0604	glutathione transferase10	878	20	5.58136e-91	0.725	3	P:toxin catabolic process; F:glutathione transferase activity; C:mitochondrion	EC:2.5.1.18
Unigene0605	ran binding protein	1181	20	1.51101e-74	0.8985	2	F:Ran GTPase binding; P:protein import into nucleus, translocation	-
Unigene0606	expansin	755	20	7.71303e-109	0.926	3	C:extracellular region; C:membrane; P:plant-type cell wall organization	-
Unigene0607	argonaute9 protein	1133	20	5.85372e-161	0.8975	6	C:Cajal body; C:nucleolus; P:histone H3-K9 methylation; C:nuclear euchromatin; P:long-distance posttranscriptional gene silencing; P:DNA methylation	-
Unigene0608	cytosolic ascorbate peroxidase	783	20	6.53915e-106	0.9325	4	F:heme binding; F:L-ascorbate peroxidase activity; P:response to oxidative stress; P:electron transport	EC:1.11.1.11
Unigene0609	subtilisin serine protease	631	20	5.94617e-28	0.6355	3	F:subtilase activity; C:cytoplasmic membrane-bounded vesicle; P:proteolysis	-
Unigene0610	tubulin beta-2 beta-3 chain	1385	20	0	0.9815	9	C:cytoplasm; F:structural constituent of cytoskeleton; P:microtubule-based movement; C:protein complex; F:GTP binding; F:protein binding; P:protein polymerization; F:GTPase activity; C:microtubule	EC:3.6.5.1; EC:3.6.5.2; EC:3.6.5.3; EC:3.6.5.4
Unigene0611	---NA---	784	0			0	-
Unigene0612	sah7 protein	648	20	2.10157e-63	0.751	1	C:endomembrane system
Unigene0613	60s ribosomal protein l37a	559	20	8.76677e-45	0.9685	6	C:ribosome; P:ribosome biogenesis; F:structural constituent of ribosome; F:zinc ion binding; P:translation; C:mitochondrion	EC:3.6.5.3
Unigene0614	rrp6-like protein 2	773	8	9.0282e-36	0.545	2	F:nucleic acid binding; C:intracellular
Unigene0615	---NA---	571	3	9.1515e-08	0.713333	0	-
Unigene0616	dna repair protein	1172	20	1.56976e-132	0.7295	7	F:serine-type endopeptidase activity; F:ATP binding; F:damaged DNA binding; F:nucleoside-triphosphatase activity; P:proteolysis; F:ATP-dependent peptidase activity; P:DNA repair	EC:3.4.21; EC:3.6.1.15
Unigene0617	calcium-binding ef hand family protein	651	20	1.86655e-51	0.767	1	F:calcium ion binding	-
Unigene0618	protein phosphatase type 2c	794	20	1.78139e-66	0.8355	3	F:protein serine/threonine phosphatase activity; C:plastid; C:plasma membrane	-
Unigene0619	ubiquitin a-52 residue ribosomal protein fusion product 1	691	20	4.6817e-67	0.974	5	C:ribosome; F:structural constituent of ribosome; P:protein ubiquitination; C:nucleus; P:translation	EC:3.6.5.3
Unigene0620	protein	1209	20	2.37768e-139	0.6875	2	P:cellular aromatic compound metabolic process; F:catalytic activity	-
Unigene0621	glycerate dehydrogenase	684	20	1.86273e-68	0.781	3	F:cofactor binding; F:oxidoreductase activity, acting on the CH-OH group of donors, NAD or NADP as acceptor; P:metabolic process	EC:1.1.1
Unigene0622	chloroplast starch synthase iii	759	20	1.61786e-98	0.891	4	C:amyloplast; F:starch synthase activity; P:starch biosynthetic process; C:chloroplast	EC:2.4.1.21
Unigene0623	emf1 (embryonic flower 1)	700	3	2.34505e-21	0.5	2	P:meristem determinacy; P:shoot development	-
Unigene0624	ethylene responsive element binding protein	611	20	1.18521e-46	0.669	3	F:transcription factor activity; C:nucleus; P:regulation of transcription, DNA-dependent	-
Unigene0625	triosephosphate isomerase	1118	20	1.99776e-113	0.9165	8	P:fatty acid biosynthetic process; F:acyltransferase activity; P:pentose-phosphate shunt; F:tetrahydroberberine oxidase activity; F:triose-phosphate isomerase activity; P:glycolysis; P:gluconeogenesis; C:cytoplasm	EC:1.3.3.8; EC:5.3.1.1
Unigene0626	argonaute9 protein	1275	20	0	0.8915	6	C:Cajal body; C:nucleolus; P:histone H3-K9 methylation; C:nuclear euchromatin; P:long-distance posttranscriptional gene silencing; P:DNA methylation	-
Unigene0627	wd repeat domain 66	833	20	1.00498e-22	0.487	2	F:molecular_function; C:chloroplast
Unigene0628	60s ribosomal protein l22	678	20	4.38361e-38	0.96	3	F:structural constituent of ribosome; P:translation; C:cytosolic ribosome	EC:3.6.5.3
Unigene0629	vacuolar h+-atpase c subunit	848	20	1.8776e-56	0.9905	10	F:hydrogen ion transporting ATP synthase activity, rotational mechanism; C:integral to membrane; P:ATP synthesis coupled proton transport; F:metal ion binding; C:vacuolar membrane; C:cytoplasmic membrane-bounded vesicle; F:ATP binding; C:endomembrane system; F:proton-transporting ATPase activity, rotational mechanism; C:proton-transporting two-sector ATPase complex	EC:3.6.3.14
Unigene0630	at3g24520 mob24_5	823	2	2.50823e-18	0.495	0	-
Unigene0631	---NA---	745	0			0	-
Unigene0632	---NA---	593	0			0	-
Unigene0633	component of scar regulatory complex	606	14	3.65212e-32	0.929286	3	C:cytoskeleton; C:cytoplasm; F:identical protein binding	-
Unigene0634	mitochondrial catalytic protein	768	17	6.21661e-29	0.687059	2	C:chloroplast; F:catalytic activity
Unigene0635	thiol-disulphide oxidoreductase dcc	841	20	5.55162e-69	0.7565	1	C:mitochondrion	-
Unigene0636	dihydroflavonol 4-reductase	816	20	5.38362e-138	0.9015	3	P:flavonoid biosynthetic process; F:coenzyme binding; F:dihydrokaempferol 4-reductase activity	EC:1.1.1.219
Unigene0637	zinc finger (ccch-type) family protein rna recognition motif-containing protein	1061	8	4.33418e-30	0.61625	1	F:binding	-
Unigene0638	60s ribosomal protein l34	676	20	1.6446e-45	0.944	4	C:ribosome; P:ribosome biogenesis; F:structural constituent of ribosome; P:translation	EC:3.6.5.3
Unigene0639	bhlh protein family-like	780	20	8.59294e-58	0.488	7	P:regulation of transcription; F:protein binding; C:nucleus; F:DNA binding; F:transcription factor activity; F:transcription regulator activity; P:brassinosteroid mediated signaling pathway
Unigene0640	burp domain-containing protein	839	20	1.20643e-15	0.5795	1	C:endomembrane system
Unigene0641	60s ribosomal protein l31	714	20	4.38843e-47	0.951	3	C:ribosome; F:structural constituent of ribosome; P:translation	EC:3.6.5.3
Unigene0642	carboxyphosphonoenolpyruvate mutase	583	20	1.03262e-33	0.7295	5	F:citramalate lyase activity; F:oxaloacetase activity; P:metabolic process; F:magnesium ion binding; F:transferase activity	EC:4.1.3.22; EC:3.7.1.1
Unigene0643	bri1-kd interacting protein 135	790	20	7.97261e-51	0.5205	3	F:binding; F:molecular_function; P:biological_process
Unigene0644	biotin synthase	753	20	1.97053e-96	0.859	4	F:biotin synthase activity; F:iron-sulfur cluster binding; P:biotin biosynthetic process; C:mitochondrion	EC:2.8.1.6
Unigene0645	lipid transfer protein	652	15	1.34388e-33	0.754667	1	P:transport	-
Unigene0646	ribosomal protein l30	625	20	2.18847e-51	0.954	3	F:structural constituent of ribosome; P:translation; C:cytosolic ribosome	EC:3.6.5.3
Unigene0647	ubiquitin fusion degradation ufd1 family protein	759	20	1.97312e-104	0.792	3	C:endomembrane system; C:cytoplasmic membrane-bounded vesicle; P:ubiquitin-dependent protein catabolic process	-
Unigene0648	ketol-acid reductoisomerase	1427	20	0	0.9295	5	F:ketol-acid reductoisomerase activity; F:magnesium ion binding; P:branched chain family amino acid biosynthetic process; F:coenzyme binding; C:chloroplast	EC:1.1.1.86
Unigene0649	cbl-interacting protein kinase 23	757	20	2.95537e-108	0.907	6	P:protein amino acid phosphorylation; F:protein binding; F:ATP binding; P:signal transduction; F:protein serine/threonine kinase activity; C:mitochondrion	EC:2.7.11
Unigene0650	40s ribosomal protein s19	669	20	2.08811e-69	0.9095	3	F:structural constituent of ribosome; P:translation; C:cytosolic ribosome	EC:3.6.5.3
Unigene0651	qm-like protein	936	20	1.98209e-121	0.955	3	C:ribosome; F:structural constituent of ribosome; P:translation	EC:3.6.5.3
Unigene0652	bundle sheath defective protein	582	13	2.07585e-42	0.790769	4	P:protein folding; F:unfolded protein binding; F:heat shock protein binding; C:plastid	-
Unigene0653	mn-specific cation diffusion facilitator transporter	912	20	6.04738e-144	0.8465	3	C:membrane; F:cation transmembrane transporter activity; P:cation transport	-
Unigene0654	glyceraldehyde-3-phosphate dehydrogenase	1344	20	3.82138e-165	0.95	7	P:gluconeogenesis; P:response to sucrose stimulus; P:response to oxidative stress; F:NAD or NADH binding; P:glycolysis; C:cytosol; F:glyceraldehyde-3-phosphate dehydrogenase (phosphorylating) activity	EC:1.2.1.12
Unigene0655	---NA---	713	8	3.0868e-77	0.83125	1	C:mitochondrion	-
Unigene0656	sll1 protein	613	20	6.60549e-37	0.7825	1	C:mitochondrion	-
Unigene0657	---NA---	610	0			0	-
Unigene0658	glyceraldehyde-3-phosphate dehydrogenase	1349	20	3.03059e-170	0.9615	7	P:gluconeogenesis; P:response to sucrose stimulus; P:response to oxidative stress; F:NAD or NADH binding; P:glycolysis; C:cytosol; F:glyceraldehyde-3-phosphate dehydrogenase (phosphorylating) activity	EC:1.2.1.12
Unigene0659	transcriptional coactivator-like protein	728	20	6.1102e-68	0.944	1	F:sequence-specific DNA binding	-
Unigene0660	inorganic pyrophosphatase	1142	20	1.51063e-156	0.9615	14	F:hydrogen ion transmembrane transporter activity; C:plant-type vacuole membrane; P:response to water deprivation; P:response to salt stress; C:integral to membrane; P:auxin polar transport; C:cytoplasmic membrane-bounded vesicle; F:magnesium ion binding; F:inorganic diphosphatase activity; P:establishment or maintenance of transmembrane electrochemical gradient; C:endosome membrane; P:proton tra…	EC:3.6.1.1
Unigene0661	cytochrome c oxidase subunit	866	20	7.17233e-59	0.674	3	P:mitochondrial electron transport, cytochrome c to oxygen; P:aerobic respiration; C:mitochondrial respiratory chain complex IV	-
Unigene0662	at1g65720 f1e22_13	693	19	6.90761e-26	0.542632	2	C:cytoplasmic part; C:intracellular membrane-bounded organelle	-
Unigene0663	4-coumarate:ligase isoform 2	784	20	1.25342e-48	0.9435	4	P:response to wounding; P:defense response to fungus; P:phenylpropanoid metabolic process; F:4-coumarate-CoA ligase activity	EC:6.2.1.12
Unigene0664	peptidylprolyl isomerase-like 3	825	20	4.52935e-76	0.8485	5	P:protein folding; P:RNA splicing; C:spliceosomal complex; P:mRNA processing; F:peptidyl-prolyl cis-trans isomerase activity	EC:5.2.1.8
Unigene0665	actin depolymerizing factor 1	841	20	1.23677e-68	0.969	3	P:actin filament organization; F:actin binding; C:intracellular	-
Unigene0666	thiamine biosynthesis protein	932	20	2.3097e-130	0.8935	3	C:mitochondrion; C:chloroplast; P:thiamin biosynthetic process	-
Unigene0667	component of oligomeric golgi complex 4	797	20	5.69415e-113	0.773	1	F:binding	-
Unigene0668	carbon-nitrogen hydrolase family protein	782	20	1.77519e-87	0.796	3	P:nitrogen compound metabolic process; F:hydrolase activity, acting on carbon-nitrogen (but not peptide) bonds; C:chloroplast	-
Unigene0669	transcription factor	954	20	2.12028e-118	0.9055	5	F:identical protein binding; F:sequence-specific DNA binding; F:transcription factor activity; C:nucleus; P:regulation of transcription, DNA-dependent	-
Unigene0670	copia-like retrotransposon hopscotch polyprotein	752	20	1.7389e-09	0.549	2	C:plastid; C:cytoplasmic membrane-bounded vesicle
Unigene0671	40s ribosomal protein s26	592	20	1.57453e-45	0.922	4	C:cytosolic ribosome; P:ribosome biogenesis; F:structural constituent of ribosome; P:translation	EC:3.6.5.3
Unigene0672	uncharacterized plant-specific domain tigr01568 familyexpressed	846	20	2.83186e-20	0.5695	2	C:intracellular membrane-bounded organelle; C:cytoplasmic part	-
Unigene0673	allene oxide cyclase	853	20	1.30557e-89	0.793	2	F:allene-oxide cyclase activity; C:chloroplast	EC:5.3.99.6
Unigene0674	rna polymerase alpha subunit	948	20	8.45563e-144	0.907	5	F:DNA-directed RNA polymerase activity; P:transcription, DNA-dependent; F:DNA binding; F:protein dimerization activity; C:chloroplast	EC:2.7.7.6
Unigene0675	---NA---	780	0			0	-
Unigene0676	cell cycle control	720	20	2.45872e-37	0.6795	3	F:molecular_function; P:biological_process; C:plastid
Unigene0677	nadh-ubiquinone oxidoreductase b18	549	20	3.57467e-43	0.8085	7	P:mitochondrial electron transport, NADH to ubiquinone; C:respiratory chain complex I; F:NADH dehydrogenase (ubiquinone) activity; P:photorespiration; P:electron transport; C:plastid; C:mitochondrial membrane	EC:1.6.5.3
Unigene0678	---NA---	1058	0			0	-
Unigene0679	protein kinase family protein	664	20	1.45749e-83	0.6875	5	P:protein amino acid phosphorylation; C:cytoplasmic membrane-bounded vesicle; F:ATP binding; F:protein serine/threonine kinase activity; P:transmembrane receptor protein tyrosine kinase signaling pathway	EC:2.7.11
Unigene0680	protein kinase family protein	673	11	4.61793e-16	0.691818	1	P:protein amino acid phosphorylation
Unigene0681	plastid alpha-amylase	995	20	2.10397e-116	0.7165	1	F:hydrolase activity	-
Unigene0682	fiber ntgp1-related protein	972	20	4.68807e-105	0.9015	3	C:integral to membrane; P:vesicle-mediated transport; C:plastid	-
Unigene0683	transcription factorexpressed	848	20	1.48427e-61	0.8825	1	C:mitochondrion	-
Unigene0684	carbohydrate binding catalytic	1121	12	7.83455e-134	0.768333	1	C:endomembrane system	-
Unigene0685	60s ribosomal protein l7a	737	20	4.03936e-91	0.9405	4	C:cytosolic ribosome; P:ribosome biogenesis; F:structural constituent of ribosome; P:translation	EC:3.6.5.3
Unigene0686	lsm6u6 small nuclear rna associated	653	20	8.39802e-44	0.923	8	C:cytoplasm; P:mRNA catabolic process; P:RNA splicing; C:small nucleolar ribonucleoprotein complex; F:RNA binding; C:small nuclear ribonucleoprotein complex; P:mRNA processing; F:protein heterodimerization activity	-
Unigene0687	40s ribosomal protein s16	759	20	3.62938e-74	0.961	3	F:structural constituent of ribosome; C:cytosolic small ribosomal subunit; P:translation	EC:3.6.5.3
Unigene0688	lipid transfer protein	658	20	2.40368e-62	0.893	2	F:lipid binding; P:lipid transport	-
Unigene0689	sah7 protein	817	20	4.35567e-63	0.7605	1	C:endomembrane system
Unigene0690	chaperonin containingsubunit 7	598	20	8.28241e-58	0.88	5	P:protein folding; F:unfolded protein binding; F:ATP binding; F:identical protein binding; C:chaperonin-containing T-complex	-
Unigene0691	glutathione transferase10	717	20	2.17297e-86	0.7205	3	P:toxin catabolic process; F:glutathione transferase activity; C:mitochondrion	EC:2.5.1.18
Unigene0692	at5g19120 t24g5_20	762	20	1.26356e-58	0.6045	1	C:plasma membrane	-
Unigene0693	class 2 non-symbiotic hemoglobin	646	20	1.47845e-85	0.783	5	F:heme binding; P:response to cytokinin stimulus; P:oxygen transport; F:iron ion binding; F:oxygen binding	-
Unigene0694	5 start site is	985	20	1.87818e-109	0.721	3	C:extracellular region; F:kinase activity; C:cell wall	-
Unigene0695	component of oligomeric golgi complex 2	735	20	3.66193e-84	0.631	3	P:protein transport; P:Golgi organization; C:membrane	-
Unigene0696	protein	1134	12	2.21422e-75	0.72	1	F:molecular_function
Unigene0697	coatomer alpha subunit	644	20	1.52626e-50	0.8715	8	C:COPI vesicle coat; F:protein transporter activity; C:mitochondrion; P:protein complex assembly; F:protein binding; P:ER to Golgi vesicle-mediated transport; P:intracellular protein transport; F:structural molecule activity	-
Unigene0698	ccr4-associated factor	740	20	2.31381e-86	0.7445	2	P:RNA modification; C:nucleus	-
Unigene0699	---NA---	781	9	3.98233e-63	0.657778	1	C:plastid	-
Unigene0700	26s proteasome regulatory	785	20	3.25288e-97	0.865	2	C:proteasome regulatory particle, lid subcomplex; P:ubiquitin-dependent protein catabolic process	-
Unigene0701	ubiquitin a-52 residue ribosomal protein fusion product 1	751	20	3.31285e-62	0.971	5	C:ribosome; F:structural constituent of ribosome; P:protein ubiquitination; C:nucleus; P:translation	EC:3.6.5.3
Unigene0702	60s ribosomal protein l26	718	20	1.52238e-47	0.9675	5	C:cytosolic ribosome; F:structural constituent of ribosome; C:large ribosomal subunit; P:translation; C:mitochondrion	EC:3.6.5.3
Unigene0703	shn2 dna binding transcription factor	835	20	8.20193e-57	0.6835	3	F:transcription factor activity; C:nucleus; P:regulation of transcription, DNA-dependent	-
Unigene0704	---NA---	730	0			0	-
Unigene0705	at1g68060 t23k23_9	771	20	2.71202e-40	0.7505	3	P:cytoskeleton organization; C:microtubule; F:microtubule binding	-
Unigene0706	ribosomal protein s14	723	20	3.44631e-55	0.9365	10	C:plastid small ribosomal subunit; P:translation; F:2 iron, 2 sulfur cluster binding; F:structural constituent of ribosome; F:electron carrier activity; P:tricarboxylic acid cycle; C:mitochondrial small ribosomal subunit; C:chloroplast; F:iron ion binding; P:electron transport	EC:3.6.5.3
Unigene0707	---NA---	722	1	6.96121e-16	0.47	0	-
Unigene0708	stress-induced protein sti1-like protein	1177	20	4.25898e-170	0.693	5	P:response to high light intensity; P:response to unfolded protein; P:response to hydrogen peroxide; F:binding; P:response to heat	-
Unigene0709	ubiquitin a-52 residue ribosomal protein fusion product 1	647	20	1.39022e-67	0.9745	5	C:ribosome; F:structural constituent of ribosome; P:protein ubiquitination; C:nucleus; P:translation	EC:3.6.5.3
Unigene0710	light induced protein like	606	20	8.09842e-48	0.9215	2	F:molecular_function; P:biological_process
Unigene0711	rna methylase	802	20	1.74024e-109	0.709	3	F:nucleic acid binding; F:methyltransferase activity; P:methylation	EC:2.1.1
Unigene0712	40s ribosomal protein s10	792	20	3.73169e-48	0.9425	2	C:cytosolic small ribosomal subunit; P:translation	EC:3.6.5.3
Unigene0713	protein	795	20	1.40578e-103	0.587	2	F:molecular_function; P:biological_process
Unigene0714	vad1 (vascular associated death1)	789	3	6.36119e-24	0.58	0	-
Unigene0715	plasma membrane intrinsic protein	625	20	1.03506e-101	0.941	6	C:integral to membrane; P:response to water deprivation; P:response to salt stress; F:water channel activity; P:water transport; C:plasma membrane	-
Unigene0716	atpase subunit 4	595	20	1.53643e-64	0.906	6	F:hydrogen ion transporting ATP synthase activity, rotational mechanism; C:mitochondrial membrane; C:integral to membrane; P:ATP synthesis coupled proton transport; C:proton-transporting ATP synthase complex, coupling factor F(o); F:proton-transporting ATPase activity, rotational mechanism	EC:3.6.3.14
Unigene0717	protein kinase	847	20	5.95658e-103	0.8975	4	P:protein amino acid phosphorylation; F:ATP binding; F:protein serine/threonine kinase activity; F:protein tyrosine kinase activity	EC:2.7.11; EC:2.7.10
Unigene0718	poly-binding protein	1297	20	5.41557e-161	0.6915	3	P:mRNA metabolic process; F:nucleotide binding; F:RNA binding	-
Unigene0719	crr7 (chlororespiratory reduction 7)	557	8	5.94855e-17	0.56	1	C:membrane	-
Unigene0720	protein kinase-like protein	800	20	4.25462e-108	0.84	9	F:receptor activity; P:protein amino acid phosphorylation; C:integral to plasma membrane; P:response to wounding; F:ATP binding; F:protein tyrosine kinase activity; C:chloroplast; F:protein serine/threonine kinase activity; P:response to fungus	EC:2.7.10; EC:2.7.11
Unigene0721	beta-mannosidase 4	811	20	1.42927e-58	0.651	2	C:cytoplasmic membrane-bounded vesicle; C:mitochondrion	-
Unigene0722	nadh dehydrogenase 1 alpha subcomplex subunit 5	765	20	4.97479e-79	0.757	5	C:mitochondrial inner membrane; C:respiratory chain complex I; P:photorespiration; P:electron transport; F:oxidoreductase activity, acting on NADH or NADPH	-
Unigene0723	heat shock protein 70	1424	20	0	0.9665	2	F:ATP binding; P:response to stress	-
Unigene0724	---NA---	715	0			0	-
Unigene0725	wrky family transcription factor	935	20	1.29244e-80	0.6045	2	F:DNA binding; P:transcription	-
Unigene0726	abc transporter-like protein	728	20	1.31539e-70	0.7535	7	F:ATPase activity, coupled to transmembrane movement of substances; F:DNA topoisomerase (ATP-hydrolyzing) activity; P:transport; F:ATP binding; P:DNA topological change; C:ATP-binding cassette (ABC) transporter complex; C:plastid	EC:5.99.1.3
Unigene0727	at5g18400 f20l16_120	809	20	3.27113e-55	0.6535	1	C:mitochondrion	-
Unigene0728	hmgb3 (high mobility group b 3)	871	20	3.74848e-39	0.8455	7	C:chromatin; F:DNA binding; P:chromatin assembly or disassembly; F:chromatin binding; F:structural constituent of chromatin; C:nucleus; P:regulation of transcription, DNA-dependent	-
Unigene0729	actin depolymerizing factor 1	995	20	5.79647e-74	0.9485	3	P:actin filament organization; F:actin binding; C:intracellular	-
Unigene0730	plastid ribosomal protein l34 precursor	662	10	2.21868e-31	0.813	6	C:ribosome; P:ribosome biogenesis; F:structural constituent of ribosome; C:chloroplast; P:translation; F:rRNA binding	EC:3.6.5.3
Unigene0731	cysteine protease component of protease-inhibitor complex	827	20	3.50807e-93	0.879	4	C:endomembrane system; P:response to water deprivation; P:proteolysis; F:cysteine-type endopeptidase activity	EC:3.4.22
Unigene0732	---NA---	677	0			0	-
Unigene0733	histone h2b	749	20	3.24621e-43	1	4	C:nucleosome; F:DNA binding; P:nucleosome assembly; C:nucleus	-
Unigene0734	---NA---	745	0			0	-
Unigene0735	cytochrome c oxidase subunit vb	787	20	2.30197e-50	0.741	4	P:mitochondrial electron transport, cytochrome c to oxygen; P:aerobic respiration; C:mitochondrial respiratory chain complex IV; F:cytochrome-c oxidase activity	EC:1.9.3.1
Unigene0736	casein kinase ii beta chain ckb2	910	20	7.94324e-104	0.8175	6	P:positive regulation of circadian rhythm; P:photoperiodism, flowering; C:protein kinase CK2 complex; F:protein kinase CK2 activity; C:nucleus; F:protein kinase CK2 regulator activity	-
Unigene0737	brain and reproductive organ-expressed (tnfrsf1a modulator)	652	20	1.92264e-64	0.6175	3	F:molecular_function; P:biological_process; C:cellular_component
Unigene0738	ribosomal protein l19	622	20	5.79915e-44	0.9695	4	C:ribosome; P:ribosome biogenesis; F:structural constituent of ribosome; P:translation	EC:3.6.5.3
Unigene0739	ribosomal protein l9	770	20	1.22958e-93	0.949	4	C:cytosolic ribosome; F:structural constituent of ribosome; C:large ribosomal subunit; P:translation	EC:3.6.5.3
Unigene0740	nad-dependent isocitrate dehydrogenase alpha subunit	613	20	1.16328e-41	0.883	8	F:manganese ion binding; F:magnesium ion binding; P:tricarboxylic acid cycle; F:isocitrate dehydrogenase (NAD+) activity; C:chloroplast; F:3-isopropylmalate dehydrogenase activity; P:leucine biosynthetic process; C:mitochondrion	EC:1.1.1.41; EC:1.1.1.85
Unigene0741	ethylene responsive element binding protein	983	20	1.52141e-127	0.707	3	F:transcription factor activity; C:nucleus; P:regulation of transcription, DNA-dependent	-
Unigene0742	2-oxoglutarate dehydrogenase e2 subunit	768	20	2.03616e-80	0.9255	4	F:acyltransferase activity; P:metabolic process; C:mitochondrion; P:response to oxidative stress	-
Unigene0743	60s ribosomal protein l27a	412	20	2.88275e-36	0.911	3	C:ribosome; F:structural constituent of ribosome; P:translation	EC:3.6.5.3
Unigene0744	protein phosphatase 2c	730	20	8.05207e-68	0.8915	6	C:protein serine/threonine phosphatase complex; F:protein serine/threonine phosphatase activity; C:cytoplasmic membrane-bounded vesicle; P:protein amino acid dephosphorylation; F:magnesium ion binding; C:mitochondrion	-
Unigene0745	---NA---	655	20	2.47696e-35	0.624	1	C:plastid	-
Unigene0746	elongation factor 1-expressed	1336	20	0	0.986	5	C:cytoplasm; F:translation elongation factor activity; F:GTP binding; P:translational elongation; F:GTPase activity	EC:3.6.5.1; EC:3.6.5.2; EC:3.6.5.3; EC:3.6.5.4
Unigene0747	heat shock protein 70	968	20	1.49313e-117	0.953	8	P:protein folding; P:response to high light intensity; P:response to bacterium; F:protein binding; F:ATP binding; P:response to hydrogen peroxide; C:cytosol; P:response to virus	-
Unigene0748	ribosomal protein s3a	753	20	3.13145e-110	0.95	3	C:ribosome; F:structural constituent of ribosome; P:translation	EC:3.6.5.3
Unigene0749	nadh:ubiquinone oxidoreductasesubunit	835	20	6.67855e-75	0.8195	5	C:respiratory chain complex I; P:photorespiration; P:embryonic development ending in seed dormancy; C:plastid; C:mitochondrial membrane	-
Unigene0750	---NA---	590	12	1.90565e-27	0.741667	1	C:mitochondrion	-
Unigene0751	immunophilin	574	20	8.60118e-46	0.8045	3	P:protein folding; C:cytoplasm; F:peptidyl-prolyl cis-trans isomerase activity	EC:5.2.1.8
Unigene0752	pleckstrin homologydomain-containing	587	4	8.34269e-15	0.76	2	F:molecular_function; P:biological_process
Unigene0753	af361857_1 at2g46220	942	20	4.98293e-88	0.753	1	C:mitochondrion	-
Unigene0754	vesicle-associated membranesynaptobrevin 7b	658	20	4.25275e-51	0.8175	9	C:nuclear membrane; C:endosome; F:GTP binding; P:mRNA export from nucleus; C:plasma membrane; P:response to auxin stimulus; C:peripheral to membrane of membrane fraction; C:cytosol; C:endoplasmic reticulum	-
Unigene0755	vacuolar h+-atpase c subunit	794	20	1.6712e-56	0.9905	10	F:hydrogen ion transporting ATP synthase activity, rotational mechanism; C:integral to membrane; P:ATP synthesis coupled proton transport; F:metal ion binding; C:vacuolar membrane; C:cytoplasmic membrane-bounded vesicle; F:ATP binding; C:endomembrane system; F:proton-transporting ATPase activity, rotational mechanism; C:proton-transporting two-sector ATPase complex	EC:3.6.3.14
Unigene0756	pentatricopeptiderepeat-containing protein	855	20	4.72877e-47	0.7835	1	C:plastid	-
Unigene0757	protein	863	20	2.26595e-97	0.8325	5	C:endomembrane system; F:DNA binding; F:protein binding; F:zinc ion binding; P:regulation of transcription, DNA-dependent	-
Unigene0758	lipid transfer protein	694	20	2.51893e-52	0.8715	2	F:lipid binding; P:lipid transport	-
Unigene0759	aspartyl protease	784	20	1.51102e-94	0.6965	1	P:proteolysis	-
Unigene0760	zinc finger protein	811	20	7.10987e-50	0.92	4	F:nucleic acid binding; P:regulation of transcription; C:chloroplast; F:zinc ion binding	-
Unigene0761	af372924_1 at1g69210 f4n2_11	781	20	9.54478e-41	0.728	1	F:molecular_function
Unigene0762	qm-like protein	827	20	7.19777e-90	0.9415	4	C:ribosome; F:structural constituent of ribosome; P:translation; C:mitochondrion	EC:3.6.5.3
Unigene0763	yippee family protein	675	20	7.96079e-16	0.864	1	C:endomembrane system	-
Unigene0764	sodium:dicarboxylate symporter	737	20	9.99554e-74	0.8565	2	F:sodium:dicarboxylate symporter activity; P:dicarboxylic acid transport	-
Unigene0765	atofp13 ofp13 (arabidopsis thaliana ovate family protein 13)	768	20	6.23104e-21	0.5705	1	C:mitochondrion	-
Unigene0766	sulfite oxidase	861	20	7.25556e-112	0.8265	7	F:oxidoreductase activity; P:sulfur metabolic process; C:peroxisome; F:molybdenum ion binding; P:electron transport; P:response to sulfur dioxide; P:chlorophyll metabolic process	-
Unigene0767	adp-ribosylation factor 3	710	20	4.13258e-74	0.9245	6	F:GTP binding; C:Golgi apparatus; F:protein binding; P:vesicle-mediated transport; P:small GTPase mediated signal transduction; P:protein transport	-
Unigene0768	ubiquitin-conjugating enzyme e2s	1056	20	3.4889e-104	0.7775	1	F:ubiquitin-protein ligase activity	EC:6.3.2.19
Unigene0769	calreticulin interacted protein	609	11	8.28436e-16	0.55	0	-
Unigene0770	phytochelatin synthase	678	4	4.27551e-09	0.86	6	F:acyltransferase activity; F:glutathione gamma-glutamylcysteinyltransferase activity; F:copper ion binding; F:iron ion binding; F:zinc ion binding; F:cadmium ion binding	EC:2.3.2.15
Unigene0771	ribosome associated membrane protein ramp4 containingexpressed	799	18	2.87481e-14	0.846111	2	F:molecular_function; P:biological_process
Unigene0772	myo-inositol-1-phosphate synthase	1877	20	0	0.9665	8	C:cytoplasm; P:response to high light intensity; F:binding; P:phospholipid biosynthetic process; F:inositol-3-phosphate synthase activity; P:response to hydrogen peroxide; P:inositol biosynthetic process; P:response to heat	EC:5.5.1.4
Unigene0773	acyl-acp thioesterase	679	20	1.94954e-70	0.842	4	P:fatty acid biosynthetic process; F:oleoyl-[acyl-carrier-protein] hydrolase activity; F:acyl carrier activity; C:chloroplast	EC:3.1.2.14
Unigene0774	glucose transporter	697	20	3.4064e-81	0.886	4	P:multidimensional cell growth; C:integral to membrane; F:sugar:hydrogen symporter activity; P:carbohydrate transport	-
Unigene0775	qm-like protein	752	20	3.53654e-122	0.9505	3	C:ribosome; F:structural constituent of ribosome; P:translation	EC:3.6.5.3
Unigene0776	ring-box protein	709	20	1.86365e-58	0.9225	6	F:protein binding; P:protein ubiquitination; P:ubiquitin-dependent protein catabolic process; P:response to auxin stimulus; C:Cul3-RING ubiquitin ligase complex; F:zinc ion binding	-
Unigene0777	ribosomal protein l30	699	20	2.84016e-51	0.954	3	F:structural constituent of ribosome; P:translation; C:cytosolic ribosome	EC:3.6.5.3
Unigene0778	aux iaa protein	1261	20	2.6483e-96	0.6625	1	P:regulation of transcription	-
Unigene0779	at1g07080 f10k1_15	823	20	2.7412e-57	0.639	2	C:endomembrane system; P:biological_process
Unigene0780	5 start site is	664	20	2.66851e-69	0.742	3	C:extracellular region; F:kinase activity; C:cell wall	-
Unigene0781	acyl--binding protein	593	20	1.58185e-29	0.905	2	F:acyl-CoA binding; P:lipid transport	-
Unigene0782	hypothetical chloroplast rf1	708	20	2.92746e-112	0.8155	2	C:integral to membrane; C:chloroplast	-
Unigene0783	cgi-34 protein	819	20	1.47626e-95	0.846	1	P:protein transport	-
Unigene0784	fiber protein fb15	650	13	6.15732e-39	0.746154	2	C:mitochondrion; C:plastid	-
Unigene0785	protein disulfide isomerase	1362	20	1.74449e-173	0.8555	5	C:endoplasmic reticulum lumen; C:cytoplasmic membrane-bounded vesicle; F:electron carrier activity; P:cell redox homeostasis; F:protein disulfide isomerase activity	EC:5.3.4.1
Unigene0786	xyloglucan endotransglycosylase	1172	20	2.11178e-145	0.848	6	F:hydrolase activity, hydrolyzing O-glycosyl compounds; F:xyloglucan:xyloglucosyl transferase activity; P:cellular glucan metabolic process; C:cytoplasmic membrane-bounded vesicle; C:cell wall; C:apoplast	EC:3.2.1; EC:2.4.1.207
Unigene0787	bzip transcription factor family protein	777	20	1.22259e-80	0.642	1	F:DNA binding	-
Unigene0788	at1g18620 f25i16_13	781	20	1.62056e-56	0.601	1	C:cytosol	-
Unigene0789	histone h3	732	20	7.34781e-69	0.9765	6	C:nucleosome; F:DNA binding; P:nucleosome assembly; C:nucleus; C:plastid; C:mitochondrion	-
Unigene0790	inorganic pyrophosphatase	662	20	3.61493e-74	0.932	4	F:inorganic diphosphatase activity; C:cytoplasm; P:phosphate metabolic process; F:magnesium ion binding	EC:3.6.1.1
Unigene0791	20s proteasome beta subunit	1037	20	1.07361e-142	0.8725	4	C:proteasome core complex; F:threonine-type endopeptidase activity; P:ubiquitin-dependent protein catabolic process; C:nucleus	EC:3.4.25
Unigene0792	dnaj-like protein	1072	20	3.66804e-93	0.7105	2	F:unfolded protein binding; F:heat shock protein binding	-
Unigene0793	growth-regulating factor 14	665	13	3.91639e-12	0.763077	0	-
Unigene0794	peroxisomal membrane protein 22	786	20	7.5924e-78	0.723	1	C:peroxisomal membrane	-
Unigene0795	histone h2b	659	20	4.26262e-43	0.982	4	C:nucleosome; F:DNA binding; P:nucleosome assembly; C:nucleus	-
Unigene0796	fibrillin	794	20	9.99872e-102	0.8775	7	P:photoinhibition; P:response to cold; C:chromoplast; F:protein binding; P:response to abscisic acid stimulus; C:chloroplast thylakoid membrane; F:structural molecule activity	-
Unigene0797	heat shock protein 90	622	20	1.4713e-55	0.9375	3	P:protein folding; F:unfolded protein binding; F:ATP binding	-
Unigene0798	acyl carrier protein	743	20	2.29227e-33	0.804	5	P:fatty acid biosynthetic process; F:acyl carrier activity; F:cofactor binding; C:chloroplast; F:phosphopantetheine binding	-
Unigene0799	plasma membrane intrinsic protein	772	20	1.83867e-90	0.9165	3	C:integral to membrane; F:water channel activity; P:transport	-
Unigene0800	protein	744	20	2.26145e-122	0.941	1	F:protein domain specific binding	-
Unigene0801	ribosomal protein l12 family protein	515	20	1.18202e-28	0.8735	4	F:structural constituent of ribosome; C:large ribosomal subunit; P:translation; C:mitochondrion	EC:3.6.5.3
Unigene0802	glucose-6-phosphate dehydrogenase	811	20	4.23412e-111	0.8685	4	F:binding; F:glucose-6-phosphate dehydrogenase activity; C:cytosol; P:pentose-phosphate shunt, oxidative branch	EC:1.1.1.49
Unigene0803	response regulator 9	822	20	4.06778e-77	0.6885	2	P:response to cytokinin stimulus; P:cellular process	-
Unigene0804	rop family gtpase rop9	814	20	1.24664e-94	0.976	4	C:membrane; C:cytoplasm; F:GTP binding; P:small GTPase mediated signal transduction	-
Unigene0805	dynamin-related proteinexpressed	946	20	8.40918e-144	0.8845	5	P:mitochondrial fission; C:cell plate; C:plasma membrane; F:GTP binding; P:pollen maturation	-
Unigene0806	tbc protein	758	20	5.9687e-101	0.7585	3	F:Rab GTPase activator activity; F:calcium ion binding; P:regulation of Rab GTPase activity	-
Unigene0807	ribosomal protein l23	771	15	1.17366e-51	0.718667	4	C:ribosome; P:ribosome biogenesis; P:translation; F:nucleotide binding	EC:3.6.5.3
Unigene0808	act domain-containing protein	744	20	1.01883e-84	0.747	1	F:amino acid binding	-
Unigene0809	---NA---	720	0			0	-
Unigene0810	n-acetyltransferase 13	847	20	7.08542e-80	0.759	5	C:cytoplasm; P:N-terminal protein amino acid acetylation; F:N-acetyltransferase activity; F:protein binding; P:somitogenesis	-
Unigene0811	---NA---	594	0			0	-
Unigene0812	---NA---	425	0			0	-
Unigene0813	tata-binding protein	744	20	1.00056e-44	0.962	9	P:transcription initiation from RNA polymerase II promoter; P:regulation of transcription, DNA-dependent; P:telomere maintenance; C:plastid; C:chromosome, telomeric region; F:DNA binding; F:protein binding; C:transcription factor TFIID complex; F:RNA polymerase II transcription factor activity	-
Unigene0814	dead deah box	760	4	8.48435e-23	0.56	1	F:ATP-dependent helicase activity
Unigene0815	trehalose-6-phosphate synthase	794	20	2.44569e-124	0.8485	2	F:catalytic activity; P:trehalose biosynthetic process	-
Unigene0816	---NA---	803	0			0	-
Unigene0817	cytosolic malate dehydrogenase	1361	20	8.93108e-170	0.954	8	C:cytoplasm; F:acyltransferase activity; F:protein binding; F:L-malate dehydrogenase activity; P:malate metabolic process; P:tricarboxylic acid cycle intermediate metabolic process; P:tricarboxylic acid cycle; P:glycolysis	EC:1.1.1.37
Unigene0818	aminolevulinate dehydratase	653	20	8.67046e-49	0.878	4	P:chlorophyll biosynthetic process; F:magnesium ion binding; C:chloroplast; F:porphobilinogen synthase activity	EC:4.2.1.24
Unigene0819	60s ribosomal protein l22	612	20	2.51008e-36	0.9595	3	F:structural constituent of ribosome; P:translation; C:cytosolic ribosome	EC:3.6.5.3
Unigene0820	kinase interacting protein 1	795	20	1.74252e-53	0.5885	4	F:molecular_function; P:biological_process; F:kinase activity; C:mitochondrion
Unigene0821	d111 g-patch domain-containing protein	1224	13	1.76032e-89	0.570769	4	F:nucleic acid binding; F:nucleotide binding; F:zinc ion binding; C:intracellular
Unigene0822	sah7 protein	782	20	3.04916e-63	0.751	1	C:endomembrane system
Unigene0823	acting on carbon-nitrogen (but not peptide) bonds	703	2	2.22135e-11	0.69	2	F:molecular_function; P:biological_process
Unigene0824	cytochrome c oxidase subunit	973	20	1.63384e-57	0.676	3	P:mitochondrial electron transport, cytochrome c to oxygen; P:aerobic respiration; C:mitochondrial respiratory chain complex IV	-
Unigene0825	defective chloroplasts and leavesprotein	622	20	1.43063e-45	0.6975	6	P:DNA methylation; C:nucleolus; P:posttranscriptional gene silencing by RNA; C:nuclear body; C:DNA-directed RNA polymerase IV complex; C:mitochondrion	-
Unigene0826	ferripyochelin-binding protein	738	20	1.18284e-98	0.9095	6	F:acyltransferase activity; C:respiratory chain complex I; P:photorespiration; F:carbonate dehydratase activity; C:plastid; C:mitochondrial membrane	EC:4.2.1.1
Unigene0827	lectin protein kinase family protein	860	20	1.43316e-43	0.5635	1	F:carbohydrate binding	-
Unigene0828	feronia receptor-like kinase	960	20	2.99077e-120	0.873	6	F:receptor activity; P:protein amino acid phosphorylation; C:cytoplasmic membrane-bounded vesicle; F:ATP binding; F:protein tyrosine kinase activity; F:protein serine/threonine kinase activity	EC:2.7.10; EC:2.7.11
Unigene0829	protein	811	20	1.403e-122	0.865	5	C:cytoplasmic membrane-bounded vesicle; C:integral to membrane; C:Golgi apparatus; P:transport; F:transporter activity	-
Unigene0830	ribosomal protein l19	966	20	1.28189e-86	0.974	5	C:ribosome; P:ribosome biogenesis; F:structural constituent of ribosome; P:translation; C:mitochondrion	EC:3.6.5.3
Unigene0831	at5g14920 f2g14_40	631	20	1.36447e-40	0.7285	2	C:endomembrane system; F:structural constituent of cell wall
Unigene0832	at5g01340 t10o8_50	757	20	2.86916e-95	0.6465	2	C:mitochondrial inner membrane; P:mitochondrial transport	-
Unigene0833	gtp-binding protein	951	20	4.28861e-87	0.8745	7	F:GTP binding; C:Golgi-associated vesicle; P:inter-Golgi cisterna vesicle-mediated transport; C:trans-Golgi network; P:response to heat; P:small GTPase mediated signal transduction; P:protein transport	-
Unigene0834	potential nuclear cohesin complex smc atpase	767	20	9.02424e-97	0.8185	3	C:cohesin complex; F:binding; P:cellular process	-
Unigene0835	lipid transfer protein	619	20	1.96335e-52	0.8715	2	F:lipid binding; P:lipid transport	-
Unigene0836	ubiquitin-like protein	673	20	1.20682e-40	0.9145	4	C:cytoplasm; F:pyrophosphatase activity; P:protein sumoylation; F:protein binding	-
Unigene0837	immunophilin	605	20	9.76586e-46	0.8045	3	P:protein folding; C:cytoplasm; F:peptidyl-prolyl cis-trans isomerase activity	EC:5.2.1.8
Unigene0838	late embryogenesis-abundant protein	694	20	8.67756e-45	0.6285	1	P:response to stress	-
Unigene0839	af412087_1 at3g45210 t14d3_150	585	20	6.79317e-33	0.572	3	F:molecular_function; C:cellular_component; C:mitochondrion
Unigene0840	hydroxycinnamoyl transferase	785	20	2.86291e-77	0.7415	1	F:transferase activity
Unigene0841	tubby protein	803	20	6.87512e-90	0.754	4	F:phosphoric diester hydrolase activity; P:regulation of transcription; F:transcription factor activity; C:plastid	EC:3.1.4
Unigene0842	---NA---	753	1	3.11865e-09	0.76	0	-
Unigene0843	cinnamoyl-reductase-like protein	685	20	3.15531e-92	0.7035	2	P:lignin biosynthetic process; F:cinnamoyl-CoA reductase activity	EC:1.2.1.44
Unigene0844	---NA---	616	20	8.18091e-35	0.714	1	C:cytoplasmic membrane-bounded vesicle	-
Unigene0845	calreticulin	1310	20	7.92646e-160	0.939	7	F:sugar binding; P:protein folding; C:endoplasmic reticulum lumen; P:response to oxidative stress; F:calcium ion binding; F:unfolded protein binding; F:zinc ion binding	-
Unigene0846	mediator of rna polymerase iisubunit 18 homolog	752	20	1.44584e-99	0.6935	6	F:molecular_function; P:biological_process; P:transcription termination; P:transcription; P:transcription antitermination; C:nucleus
Unigene0847	af153283_1progesterone-binding protein homolog	1112	20	3.52909e-78	0.7945	2	P:negative regulation of cell growth; C:plasma membrane	-
Unigene0848	60s ribosomal protein l26	738	20	2.75869e-55	0.9465	5	C:cytosolic ribosome; F:structural constituent of ribosome; C:large ribosomal subunit; P:translation; C:mitochondrion	EC:3.6.5.3
Unigene0849	protein	557	12	1.00997e-32	0.839167	2	F:molecular_function; P:biological_process
Unigene0850	40s ribosomal protein s20	645	20	1.13991e-61	0.9385	4	C:cytosolic ribosome; F:structural constituent of ribosome; C:small ribosomal subunit; P:translation	EC:3.6.5.3
Unigene0851	60s ribosomal protein l27	699	20	2.39877e-58	0.8985	5	C:ribosome; P:ribosome biogenesis; F:structural constituent of ribosome; P:translation; C:mitochondrion	EC:3.6.5.3
Unigene0852	signal peptidase subunit	803	20	8.38479e-96	0.9185	3	C:membrane; C:endoplasmic reticulum; P:proteolysis	-
Unigene0853	60s ribosomal protein l26	648	20	1.23778e-47	0.9675	5	C:cytosolic ribosome; F:structural constituent of ribosome; C:large ribosomal subunit; P:translation; C:mitochondrion	EC:3.6.5.3
Unigene0854	26s proteasome aaa-atpase subunit rpt5a	1518	20	0	0.971	8	P:glucose mediated signaling pathway; C:protein complex; P:protein catabolic process; F:ATP binding; F:nucleoside-triphosphatase activity; C:nucleus; C:cytosol; F:calmodulin binding	EC:3.6.1.15
Unigene0855	phosphoglycerate bisphosphoglycerate mutase family protein	1021	20	4.24225e-71	0.738	2	F:catalytic activity; P:metabolic process	-
Unigene0856	copia-like retroelement pol polyprotein	994	20	9.00512e-51	0.8935	1	P:protein transport	-
Unigene0857	60s ribosomal protein l21	776	20	6.00592e-88	0.958	4	C:cytosolic ribosome; F:structural constituent of ribosome; P:translation; C:mitochondrion	EC:3.6.5.3
Unigene0858	---NA---	772	20	4.02396e-19	0.507	2	F:molecular_function; C:cellular_component
Unigene0859	at1g08480 t27g7_10	745	12	4.63702e-50	0.655833	1	C:plastid	-
Unigene0860	60s ribosomal protein l37	667	20	1.39524e-41	0.9445	6	C:cytosolic ribosome; P:ribosome biogenesis; F:structural constituent of ribosome; F:zinc ion binding; P:translation; F:rRNA binding	EC:3.6.5.3
Unigene0861	coatomer protein epsilon subunit family protein cope family protein	666	20	2.88908e-63	0.9185	8	P:protein complex assembly; P:retrograde vesicle-mediated transport, Golgi to ER; F:protein binding; F:protein transporter activity; C:plastid; C:mitochondrion; C:COPI vesicle coat; F:structural molecule activity	-
Unigene0862	hydroxyproline-rich glycoprotein family protein	603	4	1.68133e-13	0.8475	2	C:nucleus; P:regulation of transcription	-
Unigene0863	atpase subunit 9	688	20	8.78165e-50	0.973	7	F:hydrogen ion transporting ATP synthase activity, rotational mechanism; C:mitochondrial membrane; C:integral to membrane; P:ATP synthesis coupled proton transport; F:lipid binding; C:proton-transporting ATP synthase complex, coupling factor F(o); F:proton-transporting ATPase activity, rotational mechanism	EC:3.6.3.14
Unigene0864	40s ribosomal protein s23	706	20	1.68562e-75	0.9765	5	C:cytosolic ribosome; F:structural constituent of ribosome; C:small ribosomal subunit; P:translation; C:mitochondrion	EC:3.6.5.3
Unigene0865	casein kinase	718	20	3.58174e-89	0.8815	4	P:protein amino acid phosphorylation; F:ATP binding; F:protein serine/threonine kinase activity; C:mitochondrion	EC:2.7.11
Unigene0866	alpha-expansin precursor	791	20	5.81739e-102	0.8755	4	C:extracellular region; C:membrane; P:plant-type cell wall organization; C:plastid	-
Unigene0867	ubiquitin a-52 residue ribosomal protein fusion product 1	637	20	1.34173e-67	0.9745	5	C:ribosome; F:structural constituent of ribosome; P:protein ubiquitination; C:nucleus; P:translation	EC:3.6.5.3
Unigene0868	monosaccharide transporter	1784	20	0	0.7925	5	F:sugar:hydrogen symporter activity; P:carbohydrate transport; P:multidimensional cell growth; C:integral to membrane; C:plastid	-
Unigene0869	transcriptional coactivator-like protein	727	20	4.67842e-68	0.944	1	F:sequence-specific DNA binding	-
Unigene0870	atpase subunit 9	678	20	8.32485e-13	0.956	7	F:hydrogen ion transporting ATP synthase activity, rotational mechanism; C:mitochondrial membrane; C:integral to membrane; P:ATP synthesis coupled proton transport; F:lipid binding; C:proton-transporting ATP synthase complex, coupling factor F(o); F:proton-transporting ATPase activity, rotational mechanism	EC:3.6.3.14
Unigene0871	not1 n-terminalccr4-not complex component familyexpressed	837	20	4.56323e-31	0.8285	3	P:embryonic development ending in birth or egg hatching; C:nucleus; P:negative regulation of transcription	-
Unigene0872	lipid transfer protein	636	20	2.00495e-63	0.909	2	F:lipid binding; P:lipid transport	-
Unigene0873	lsd1 (lesion simulating disease)	715	20	4.60725e-66	0.743	6	P:plant-type hypersensitive response; P:systemic acquired resistance, salicylic acid mediated signaling pathway; P:regulation of hydrogen peroxide metabolic process; P:response to superoxide; P:response to hypoxia; P:response to molecule of oomycetes origin	-
Unigene0874	60s ribosomal protein l5	682	20	9.51311e-49	0.8475	12	C:nucleolus; P:protein complex assembly; C:cytosolic ribosome; F:5S rRNA binding; P:ribosome biogenesis; F:structural constituent of ribosome; F:protein binding; P:nucleocytoplasmic transport; C:membrane; P:translation; F:rRNA binding; C:mitochondrion	EC:3.6.5.3
Unigene0875	at3g08530 t8g24_1	852	20	4.34618e-85	0.95	8	P:vesicle-mediated transport; F:protein transporter activity; C:clathrin coat of coated pit; C:clathrin coat of trans-Golgi network vesicle; P:protein complex assembly; F:protein binding; P:intracellular protein transport; F:structural molecule activity	-
Unigene0876	glucose-6-phosphate phosphate translocator-related	723	20	2.08113e-68	0.832	1	C:membrane	-
Unigene0877	fusca protein fus6	769	20	3.68502e-106	0.7745	3	P:cullin deneddylation; P:protein complex assembly; P:embryonic development ending in seed dormancy	-
Unigene0878	proteasome subunit alpha type 3	895	20	6.48017e-127	0.939	4	C:proteasome core complex; F:threonine-type endopeptidase activity; P:ubiquitin-dependent protein catabolic process; C:nucleus	EC:3.4.25
Unigene0879	---NA---	1089	5	1.1503e-41	0.52	1	F:molecular_function
Unigene0880	zinc finger (gata type) family protein	722	20	4.78737e-41	0.659	5	C:nucleolus; F:sequence-specific DNA binding; F:transcription factor activity; F:zinc ion binding; P:regulation of transcription, DNA-dependent	-
Unigene0881	leucine-rich repeat protein	798	20	5.38211e-103	0.88	4	C:endomembrane system; C:cytoplasmic membrane-bounded vesicle; P:signal transduction; F:protein binding	-
Unigene0882	pod-specific dehydrogenase sac25	1166	20	1.84391e-125	0.809	3	F:oxidoreductase activity; P:metabolic process; F:binding	-
Unigene0883	60s ribosomal protein l31	610	20	3.11898e-47	0.951	3	C:ribosome; F:structural constituent of ribosome; P:translation	EC:3.6.5.3
Unigene0884	casein kinase ii alpha subunit	984	20	1.20337e-148	0.9775	7	P:photoperiodism; P:protein amino acid phosphorylation; P:inflorescence development; F:ATP binding; F:protein tyrosine kinase activity; F:transcription factor activity; F:protein kinase CK2 activity	EC:2.7.10
Unigene0885	60s ribosomal protein l6	665	20	2.50926e-51	0.8795	5	C:cytosolic ribosome; F:structural constituent of ribosome; P:translation; C:endoplasmic reticulum; C:mitochondrion	EC:3.6.5.3
Unigene0886	60s ribosomal protein l35	659	20	5.18658e-57	0.954	4	C:cytosolic ribosome; P:ribosome biogenesis; F:structural constituent of ribosome; P:translation	EC:3.6.5.3
Unigene0887	60s ribosomal protein l27	649	20	2.03554e-58	0.8985	5	C:ribosome; P:ribosome biogenesis; F:structural constituent of ribosome; P:translation; C:mitochondrion	EC:3.6.5.3
Unigene0888	---NA---	773	10	7.1369e-41	0.681	2	C:mitochondrion; C:plastid	-
Unigene0889	bzip protein	890	20	6.13186e-45	0.823	4	F:transcription factor activity; C:chloroplast; C:nucleus; P:regulation of transcription, DNA-dependent	-
Unigene0890	f-box family protein	1164	20	1.51192e-119	0.6995	3	F:ubiquitin-protein ligase activity; P:ubiquitin-dependent protein catabolic process; F:protein binding	EC:6.3.2.19
Unigene0891	---NA---	834	0			0	-
Unigene0892	auxin-repressed protein	745	20	2.81972e-39	0.798	4	P:histone H3-K9 methylation; P:methylation-dependent chromatin silencing; P:DNA methylation; P:auxin mediated signaling pathway	-
Unigene0893	50s ribosomal protein l24	781	20	9.11712e-84	0.684	1	C:intracellular	-
Unigene0894	serine hydroxymethyltransferase	998	20	3.47762e-127	0.945	5	F:pyridoxal phosphate binding; P:L-serine metabolic process; F:glycine hydroxymethyltransferase activity; P:one-carbon metabolic process; P:glycine metabolic process	EC:2.1.2.1
Unigene0895	nucleoside diphosphate kinase	754	20	6.16836e-74	0.9305	8	F:nucleoside diphosphate kinase activity; P:red, far-red light phototransduction; P:red or far-red light signaling pathway; P:UTP biosynthetic process; F:ATP binding; F:magnesium ion binding; P:GTP biosynthetic process; P:CTP biosynthetic process	EC:2.7.4.6
Unigene0896	---NA---	694	0			0	-
Unigene0897	clathrin coat assembly like protein	804	20	1.06606e-98	0.6965	3	C:clathrin vesicle coat; P:intracellular protein transport; C:plastid	-
Unigene0898	heat shock 70 protein	825	20	3.90401e-128	0.9465	5	P:protein folding; C:mitochondrial matrix; F:ATP binding; F:unfolded protein binding; P:response to heat	-
Unigene0899	adp-ribosylation factor	722	20	6.57264e-99	0.908	6	F:GTP binding; P:intracellular protein transport; P:ER to Golgi vesicle-mediated transport; P:small GTPase mediated signal transduction; C:mitochondrion; F:transporter activity	-
Unigene0900	proteasome subunit alpha type 3	781	20	1.26044e-117	0.9535	4	C:proteasome core complex; F:threonine-type endopeptidase activity; P:ubiquitin-dependent protein catabolic process; C:nucleus	EC:3.4.25
Unigene0901	ucr11_soltuubiquinol-cytochrome c reductase complexkda protein	622	11	6.68141e-16	0.708182	1	C:mitochondrial inner membrane	-
Unigene0902	cytochrome b5	790	20	4.50617e-62	0.901	8	C:endoplasmic reticulum membrane; C:microsome; F:electron carrier activity; F:iron ion binding; F:heme binding; P:electron transport; P:transport; C:integral to membrane	-
Unigene0903	50s ribosomal protein l20	670	20	2.0272e-56	0.8565	6	C:ribosome; F:structural constituent of ribosome; P:ribosomal large subunit assembly; P:translation; F:rRNA binding; C:mitochondrion	EC:3.6.5.3
Unigene0904	protein	714	20	4.55186e-36	0.6885	2	F:molecular_function; C:cellular_component
Unigene0905	myosin heavy chain-related	774	5	1.72424e-18	0.682	1	C:plastid	-
Unigene0906	hematopoietin interferon-class (d200-domain) cytokine receptor binding	863	20	4.46348e-61	0.9095	2	F:molecular_function; P:biological_process
Unigene0907	60s ribosomal protein l35	650	20	1.9052e-56	0.945	4	C:cytosolic ribosome; P:ribosome biogenesis; F:structural constituent of ribosome; P:translation	EC:3.6.5.3
Unigene0908	---NA---	840	0			0	-
Unigene0909	high mobility group protein	802	20	5.32549e-50	0.663	5	C:nucleosome; F:DNA binding; P:nucleosome assembly; C:nucleus; P:regulation of transcription, DNA-dependent	-
Unigene0910	aluminum-induced protein	1079	20	2.55725e-102	0.803	1	C:plastid	-
Unigene0911	at1g56580 f25p12_18	711	20	1.5927e-57	0.766	1	F:protein binding	-
Unigene0912	rna and export factor-binding	951	20	7.6584e-44	0.749	1	F:nucleic acid binding	-
Unigene0913	sulfite reductase	640	20	3.96923e-51	0.758	6	F:heme binding; F:sulfite reductase (ferredoxin) activity; F:4 iron, 4 sulfur cluster binding; C:plastid; F:sulfite reductase activity; P:electron transport	EC:1.8.7.1; EC:1.8.99.1
Unigene0914	calreticulin	575	20	1.81017e-11	0.946	6	F:sugar binding; P:protein folding; C:endoplasmic reticulum lumen; F:calcium ion binding; F:unfolded protein binding; F:zinc ion binding	-
Unigene0915	zinc finger (c2h2 type) family protein	1114	20	4.98001e-56	0.452	6	F:nucleic acid binding; F:zinc ion binding; C:intracellular; P:regulation of transcription; C:mitochondrion; C:cytoplasmic membrane-bounded vesicle
Unigene0916	40s ribosomal protein s23	774	20	2.00399e-75	0.9765	5	C:cytosolic ribosome; F:structural constituent of ribosome; C:small ribosomal subunit; P:translation; C:mitochondrion	EC:3.6.5.3
Unigene0917	protein kinase akinbetagamma-2	734	20	5.12405e-46	0.583	2	P:cellular response to glucose starvation; C:plastid	-
Unigene0918	nadh:ubiquinone oxidoreductasesubunit	585	20	3.61348e-76	0.826	5	C:respiratory chain complex I; P:photorespiration; P:embryonic development ending in seed dormancy; C:plastid; C:mitochondrial membrane	-
Unigene0919	gibberellin-regulated family protein	700	20	2.34505e-21	0.7855	3	C:endomembrane system; C:cytoplasmic membrane-bounded vesicle; P:cell proliferation	-
Unigene0920	family transcription regulator	805	20	5.86325e-89	0.6365	1	F:molecular_function
Unigene0921	ac008263_13ests gb	966	20	5.4359e-53	0.549	4	F:molecular_function; F:ferrochelatase activity; P:heme biosynthetic process; P:biological_process
Unigene0922	glycine decarboxylase complex h-protein	844	20	4.27964e-69	0.8255	6	P:glycine catabolic process; F:glycine dehydrogenase (decarboxylating) activity; F:transferase activity; F:lipoic acid binding; C:glycine cleavage complex; C:mitochondrion	EC:1.4.4.2
Unigene0923	nadh-ubiquinone oxidoreductase-related	717	20	6.18078e-49	0.814	3	C:respiratory chain complex I; P:photorespiration; C:mitochondrial membrane	-
Unigene0924	protein	817	20	3.82461e-51	0.636	2	C:nucleus; F:transcription regulator activity	-
Unigene0925	proteasome subunit alpha type 3	791	20	6.18659e-120	0.954	4	C:proteasome core complex; F:threonine-type endopeptidase activity; P:ubiquitin-dependent protein catabolic process; C:nucleus	EC:3.4.25
Unigene0926	far-red impaired response protein	796	20	7.7676e-78	0.647	2	F:binding; P:red or far-red light signaling pathway	-
Unigene0927	glutathione s-transferase	867	20	6.04046e-98	0.812	5	P:toxin catabolic process; F:glutathione peroxidase activity; P:defense response; C:cytoplasm; F:glutathione transferase activity	EC:1.11.1.9; EC:2.5.1.18
Unigene0928	epsilon subunit of mitochondrial f1-atpase	637	20	3.23078e-29	0.8795	5	F:hydrogen ion transporting ATP synthase activity, rotational mechanism; P:ATP synthesis coupled proton transport; F:metal ion binding; C:mitochondrial proton-transporting ATP synthase, catalytic core; F:proton-transporting ATPase activity, rotational mechanism	EC:3.6.3.14
Unigene0929	at5g49720 k2i5_8	1324	20	3.39395e-150	0.951	2	P:carbohydrate metabolic process; F:cellulase activity	EC:3.2.1.4
Unigene0930	60s ribosomal protein l17	739	20	2.84159e-68	0.994	4	C:ribosome; F:structural constituent of ribosome; P:translation; C:mitochondrion	EC:3.6.5.3
Unigene0931	single-stranded nucleic acid binding r3h protein	767	20	1.76938e-76	0.643	3	F:nucleic acid binding; P:biological_process; C:mitochondrion
Unigene0932	histone h3	793	20	8.54331e-69	0.9745	6	C:nucleosome; F:DNA binding; P:nucleosome assembly; C:nucleus; C:plastid; C:mitochondrion	-
Unigene0933	integral membrane family protein	986	20	3.32451e-94	0.7295	1	C:plastid	-
Unigene0934	leucine-rich repeat transmembrane protein	1130	20	1.06731e-146	0.7865	9	P:protein amino acid phosphorylation; C:endomembrane system; C:cytoplasmic membrane-bounded vesicle; F:protein binding; F:ATP binding; F:protein tyrosine kinase activity; F:protein serine/threonine kinase activity; P:transmembrane receptor protein tyrosine kinase signaling pathway; C:mitochondrion	EC:2.7.10; EC:2.7.11
Unigene0935	enolase	1590	20	0	0.947	7	F:acyltransferase activity; C:phosphopyruvate hydratase complex; F:phosphopyruvate hydratase activity; F:magnesium ion binding; P:glycolysis; C:nucleus; P:response to light stimulus	EC:4.2.1.11
Unigene0936	protein	780	20	2.12143e-48	0.843	2	F:molecular_function; P:biological_process
Unigene0937	transcription elongationexpressed	794	20	1.50804e-65	0.579	3	C:integral to membrane; P:transcription; P:regulation of transcription
Unigene0938	at1g24050 t23e23_11	762	20	2.37745e-65	0.714	2	F:molecular_function; P:biological_process
Unigene0939	lipid transfer protein	596	20	7.62521e-64	0.909	2	F:lipid binding; P:lipid transport	-
Unigene0940	lipid transfer protein	616	20	9.61909e-52	0.864	2	F:lipid binding; P:lipid transport	-
Unigene0941	ac015445_8 ests gb	671	20	6.10373e-53	0.6555	3	F:molecular_function; C:chloroplast; P:biological_process
Unigene0942	---NA---	753	0			0	-
Unigene0943	ago4 (argonaute 4) nucleic acid binding	757	20	2.98292e-76	0.763	7	C:Cajal body; C:mitochondrion; C:nucleolus; P:histone H3-K9 methylation; C:nuclear euchromatin; P:long-distance posttranscriptional gene silencing; P:DNA methylation	-
Unigene0944	protein	554	13	5.26457e-34	0.836923	2	F:molecular_function; P:biological_process
Unigene0945	salt-inducible protein kinase	765	20	2.91649e-79	0.889	4	P:protein amino acid phosphorylation; F:ATP binding; F:protein tyrosine kinase activity; C:chloroplast	EC:2.7.10
Unigene0946	histone h3	685	20	1.86273e-68	0.974	6	C:nucleosome; F:DNA binding; P:nucleosome assembly; C:nucleus; C:plastid; C:mitochondrion	-
Unigene0947	protein	741	14	9.58614e-48	0.543571	0	-
Unigene0948	methionine synthase	631	20	1.49467e-71	0.9635	4	C:cytoplasm; P:methionine biosynthetic process; F:zinc ion binding; F:5-methyltetrahydropteroyltriglutamate-homocysteine S-methyltransferase activity	EC:2.1.1.14
Unigene0949	at3g29320 muo10_2	849	20	1.24457e-116	0.954	8	F:identical protein binding; P:response to water deprivation; F:phosphorylase activity; P:carbohydrate metabolic process; F:pyridoxal phosphate binding; C:amyloplast; C:chloroplast; P:response to temperature stimulus	EC:2.4.1.1
Unigene0950	ubiquinol-cytochrome c reductase complex 14 kda protein	722	20	1.25983e-41	0.8745	7	C:mitochondrial respiratory chain complex III; F:ubiquinol-cytochrome-c reductase activity; P:electron transport; P:transport; P:mitochondrial electron transport, ubiquinol to cytochrome c; F:electron transporter, transferring electrons within CoQH2-cytochrome c reductase complex activity; C:plastid	EC:1.10.2.2
Unigene0951	ribosomal protein l17	829	20	7.037e-77	0.953	4	C:cytosolic ribosome; F:structural constituent of ribosome; C:large ribosomal subunit; P:translation	EC:3.6.5.3
Unigene0952	transmembrane and coiled-coil domains 1	833	20	9.84223e-95	0.786	4	C:endomembrane system; C:cytoplasmic part; C:membrane part; C:intracellular membrane-bounded organelle	-
Unigene0953	mago nashi	727	20	2.02465e-79	0.9515	7	C:nucleolus; P:sex determination; C:exon-exon junction complex; P:pollen tube guidance; F:protein binding; P:embryonic development ending in seed dormancy; C:nuclear speck	-
Unigene0954	ubiquitin carrier protein	861	20	3.39387e-85	0.98	4	P:ubiquitin cycle; F:ubiquitin-protein ligase activity; P:regulation of protein metabolic process; C:mitochondrion	EC:6.3.2.19
Unigene0955	y2309_arath uncharacterized protein at2g23090	708	20	2.451e-34	0.8685	2	F:molecular_function; P:biological_process
Unigene0956	vacuolar protein sorting-associated protein 28 family protein vps28 family protein	904	20	4.03125e-100	0.7745	2	C:ESCRT I complex; P:transport	-
Unigene0957	nucleic acid binding	771	20	1.43804e-41	0.904	1	F:nucleic acid binding	-
Unigene0958	une1-like protein	801	20	5.09869e-85	0.76	1	P:vesicle docking during exocytosis	-
Unigene0959	elicitor-responsive gene	724	20	1.14726e-50	0.7565	2	F:molecular_function; C:cellular_component
Unigene0960	mitochondrial ribosomal protein l11	736	20	4.45556e-61	0.8195	4	C:ribosome; F:structural constituent of ribosome; P:translation; C:mitochondrion	EC:3.6.5.3
Unigene0961	elongation factor 2	1305	20	0	0.9415	5	F:translation elongation factor activity; F:GTP binding; P:translation; C:mitochondrion; F:GTPase activity	EC:3.6.5.3; EC:3.6.5.1; EC:3.6.5.2; EC:3.6.5.4
Unigene0962	early response to dehydration 15-like protein	682	20	2.06016e-26	0.801	0	-
Unigene0963	adenine phosphoribosyltransferase	843	20	1.46408e-85	0.8725	4	F:phosphate transmembrane transporter activity; P:adenine salvage; P:nucleoside metabolic process; F:adenine phosphoribosyltransferase activity	EC:2.4.2.7
Unigene0964	type 5 protein serine threonine phosphatase 62 kda isoform	773	20	4.56207e-88	0.9075	8	C:endoplasmic reticulum membrane; C:nuclear membrane; F:manganese ion binding; F:phosphoprotein phosphatase activity; F:iron ion binding; C:nuclear speck; P:protein amino acid dephosphorylation; C:integral to membrane	EC:3.1.3.16
Unigene0965	---NA---	641	0			0	-
Unigene0966	s-adenosyl-l-homocysteine hydrolase	993	20	3.23093e-133	0.9665	5	F:binding; P:one-carbon metabolic process; F:adenosylhomocysteinase activity; P:response to stress; P:methylation-dependent chromatin silencing	EC:3.3.1.1
Unigene0967	cbl-interacting protein kinase 23	1071	20	1.55609e-105	0.8035	6	P:protein amino acid phosphorylation; F:protein binding; F:ATP binding; P:signal transduction; F:protein tyrosine kinase activity; F:protein serine/threonine kinase activity	EC:2.7.10; EC:2.7.11
Unigene0968	protein	749	20	7.18165e-67	0.604	2	F:molecular_function; P:biological_process
Unigene0969	histone h1	835	20	2.33296e-19	0.896	4	C:nucleosome; F:DNA binding; P:nucleosome assembly; C:nucleus	-
Unigene0970	immunophilin	622	20	1.05685e-45	0.8045	3	P:protein folding; C:cytoplasm; F:peptidyl-prolyl cis-trans isomerase activity	EC:5.2.1.8
Unigene0971	---NA---	562	0			0	-
Unigene0972	copper transport protein	779	20	2.10974e-40	0.5555	6	C:integral to membrane; P:copper ion transport; C:plastid; C:membrane; P:pollen sperm cell differentiation; P:root development
Unigene0973	ribosomal protein s27	746	20	8.82655e-17	0.934	4	C:ribosome; F:structural constituent of ribosome; F:zinc ion binding; P:translation	EC:3.6.5.3
Unigene0974	eukaryotic translation initiation factor 4e	741	20	8.84836e-94	0.815	4	F:RNA binding; C:cytoplasm; P:translational initiation; F:translation initiation factor activity	-
Unigene0975	---NA---	673	0			0	-
Unigene0976	rho gdp dissociation inhibitor 2	809	20	3.13909e-82	0.759	2	F:Rho GDP-dissociation inhibitor activity; C:plastid	-
Unigene0977	60s ribosomal protein l21	737	20	7.13014e-88	0.957	4	C:cytosolic ribosome; F:structural constituent of ribosome; P:translation; C:mitochondrion	EC:3.6.5.3
Unigene0978	integral membrane family protein	751	20	1.82899e-94	0.598	1	C:membrane	-
Unigene0979	loc494793 protein	536	20	4.71996e-34	0.7905	2	F:zinc ion binding; F:protein binding	-
Unigene0980	vip3 protein	709	20	4.45643e-44	0.8275	9	P:plastid organization; P:protein folding; P:embryonic development; F:transcription activator activity; P:response to auxin stimulus; F:transcription factor activity; F:unfolded protein binding; F:basal transcription repressor activity; C:prefoldin complex	-
Unigene0981	hsbp1-like protein	564	20	1.0068e-27	0.802	1	P:response to stress	-
Unigene0982	at3g13510 mrp15_15	703	20	2.51225e-47	0.7375	2	F:molecular_function; C:endomembrane system
Unigene0983	u-box domain containing protein	770	20	7.73739e-80	0.7855	3	C:ubiquitin ligase complex; F:binding; P:protein ubiquitination	-
Unigene0984	eukaryotic translation initiation factor 3 delta subunit	954	20	6.35445e-131	0.825	1	F:receptor activity	-
Unigene0985	protein	712	20	4.05023e-61	0.963	3	C:cytosolic ribosome; P:ribosome biogenesis; P:translation	EC:3.6.5.3
Unigene0986	ard1 homolog b	797	20	3.25591e-84	0.857	4	C:endomembrane system; P:metabolic process; F:peptide alpha-N-acetyltransferase activity; C:nucleus	EC:2.3.1.88
Unigene0987	dna-directed rna polymerase ii subunit	747	20	3.70554e-47	0.8755	5	F:DNA-directed RNA polymerase activity; P:transcription, DNA-dependent; C:RNA polymerase complex; F:DNA binding; P:regulation of transcription	EC:2.7.7.6
Unigene0988	---NA---	772	2	6.74219e-07	0.615	0	-
Unigene0989	---NA---	644	0			0	-
Unigene0990	---NA---	745	0			0	-
Unigene0991	profilin	712	20	2.71674e-57	0.9575	4	C:cytoplasm; F:actin binding; P:actin cytoskeleton organization; C:actin cytoskeleton	-
Unigene0992	40s ribosomal protein s16	692	20	5.70973e-73	0.9535	5	F:structural constituent of ribosome; C:cytosolic small ribosomal subunit; P:translation; C:plastid; C:mitochondrion	EC:3.6.5.3
Unigene0993	protein	973	20	1.01628e-83	0.864	2	F:molecular_function; P:biological_process
Unigene0994	dynamin-like protein	753	20	1.04972e-81	0.776	3	F:GTPase activity; P:Golgi to vacuole transport; F:GTP binding	EC:3.6.5.1; EC:3.6.5.2; EC:3.6.5.3; EC:3.6.5.4
Unigene0995	epstein-barr virus ebna-1-like	655	18	3.83027e-28	0.703333	2	F:molecular_function; P:biological_process
Unigene0996	at1g73940 f2p9_19	795	17	1.58337e-38	0.690588	2	F:molecular_function; P:biological_process
Unigene0997	#NAME?	1293	20	3.0718e-148	0.855	4	F:methylenetetrahydrofolate dehydrogenase (NADP+) activity; P:folic acid and derivative biosynthetic process; F:hydrolase activity; F:binding	EC:1.5.1.5
Unigene0998	ac020622_7a kinesin homolog from arabidopsis thaliana gb	663	20	1.04693e-73	0.7825	4	P:microtubule-based movement; C:microtubule associated complex; C:chloroplast; C:mitochondrion	-
Unigene0999	immunophilin	763	20	4.80152e-58	0.8965	5	P:protein folding; C:endoplasmic reticulum lumen; C:cytoplasmic membrane-bounded vesicle; P:response to stress; F:peptidyl-prolyl cis-trans isomerase activity	EC:5.2.1.8
Unigene1000	dnaj heat shock n-terminal domain-containing protein	1254	20	1.23574e-53	0.5865	1	P:protein folding	-
Unigene1001	hat4	718	20	3.56634e-72	0.848	5	F:sequence-specific DNA binding; F:transcription activator activity; F:transcription factor activity; C:nucleus; P:regulation of transcription, DNA-dependent	-
Unigene1002	bri1-kd interacting protein 118	756	20	6.24868e-58	0.672	2	F:molecular_function; P:biological_process
Unigene1003	60s ribosomal protein l17	627	20	1.42652e-74	0.9925	4	C:ribosome; F:structural constituent of ribosome; P:translation; C:mitochondrion	EC:3.6.5.3
Unigene1004	60s ribosomal protein l28	771	20	1.42806e-65	0.8875	4	C:cytosolic ribosome; P:ribosome biogenesis; F:structural constituent of ribosome; P:translation	EC:3.6.5.3
Unigene1005	40s ribosomal protein s19	701	20	4.36145e-68	0.892	3	F:structural constituent of ribosome; P:translation; C:cytosolic ribosome	EC:3.6.5.3
Unigene1006	subunit of escrt-iii complex	1186	20	1.05703e-67	0.7785	3	C:membrane; C:membrane attack complex; P:transport
Unigene1007	casein kinase ii beta	731	20	2.45838e-16	0.927	6	P:positive regulation of circadian rhythm; P:photoperiodism, flowering; C:protein kinase CK2 complex; F:protein kinase CK2 activity; C:nucleus; F:protein kinase CK2 regulator activity	-
Unigene1008	s2 self-incompatibility locus-linked pollenprotein	671	16	2.58831e-19	0.639375	2	F:molecular_function; P:biological_process
Unigene1009	ndufa9 protein	1561	20	0	0.7425	4	P:cellular metabolic process; F:catalytic activity; P:response to hypoxia; F:coenzyme binding	-
Unigene1010	gdsl-motif lipase hydrolase family protein	916	20	3.84563e-114	0.8515	3	C:cytoplasmic membrane-bounded vesicle; F:carboxylesterase activity; P:lipid metabolic process	EC:3.1.1; EC:3.1.1.1
Unigene1011	poly-binding protein	790	20	3.85026e-29	0.745	1	F:nucleic acid binding	-
Unigene1012	elongation factor 1-expressed	1585	20	0	0.9825	5	C:cytoplasm; F:translation elongation factor activity; F:GTP binding; P:translational elongation; F:GTPase activity	EC:3.6.5.1; EC:3.6.5.2; EC:3.6.5.3; EC:3.6.5.4
Unigene1013	expansin	724	20	2.69294e-100	0.943	3	C:extracellular region; C:membrane; P:plant-type cell wall organization	-
Unigene1014	protein kinase atn1-like protein	308	20	4.28081e-48	0.926	5	P:protein amino acid phosphorylation; F:protein binding; F:ATP binding; F:protein tyrosine kinase activity; F:protein serine/threonine kinase activity	EC:2.7.10; EC:2.7.11
Unigene1015	hematopoietin interferon-class (d200-domain) cytokine receptor binding	861	20	5.81598e-69	0.8735	2	F:molecular_function; P:biological_process
Unigene1016	heat shock protein 90	769	20	2.72654e-109	0.989	5	P:protein folding; C:cytoplasmic membrane-bounded vesicle; P:response to stress; F:ATP binding; F:unfolded protein binding	-
Unigene1017	dihydrolipoamide s-acetyltransferase	775	20	4.63068e-64	0.925	7	C:pyruvate dehydrogenase complex; P:pyruvate metabolic process; F:dihydrolipoyllysine-residue acetyltransferase activity; F:protein binding; P:glycolysis; F:lipoic acid binding; C:mitochondrion	EC:2.3.1.12
Unigene1018	60s ribosomal protein l22	609	20	2.47706e-36	0.965	3	F:structural constituent of ribosome; P:translation; C:cytosolic ribosome	EC:3.6.5.3
Unigene1019	protein	787	20	4.0072e-95	0.7055	1	C:plastid	-
Unigene1020	poly-binding protein ii-like	746	20	3.63177e-87	0.7965	2	F:poly(A) RNA binding; F:protein binding	-
Unigene1021	protein	1490	20	0	0.795	9	F:GDP-galactose:mannose-1-phosphate guanyltransferase activity; F:glucose-1-phosphate guanylyltransferase (GDP) activity; F:galactose-1-phosphate guanylyltransferase (GDP) activity; F:GDP-galactose:myoinositol-1-phosphate guanyltransferase activity; P:defense response to bacterium; P:response to jasmonic acid stimulus; F:GDP-galactose:glucose-1-phosphate guanyltransferase activity; F:mannose-1-ph…	EC:2.7.7.22
Unigene1022	at1g17490 f1l3_4	837	13	7.52165e-34	0.676154	2	F:molecular_function; P:biological_process
Unigene1023	at5g23940 mro11_2	737	20	1.5314e-98	0.6795	1	F:acyltransferase activity	-
Unigene1024	ccch-type zinc finger protein	836	20	1.09829e-85	0.7975	6	P:leaf senescence; P:jasmonic acid mediated signaling pathway; F:nucleic acid binding; P:regulation of transcription; C:nucleus; F:zinc ion binding	-
Unigene1025	---NA---	757	16	1.31507e-23	0.82625	0	-
Unigene1026	polyubiquitin	1428	20	0	0.988	4	P:response to salicylic acid stimulus; C:mitochondrion; C:nucleus; P:protein modification process	-
Unigene1027	malate dehydrogenase	1383	20	4.54502e-169	0.953	8	C:cytoplasm; F:acyltransferase activity; F:protein binding; F:L-malate dehydrogenase activity; P:malate metabolic process; P:tricarboxylic acid cycle intermediate metabolic process; P:tricarboxylic acid cycle; P:glycolysis	EC:1.1.1.37
Unigene1028	at5g08100 t22d6_40	1186	20	2.99802e-155	0.799	2	F:asparaginase activity; P:glycoprotein catabolic process	EC:3.5.1.1
Unigene1029	octicosapeptide phox bem1pdomain-containing protein	832	20	1.25083e-73	0.5965	4	F:molecular_function; P:biological_process; C:cellular_component; C:plastid
Unigene1030	---NA---	914	4	1.70121e-29	0.675	1	F:molecular_function
Unigene1031	6-phosphogluconolactonase familyexpressed	947	20	4.98742e-104	0.793	3	P:carbohydrate metabolic process; F:catalytic activity; C:plastid	-
Unigene1032	phosphatidylserine decarboxylase	797	14	3.03334e-98	0.752143	4	C:plastid; F:phosphatidylserine decarboxylase activity; F:calcium ion binding; P:phospholipid biosynthetic process
Unigene1033	protein	523	20	9.59608e-45	0.7965	3	P:photorespiration; C:mitochondrial membrane; C:respiratory chain complex I	-
Unigene1034	at1g04290	622	20	7.81963e-49	0.7085	1	F:acyl-CoA thioesterase activity	-
Unigene1035	burp domain-containing protein	1053	20	4.18884e-33	0.579	1	C:endomembrane system
Unigene1036	14-3-3 protein	1113	20	2.25503e-141	0.9095	1	F:protein domain specific binding	-
Unigene1037	---NA---	698	0			0	-
Unigene1038	adenosine kinase	865	20	2.19368e-116	0.934	5	P:signal transduction; C:cytosol; F:adenosine kinase activity; P:adenosine salvage; C:mitochondrion	EC:2.7.1.20
Unigene1039	---NA---	850	0			0	-
Unigene1040	md-2-related lipid recognition domain-containing protein ml domain-containing protein	696	20	7.65939e-49	0.789	2	C:endomembrane system; C:cytoplasmic membrane-bounded vesicle	-
Unigene1041	acetyl-carboxylase	757	20	1.0487e-113	0.898	9	P:meristem structural organization; P:embryonic development ending in seed dormancy; P:root development; F:ATP binding; P:shoot development; P:response to cytokinin stimulus; P:metabolic process; F:biotin binding; F:acetyl-CoA carboxylase activity	EC:6.4.1.2
Unigene1042	gtp-binding protein	965	20	1.07441e-101	0.833	6	F:P-P-bond-hydrolysis-driven protein transmembrane transporter activity; C:integral to membrane; F:GTPase activity; P:protein targeting to chloroplast; C:chloroplast outer membrane; F:GTP binding	EC:3.6.5.1; EC:3.6.5.2; EC:3.6.5.3; EC:3.6.5.4
Unigene1043	lipase class 3 family protein	777	20	8.50606e-66	0.776	2	P:lipid metabolic process; F:triglyceride lipase activity	EC:3.1.1.3
Unigene1044	ump synthase	1010	20	1.76916e-110	0.836	6	P:pyrimidine ribonucleotide biosynthetic process; F:orotidine-5'-phosphate decarboxylase activity; F:orotate phosphoribosyltransferase activity; P:nucleoside metabolic process; C:plastid; P:'de novo' pyrimidine base biosynthetic process	EC:4.1.1.23; EC:2.4.2.10
Unigene1045	high mobility group protein	813	20	4.95942e-51	0.66	5	C:nucleosome; F:DNA binding; P:nucleosome assembly; C:nucleus; P:regulation of transcription, DNA-dependent	-
Unigene1046	sugar transporter	800	20	2.77702e-83	0.761	3	C:membrane; F:sugar:hydrogen symporter activity; P:carbohydrate transport	-
Unigene1047	sucrose synthase	692	20	6.29823e-80	0.9415	8	P:sucrose biosynthetic process; P:response to cold; F:sucrose synthase activity; P:biosynthetic process; P:response to osmotic stress; P:nodulation; P:response to flooding; F:sucrose-phosphate synthase activity	EC:2.4.1.13; EC:2.4.1.14
Unigene1048	---NA---	734	0			0	-
Unigene1049	zinc finger protein	932	20	4.74105e-67	0.685	1	C:mitochondrion	-
Unigene1050	af428333_1 at1g35780 f14d7_9	727	20	1.49456e-90	0.7495	1	C:nucleus	-
Unigene1051	phytochrome-associated protein 1	811	20	2.51706e-63	0.7275	14	P:response to jasmonic acid stimulus; P:sucrose mediated signaling; P:regulation of translation; P:anthocyanin biosynthetic process; P:response to salt stress; P:regulation of transcription, DNA-dependent; F:acid phosphatase activity; P:response to auxin stimulus; F:protein serine/threonine phosphatase activity; F:protein dimerization activity; F:transcription factor activity; P:removal of supero…	EC:3.1.3.2
Unigene1052	nhl repeat-containing	733	17	5.14788e-30	0.618235	3	F:molecular_function; C:chloroplast; P:biological_process
Unigene1053	gamma interferon responsive lysosomal thiol reductase family protein gilt family protein	716	20	5.00938e-51	0.6065	2	C:endomembrane system; P:biological_process
Unigene1054	elongation factor beta-1	842	20	3.46926e-79	0.8645	3	F:translation elongation factor activity; C:eukaryotic translation elongation factor 1 complex; P:translational elongation	-
Unigene1055	inorganic pyrophosphatase	868	20	2.11871e-143	0.957	4	F:inorganic diphosphatase activity; C:membrane; F:hydrogen-translocating pyrophosphatase activity; P:proton transport	EC:3.6.1.1
Unigene1056	regulator of chromosome condensationfamily protein	845	20	1.51509e-82	0.5575	2	F:Ran GTPase binding; C:intracellular part	-
Unigene1057	chloroplast inner membrane import protein	788	20	1.42855e-84	0.6365	2	C:plastid; C:mitochondrion	-
Unigene1058	splicing factor	799	20	5.08445e-69	0.908	1	P:spliceosome assembly	-
Unigene1059	u1 snrnp 70k protein	1053	10	4.35493e-14	0.78	4	F:nucleic acid binding; P:nuclear mRNA splicing, via spliceosome; F:nucleotide binding; C:plastid	-
Unigene1060	malate oxidoreductase	1077	20	9.69503e-110	0.81	6	F:malate dehydrogenase (decarboxylating) activity; F:metal ion binding; F:NAD or NADH binding; C:mitochondrial matrix; P:malate metabolic process; F:oxidoreductase activity, acting on NADH or NADPH, NAD or NADP as acceptor	EC:1.1.1.39; EC:1.6.1
Unigene1061	enoyl-hydratase isomerase family protein	745	20	3.85331e-113	0.7415	4	P:fatty acid beta-oxidation; F:3-hydroxyisobutyryl-CoA hydrolase activity; C:plastid; C:mitochondrion	EC:3.1.2.4
Unigene1062	cysteine proteinase inhibitor	814	20	2.88733e-75	0.77	1	F:cysteine-type endopeptidase inhibitor activity	-
Unigene1063	receptor protein kinase	1185	20	0	0.873	8	P:protein amino acid phosphorylation; F:transmembrane receptor protein serine/threonine kinase activity; C:plasma membrane; F:protein binding; F:ATP binding; F:protein tyrosine kinase activity; C:extracellular region; C:mitochondrion	EC:2.7.10
Unigene1064	mal d 1-associated protein	795	9	1.98909e-57	0.646667	2	F:molecular_function; P:biological_process
Unigene1065	expansin	864	20	3.75925e-100	0.943	3	C:extracellular region; C:membrane; P:plant-type cell wall organization	-
Unigene1066	stress related	837	20	8.5462e-54	0.5105	4	C:endomembrane system; F:molecular_function; P:response to stress; P:biological_process
Unigene1067	eukaryotic rpb5 rna polymerase subunit family protein	816	20	4.94898e-83	0.728	4	P:transcription; F:DNA-directed RNA polymerase activity; C:nucleus; F:DNA binding	EC:2.7.7.6
Unigene1068	protein	556	20	2.10592e-30	0.731	4	F:DNA-directed DNA polymerase activity; P:DNA replication; F:protein binding; C:nucleus	EC:2.7.7.7
Unigene1069	---NA---	593	0			0	-
Unigene1070	mads-box transcription factor	815	20	2.49447e-119	0.904	6	F:sequence-specific DNA binding; F:protein binding; F:transcription factor activity; C:nucleus; P:ovule development; P:regulation of transcription, DNA-dependent	-
Unigene1071	cyclin-like protein	716	20	1.6152e-41	0.527	1	F:molecular_function
Unigene1072	protein	852	20	7.939e-79	0.6705	2	C:chloroplast thylakoid membrane; C:mitochondrion	-
Unigene1073	protein binding protein transporter structural molecule	662	20	2.29066e-36	0.7415	2	C:clathrin vesicle coat; P:intracellular protein transport
Unigene1074	pwwp domain-containing protein	706	5	4.9616e-35	0.562	2	F:molecular_function; P:biological_process
Unigene1075	alpha tubulin 1	1656	20	0	0.994	7	P:microtubule-based movement; C:protein complex; F:GTP binding; P:protein polymerization; F:structural molecule activity; F:GTPase activity; C:microtubule	EC:3.6.5.1; EC:3.6.5.2; EC:3.6.5.3; EC:3.6.5.4
Unigene1076	heat shock protein 90	1674	20	0	0.9615	5	P:protein folding; C:cytoplasmic membrane-bounded vesicle; P:response to stress; F:ATP binding; F:unfolded protein binding	-
Unigene1077	protein	771	20	6.84881e-68	0.7005	0	-
Unigene1078	60s ribosomal protein l6	955	20	2.21974e-75	0.853	4	C:cytosolic ribosome; F:structural constituent of ribosome; P:translation; C:endoplasmic reticulum	EC:3.6.5.3
Unigene1079	cobw domain containing 1	769	20	5.69838e-99	0.761	1	F:protein binding	-
Unigene1080	expansin	1147	20	2.99309e-128	0.929	3	C:extracellular region; C:membrane; P:plant-type cell wall organization	-
Unigene1081	ultraviolet-b-repressible protein	566	15	2.02393e-36	0.778667	3	C:membrane; P:photosynthesis; C:photosystem II	-
Unigene1082	magnesium transporter-like family protein (mrs2-1)	782	20	1.01036e-74	0.812	3	P:metal ion transport; C:membrane; C:plastid	-
Unigene1083	c13 endopeptidase np1 precursor	1314	20	1.56457e-139	0.7515	3	F:caspase activity; C:lytic vacuole; C:cytoplasmic membrane-bounded vesicle	-
Unigene1084	alpha nac	875	20	1.29654e-39	0.8425	3	F:molecular_function; P:biological_process; C:cellular_component
Unigene1085	fringe-related protein	668	13	2.63667e-24	0.549231	2	P:biological_process; C:plastid
Unigene1086	histone h4	581	20	5.94964e-42	0.9675	5	P:response to water deprivation; C:nucleosome; F:DNA binding; P:nucleosome assembly; C:nucleus	-
Unigene1087	ibonuclease h fold	659	20	1.5826e-16	0.4935	5	F:RNA binding; P:RNA-dependent DNA replication; F:RNA-directed DNA polymerase activity; C:mitochondrion; C:plastid
Unigene1088	---NA---	614	0			0	-
Unigene1089	nucleoside diphosphate kinase 2	809	20	2.328e-77	0.864	13	F:nucleoside diphosphate kinase activity; P:response to UV; P:red, far-red light phototransduction; C:mitochondrion; F:identical protein binding; P:UTP biosynthetic process; F:ATP binding; F:magnesium ion binding; P:GTP biosynthetic process; C:chloroplast; P:auxin mediated signaling pathway; P:response to hydrogen peroxide; P:CTP biosynthetic process	EC:2.7.4.6
Unigene1090	at5g10360 f12b17_290	1023	20	1.69707e-108	0.97	3	F:structural constituent of ribosome; C:cytosolic small ribosomal subunit; P:translation	EC:3.6.5.3
Unigene1091	oxysterol-binding family protein	1054	20	1.30445e-143	0.865	3	P:steroid metabolic process; C:plastid; F:oxysterol binding	-
Unigene1092	synaptobrevin-like protein	882	20	2.07049e-101	0.857	3	C:vacuolar membrane; P:response to salt stress; P:cellular membrane fusion	-
Unigene1093	at4g37300 c7a10_60	744	19	2.37048e-62	0.653684	2	C:plastid; P:embryonic development ending in seed dormancy	-
Unigene1094	actin interacting protein	759	20	5.41083e-78	0.788	1	C:mitochondrion	-
Unigene1095	at4g27380 m4i22_190	592	11	2.70449e-21	0.702727	2	F:molecular_function; P:biological_process
Unigene1096	small heat shock protein	782	19	1.42628e-36	0.658421	3	F:molecular_function; P:biological_process; P:response to stress
Unigene1097	h+-transporting atpase-like protein	759	20	1.42721e-70	0.9425	6	F:hydrogen ion transporting ATP synthase activity, rotational mechanism; C:integral to membrane; P:ATP synthesis coupled proton transport; F:ATP binding; F:proton-transporting ATPase activity, rotational mechanism; C:proton-transporting two-sector ATPase complex	EC:3.6.3.14
Unigene1098	actin depolymerizing factor 1	752	20	3.5861e-74	0.9485	3	P:actin filament organization; F:actin binding; C:intracellular	-
Unigene1099	phosphatase 2a regulatory a subunit	750	20	9.30669e-123	0.791	8	F:protein phosphatase type 2A regulator activity; F:binding; C:protein phosphatase type 2A complex; P:auxin polar transport; P:regulation of stomatal movement; P:positive regulation of abscisic acid mediated signaling pathway; C:extracellular region; P:epidermal cell differentiation	-
Unigene1100	40s ribosomal protein s21 homolog	548	20	4.44264e-38	0.908	4	C:ribosome; P:ribosome biogenesis; F:structural constituent of ribosome; P:translation	EC:3.6.5.3
Unigene1101	casein kinase ii beta chain ckb2	649	20	4.83369e-68	0.9355	6	P:positive regulation of circadian rhythm; P:photoperiodism, flowering; C:protein kinase CK2 complex; F:protein kinase CK2 activity; C:nucleus; F:protein kinase CK2 regulator activity	-
Unigene1102	flavanone 3-hydroxylase	1409	20	0	0.9565	3	P:response to UV-B; F:naringenin 3-dioxygenase activity; F:iron ion binding	EC:1.14.11.9
Unigene1103	---NA---	836	0			0	-
Unigene1104	at5g08100 t22d6_40	840	20	1.44076e-117	0.801	2	F:asparaginase activity; P:glycoprotein catabolic process	EC:3.5.1.1
Unigene1105	mads-box transcription factor	1029	20	1.4942e-120	0.8945	6	F:sequence-specific DNA binding; F:protein binding; F:transcription factor activity; C:nucleus; P:ovule development; P:regulation of transcription, DNA-dependent	-
Unigene1106	transferring glycosyl groups	803	20	4.04931e-74	0.7445	2	C:endomembrane system; C:cytoplasmic membrane-bounded vesicle	-
Unigene1107	small nuclear sm	745	20	3.67413e-47	0.8565	3	C:small nucleolar ribonucleoprotein complex; P:mRNA metabolic process; C:plastid	-
Unigene1108	mitochondrial dicarboxylate carrier protein	1418	20	3.76731e-126	0.8135	5	F:binding; C:mitochondrial inner membrane; P:mitochondrial transport; C:integral to membrane; F:transporter activity	-
Unigene1109	at5g43970 mrh10_8	702	17	6.41834e-35	0.748235	2	F:P-P-bond-hydrolysis-driven protein transmembrane transporter activity; P:protein targeting to mitochondrion	-
Unigene1110	hexokinase 2	726	20	4.17298e-117	0.898	11	P:programmed cell death; C:mitochondrion; C:integral to membrane; F:ATP binding; P:glucose mediated signaling pathway; P:glycolysis; P:hexokinase-dependent signaling; C:chloroplast; F:glucokinase activity; C:nucleus; F:fructokinase activity	EC:2.7.1.2; EC:2.7.1.4
Unigene1111	heat shock protein 70 like protein	1185	20	2.39206e-128	0.909	5	P:protein folding; C:mitochondrial matrix; F:ATP binding; F:unfolded protein binding; P:response to heat	-
Unigene1112	40s ribosomal protein s20	765	20	3.58175e-61	0.936	4	C:cytosolic ribosome; F:structural constituent of ribosome; C:small ribosomal subunit; P:translation	EC:3.6.5.3
Unigene1113	aaa-type atpase family protein	818	20	3.66173e-86	0.8185	3	C:endomembrane system; F:nucleoside-triphosphatase activity; F:ATP binding	EC:3.6.1.15
Unigene1114	---NA---	742	11	8.95157e-54	0.678182	2	F:molecular_function; P:biological_process
Unigene1115	ribosomal protein s13	753	20	8.31747e-79	0.966	5	P:cytokinesis by cell plate formation; P:translation; P:trichome morphogenesis; F:structural constituent of ribosome; C:cytosolic small ribosomal subunit	EC:3.6.5.3
Unigene1116	protein kinase	857	20	1.04131e-86	0.888	5	P:protein amino acid phosphorylation; P:abscisic acid mediated signaling pathway; F:protein binding; F:receptor signaling protein serine/threonine kinase activity; F:ATP binding	-
Unigene1117	rna recognition motif-containing protein	755	20	1.69546e-39	0.8805	1	F:RNA binding	-
Unigene1118	protein	672	18	3.40098e-35	0.652222	0	-
Unigene1119	peptidylprolyl isomerase	1170	20	3.61051e-137	0.7365	3	F:calmodulin binding; F:peptidyl-prolyl cis-trans isomerase activity; F:FK506 binding	EC:5.2.1.8
Unigene1120	ribophorin ii	891	20	6.87241e-75	0.707	5	C:endoplasmic reticulum membrane; P:response to cold; C:cytoplasmic membrane-bounded vesicle; P:protein amino acid terminal N-glycosylation; F:dolichyl-diphosphooligosaccharide-protein glycotransferase activity	EC:2.4.1.119
Unigene1121	membrane protein	772	20	2.60859e-59	0.826	1	C:chloroplast	-
Unigene1122	vacuolar h+-atpase b subunit	640	20	1.58554e-108	0.9655	10	F:hydrogen-exporting ATPase activity, phosphorylative mechanism; F:hydrogen ion transporting ATP synthase activity, rotational mechanism; P:ATP synthesis coupled proton transport; F:metal ion binding; C:plastid; F:ATP binding; P:energy coupled proton transport, against electrochemical gradient; P:glucose mediated signaling pathway; F:proton-transporting ATPase activity, rotational mechanism; C:pr…	EC:3.6.3.6; EC:3.6.3.14
Unigene1123	protein	625	13	7.0728e-34	0.836923	2	F:molecular_function; P:biological_process
Unigene1124	50s ribosomal protein l22	750	20	1.27251e-79	0.733	2	C:ribosome; P:translation	EC:3.6.5.3
Unigene1125	protein	552	13	2.29422e-21	0.923077	1	C:endomembrane system	-
Unigene1126	small nuclear	749	20	1.3607e-49	0.9685	4	C:small nucleolar ribonucleoprotein complex; P:RNA interference; C:nuclear body; P:mRNA metabolic process	-
Unigene1127	phosducin-like protein 3	1313	20	5.83328e-78	0.782	2	F:protein binding; C:plastid	-
Unigene1128	integral membrane family protein	657	20	9.3649e-91	0.743	1	C:plastid	-
Unigene1129	transcription factorexpressed	689	20	1.06852e-63	0.882	1	C:mitochondrion	-
Unigene1130	eukaryotic translation initiation factor 4e	863	20	3.16921e-91	0.876	4	F:RNA binding; C:cytoplasm; P:translational initiation; F:translation initiation factor activity	-
Unigene1131	protein	821	20	1.08722e-114	0.786	4	F:phosphatidylinositol-4,5-bisphosphate 5-phosphatase activity; P:cytoskeleton organization; C:Golgi apparatus; P:plant-type cell wall biogenesis	EC:3.1.3.36
Unigene1132	ac008263_13ests gb	804	20	3.9695e-53	0.549	4	F:molecular_function; F:ferrochelatase activity; P:heme biosynthetic process; P:biological_process
Unigene1133	ribosomal protein l2	810	20	8.82867e-109	0.86	3	C:mitochondrial large ribosomal subunit; F:structural constituent of ribosome; P:translation	EC:3.6.5.3
Unigene1134	60s acidic ribosomal protein	561	20	1.63611e-22	0.8525	3	C:ribosome; F:structural constituent of ribosome; P:translational elongation	-
Unigene1135	protein	872	20	8.44354e-116	0.771	4	P:photoreceptor cell maintenance; C:trans-Golgi network transport vesicle; C:membrane; C:endoplasmic reticulum	-
Unigene1136	zinc finger (c3hc4-type ring finger) family protein	707	20	8.69733e-56	0.572	1	F:metal ion binding	-
Unigene1137	at5g24690 mxc17_8	780	18	4.90205e-37	0.746667	2	C:mitochondrion; C:plastid	-
Unigene1138	---NA---	1054	8	6.40278e-66	0.60375	2	F:molecular_function; C:plastid
Unigene1139	protein	648	20	3.61814e-31	0.824	4	F:ubiquinol-cytochrome-c reductase activity; P:electron transport; P:transport; C:mitochondrial respiratory chain	EC:1.10.2.2
Unigene1140	octicosapeptide phox bem1pdomain-containing protein tetratricopeptide repeat-containing protein	873	20	7.04865e-70	0.6825	2	F:binding; C:cellular_component
Unigene1141	transfactor-like protein	755	20	1.18943e-21	0.6365	1	P:regulation of transcription	-
Unigene1142	---NA---	793	0			0	-
Unigene1143	histone h3	636	20	2.88843e-70	0.986	6	C:nucleosome; F:DNA binding; P:nucleosome assembly; C:nucleus; C:plastid; C:mitochondrion	-
Unigene1144	complex 1 family protein lvr family protein	710	20	5.82028e-44	0.777	4	P:photorespiration; F:catalytic activity; C:mitochondrion; C:respiratory chain complex I	-
Unigene1145	lipid transfer protein	748	20	1.00911e-44	0.69	3	P:lipid transport; C:cytoplasmic membrane-bounded vesicle; F:lipid binding	-
Unigene1146	catalytic pyridoxal phosphate binding	1141	20	1.94222e-95	0.7125	1	F:molecular_function
Unigene1147	amidase family protein	847	16	7.67534e-38	0.844375	1	F:carbon-nitrogen ligase activity, with glutamine as amido-N-donor	EC:6.3.5
Unigene1148	homeodomain transcription factor knat6	603	20	1.27546e-45	0.8575	8	P:regulation of transcription, DNA-dependent; P:specification of carpel identity; P:meristem maintenance; F:sequence-specific DNA binding; P:cytokinin mediated signaling pathway; F:transcription factor activity; P:response to ethylene stimulus; C:nucleus	-
Unigene1149	---NA---	766	13	3.94988e-60	0.652308	1	C:plastid	-
Unigene1150	---NA---	588	0			0	-
Unigene1151	small nuclear ribonucleoprotein e	938	20	5.92976e-25	0.948	4	P:RNA splicing; C:small nucleolar ribonucleoprotein complex; F:RNA binding; P:mRNA processing	-
Unigene1152	---NA---	706	1	1.60724e-09	0.64	0	-
Unigene1153	cinnamyl-alcohol dehydrogenase	959	20	4.74917e-118	0.8695	5	F:mannitol dehydrogenase activity; P:metabolic process; F:cinnamyl-alcohol dehydrogenase activity; F:zinc ion binding; F:protein binding	EC:1.1.1.255; EC:1.1.1.195
Unigene1154	heat shock cognate 70 kdaexpressed	666	20	2.36342e-65	0.9365	2	F:ATP binding; P:response to stress	-
Unigene1155	bsd domain-containing protein	584	5	7.69369e-13	0.6	2	F:molecular_function; C:cellular_component
Unigene1156	rna binding protein	952	20	1.36127e-16	0.7295	1	C:mitochondrion	-
Unigene1157	transcriptional co-activator	704	20	1.25262e-30	0.724	3	F:transcription coactivator activity; F:DNA binding; P:regulation of transcription, DNA-dependent	-
Unigene1158	nonclathrin coat protein gamma - like protein	634	20	2.67712e-60	0.886	0	-
Unigene1159	origin recognition complex subunit 4	712	13	1.60755e-25	0.755385	0	-
Unigene1160	casein kinase ii catalyticsubunit	764	20	3.99927e-113	0.9465	4	P:protein amino acid phosphorylation; F:ATP binding; C:chloroplast; F:protein serine/threonine kinase activity	EC:2.7.11
Unigene1161	---NA---	793	14	1.96044e-81	0.75	1	F:molecular_function
Unigene1162	set domain containing 1b	703	20	7.07987e-42	0.847	6	P:chromatin modification; F:histone-lysine N-methyltransferase activity; F:RNA binding; C:nuclear speck; P:regulation of transcription, DNA-dependent; F:nucleotide binding	EC:2.1.1.43
Unigene1163	low molecular weight heat shock protein	933	20	2.29197e-61	0.904	1	P:response to stress	-
Unigene1164	m030_arath uncharacterized mitochondrial proteing00030	721	5	6.88095e-56	0.912	1	C:mitochondrion	-
Unigene1165	at5g43970 mrh10_8	679	14	1.01293e-26	0.773571	2	F:P-P-bond-hydrolysis-driven protein transmembrane transporter activity; P:protein targeting to mitochondrion	-
Unigene1166	lipoxygenase	819	20	2.87442e-99	0.8365	5	C:cytoplasm; P:oxylipin biosynthetic process; F:iron ion binding; P:electron transport; F:lipoxygenase activity	EC:1.13.11.12
Unigene1167	at3g15480 mjk13_14	980	20	9.24614e-101	0.776	1	C:endomembrane system	-
Unigene1168	prohibitin	759	20	2.96215e-84	0.8945	2	C:plant-type cell wall; C:membrane	-
Unigene1169	at3g06050 f24f17_3	950	20	1.919e-79	0.7715	2	F:oxidoreductase activity; C:mitochondrion	-
Unigene1170	wd-40 repeat family protein	803	20	1.76508e-103	0.8455	1	C:heterotrimeric G-protein complex	EC:3.6.5.1
Unigene1171	rszp22 splicing factor	1062	20	2.5118e-30	0.809	3	C:nucleolus; C:nuclear speck; P:nuclear mRNA splicing, via spliceosome	-
Unigene1172	rp42 homolog	788	20	2.10116e-86	0.7685	3	F:molecular_function; C:cellular_component; P:biological_process
Unigene1173	delta-8 sphingolipid desaturase	800	20	2.45546e-47	0.8515	5	F:heme binding; C:membrane; P:fatty acid biosynthetic process; F:iron ion binding; F:oxidoreductase activity, acting on paired donors, with oxidation of a pair of donors resulting in the reduction of molecular oxygen to two molecules of water	EC:1.14.19
Unigene1174	endosperm transfer cell specific pr60 precursor	492	20	1.82677e-17	0.597	2	P:lipid transport; C:cell part	-
Unigene1175	leucine-rich repeat transmembrane protein	707	19	2.39613e-13	0.825789	5	P:protein amino acid phosphorylation; C:cytoplasmic membrane-bounded vesicle; C:plasma membrane; F:ATP binding; P:transmembrane receptor protein tyrosine kinase signaling pathway	-
Unigene1176	lsm sm-like protein family member	587	20	1.28114e-31	0.9215	2	C:small nucleolar ribonucleoprotein complex; P:mRNA metabolic process	-
Unigene1177	transferase family protein	892	20	5.66852e-107	0.6535	1	F:acyltransferase activity	-
Unigene1178	methyl binding domain	781	20	8.61289e-50	0.574	2	C:nucleus; F:DNA binding
Unigene1179	---NA---	629	6	2.16153e-22	0.75	2	F:molecular_function; P:biological_process
Unigene1180	protein disulfide isomerase	1372	20	3.55664e-166	0.8795	5	C:endoplasmic reticulum lumen; C:cytoplasmic membrane-bounded vesicle; F:electron carrier activity; P:cell redox homeostasis; F:protein disulfide isomerase activity	EC:5.3.4.1
Unigene1181	5 start site is	1140	20	5.4229e-122	0.7305	3	C:extracellular region; F:kinase activity; C:cell wall	-
Unigene1182	---NA---	702	0			0	-
Unigene1183	40s ribosomal protein s7	826	20	6.51011e-91	0.934	3	F:structural constituent of ribosome; C:cytosolic small ribosomal subunit; P:translation	EC:3.6.5.3
Unigene1184	---NA---	524	0			0	-
Unigene1185	f1f0-atpase inhibitor protein	716	20	1.85662e-21	0.721	3	P:photorespiration; C:mitochondrial membrane; C:respiratory chain complex I	-
Unigene1186	gtp-binding protein	733	20	8.32935e-97	0.8305	6	F:P-P-bond-hydrolysis-driven protein transmembrane transporter activity; C:integral to membrane; F:GTPase activity; P:protein targeting to chloroplast; C:chloroplast outer membrane; F:GTP binding	EC:3.6.5.1; EC:3.6.5.2; EC:3.6.5.3; EC:3.6.5.4
Unigene1187	---NA---	885	20	1.94544e-107	0.808	3	F:molecular_function; C:cellular_component; P:biological_process
Unigene1188	splicing factor	1195	20	1.26022e-76	0.9005	1	P:spliceosome assembly	-
Unigene1189	anthocyanidin reductase	732	20	1.56358e-111	0.901	3	P:cellular metabolic process; F:coenzyme binding; F:catalytic activity	-
Unigene1190	stress related	948	20	7.34309e-55	0.5165	4	C:endomembrane system; F:molecular_function; P:response to stress; P:biological_process
Unigene1191	methyl binding domain	1251	20	2.02964e-56	0.6	2	C:nucleus; F:DNA binding
Unigene1192	phd-type zinc finger protein	741	20	5.39308e-75	0.727	4	F:metal ion binding; C:nucleus; C:plastid; P:regulation of transcription, DNA-dependent	-
Unigene1193	plant synaptotagmin: integral membrane double c2 domain protein	768	20	4.48379e-120	0.848	2	C:cytoplasmic membrane-bounded vesicle; C:mitochondrion	-
Unigene1194	nitrate-induced noi protein	664	20	9.27853e-30	0.736	1	P:response to nitrate	-
Unigene1195	at1g19180 t29m8_5	765	20	2.96423e-23	0.5265	0	-
Unigene1196	protein	662	20	1.92571e-59	0.955	3	C:cytosolic ribosome; P:ribosome biogenesis; P:translation	EC:3.6.5.3
Unigene1197	60s ribosomal protein l18a	752	20	3.56123e-98	0.9625	4	C:cytosolic ribosome; P:ribosome biogenesis; F:structural constituent of ribosome; P:translation	EC:3.6.5.3
Unigene1198	histone h1	830	20	1.5397e-23	0.903	4	C:nucleosome; F:DNA binding; P:nucleosome assembly; C:nucleus	-
Unigene1199	33 kda secretory	770	20	7.03071e-65	0.7115	1	C:cytoplasmic membrane-bounded vesicle	-
Unigene1200	fiddlehead-like protein	720	20	7.05491e-85	0.813	3	P:metabolic process; C:membrane; F:acyltransferase activity	-
Unigene1201	eukaryotic translation initiation factor 1a	647	20	6.93168e-51	0.9635	3	F:RNA binding; P:translational initiation; F:translation initiation factor activity	-
Unigene1202	madf homeodomain-like	836	3	5.55282e-21	0.8	0	-
Unigene1203	---NA---	1157	20	2.71484e-161	0.775	1	C:cytoplasmic membrane-bounded vesicle	-
Unigene1204	chloroplast cu zn superoxide dismutase	605	20	1.8375e-52	0.9765	6	F:copper ion binding; P:superoxide metabolic process; F:superoxide dismutase activity; F:peroxidase activity; F:zinc ion binding; C:chloroplast	EC:1.15.1.1; EC:1.11.1.7
Unigene1205	5 start site is	834	19	4.19289e-69	0.748421	3	C:extracellular region; F:kinase activity; C:cell wall	-
Unigene1206	60s ribosomal protein l17	648	20	6.96366e-75	0.9925	4	C:ribosome; F:structural constituent of ribosome; P:translation; C:mitochondrion	EC:3.6.5.3
Unigene1207	short chain alcohol dehydrogenase-like	850	20	8.10458e-100	0.81	3	F:oxidoreductase activity; P:metabolic process; F:binding	-
Unigene1208	protein	1283	20	1.56353e-92	0.883	2	F:molecular_function; P:biological_process
Unigene1209	eukaryotic translation initiation factor 5a isoform iv	734	20	1.92469e-85	0.971	2	P:translational initiation; F:translation initiation factor activity	-
Unigene1210	protein kinase	726	9	5.0217e-54	0.66	1	F:kinase activity	-
Unigene1211	af428333_1 at1g35780 f14d7_9	1212	20	3.34574e-125	0.7305	1	C:nucleus	-
Unigene1212	mgc84746 protein	665	20	8.31458e-63	0.7845	1	C:integral to membrane	-
Unigene1213	aluminum activated malate transporter	772	20	8.68389e-55	0.662	1	F:molecular_function
Unigene1214	---NA---	793	12	1.29152e-24	0.488333	2	F:molecular_function; P:biological_process
Unigene1215	y5258_arath uncharacterized protein at5g22580	610	20	9.11704e-31	0.723	1	C:cytoplasmic membrane-bounded vesicle	-
Unigene1216	cytosolic ascorbate peroxidase	1086	20	2.40889e-124	0.9275	4	F:heme binding; F:L-ascorbate peroxidase activity; P:response to oxidative stress; P:electron transport	EC:1.11.1.11
Unigene1217	fiber protein fb17	942	2	9.6179e-07	0.43	0	-
Unigene1218	protein	563	13	5.42132e-34	0.836923	2	F:molecular_function; P:biological_process
Unigene1219	elongation factor 1b alpha-subunit	690	17	7.71498e-26	0.841176	3	F:translation elongation factor activity; C:eukaryotic translation elongation factor 1 complex; P:translational elongation	-
Unigene1220	transcription factor	783	20	1.73285e-82	0.8505	5	F:identical protein binding; F:sequence-specific DNA binding; F:transcription factor activity; C:nucleus; P:regulation of transcription, DNA-dependent	-
Unigene1221	---NA---	796	0			0	-
Unigene1222	pseudo-response regulator	683	20	6.01417e-19	0.7025	4	P:circadian rhythm; P:red or far-red light signaling pathway; P:response to temperature stimulus; C:nucleus	-
Unigene1223	atcyp59 cyp59 (cyclophilin 59) rna binding nucleic acid binding peptidyl-prolyl cis-trans isomerase	799	9	1.22714e-22	0.441111	0	-
Unigene1224	---NA---	784	0			0	-
Unigene1225	5 start site is	719	19	2.66244e-76	0.742632	3	C:extracellular region; F:kinase activity; C:cell wall	-
Unigene1226	at1g03950 f21m11_12	734	20	5.99697e-79	0.8445	1	C:mitochondrion	-
Unigene1227	---NA---	631	9	1.83987e-45	0.847778	2	F:molecular_function; P:biological_process
Unigene1228	ribosomal protein l32	757	20	1.94246e-59	0.9545	5	C:ribosome; P:ribosome biogenesis; F:structural constituent of ribosome; P:translation; C:mitochondrion	EC:3.6.5.3
Unigene1229	protein kinase c inhibitor	818	20	3.12873e-53	0.8715	4	C:endomembrane system; F:catalytic activity; F:protein kinase C binding; F:zinc ion binding	-
Unigene1230	26s proteasome subunit rpn5b	996	20	4.26097e-117	0.865	2	C:proteasome regulatory particle, lid subcomplex; P:ubiquitin-dependent protein catabolic process	-
Unigene1231	plastocyanin-like domain-containing protein	736	20	4.9838e-57	0.721	2	F:copper ion binding; C:cytoplasmic membrane-bounded vesicle	-
Unigene1232	at3g45010 f14d17_80	773	20	1.89901e-118	0.818	7	C:endoplasmic reticulum membrane; C:vacuole; C:peroxisome; F:carboxypeptidase C activity; C:cytoplasmic membrane-bounded vesicle; C:extracellular region; P:proteolysis	EC:3.4.16.5
Unigene1233	f-box family protein	835	20	1.80613e-96	0.783	2	F:molecular_function; C:cellular_component
Unigene1234	eukaryotic translation initiation factor 1a	673	20	8.33814e-50	0.9535	3	F:RNA binding; P:translational initiation; F:translation initiation factor activity	-
Unigene1235	---NA---	614	0			0	-
Unigene1236	protein	689	13	8.82248e-34	0.836923	2	F:molecular_function; P:biological_process
Unigene1237	protein transport protein	706	20	9.52723e-87	0.9595	3	F:P-P-bond-hydrolysis-driven protein transmembrane transporter activity; C:membrane; P:protein secretion	-
Unigene1238	ubiquitin a-52 residue ribosomal protein fusion product 1	631	20	1.3094e-67	0.9745	5	C:ribosome; F:structural constituent of ribosome; P:protein ubiquitination; C:nucleus; P:translation	EC:3.6.5.3
Unigene1239	alpha-expansin precursor	806	20	8.70072e-109	0.876	4	C:extracellular region; C:membrane; P:plant-type cell wall organization; C:plastid	-
Unigene1240	---NA---	711	0			0	-
Unigene1241	atp-dependent clp protease adaptor protein	798	16	2.01336e-41	0.661875	1	C:plastid	-
Unigene1242	---NA---	612	9	1.29513e-16	0.804444	2	F:molecular_function; P:biological_process
Unigene1243	heat shock protein 82	739	20	4.32336e-117	0.975	5	P:protein folding; C:cytoplasmic membrane-bounded vesicle; P:response to stress; F:ATP binding; F:unfolded protein binding	-
Unigene1244	auxin-responsive family protein	687	20	3.4613e-38	0.6495	3	P:auxin mediated signaling pathway; C:mitochondrion; F:calmodulin binding	-
Unigene1245	60s ribosomal protein l13a	832	20	5.57581e-98	0.949	4	C:cytosolic ribosome; F:structural constituent of ribosome; C:large ribosomal subunit; P:translation	EC:3.6.5.3
Unigene1246	ubiquitin conjugating enzyme	816	20	1.09996e-90	0.791	3	F:ubiquitin-protein ligase activity; P:ubiquitin cycle; P:regulation of protein metabolic process	EC:6.3.2.19
Unigene1247	at1g05070 t7a14_6	746	20	7.62558e-61	0.7325	1	C:Golgi apparatus	-
Unigene1248	actin depolymerizing factor 1	825	20	1.84316e-69	0.969	3	P:actin filament organization; F:actin binding; C:intracellular	-
Unigene1249	yt521-b-like familyexpressed	764	20	1.55899e-24	0.696	3	C:cytoplasmic membrane-bounded vesicle; C:nucleus; F:protein binding	-
Unigene1250	nucleosome assembly protein	1626	20	2.96283e-129	0.856	3	P:nucleosome assembly; P:DNA mediated transformation; C:nucleus	-
Unigene1251	glycine-rich protein	1005	20	6.5244e-81	0.687	2	F:molecular_function; P:biological_process
Unigene1252	glu-rich protein	808	20	2.35515e-37	0.5245	0	-
Unigene1253	cinnamoyl-reductase-like protein	740	20	3.44952e-90	0.5895	2	P:lignin biosynthetic process; F:cinnamoyl-CoA reductase activity	EC:1.2.1.44
Unigene1254	drought-inducible cysteine proteinase rd19a precursor	1308	20	0	0.857	3	P:response to salt stress; P:proteolysis; F:cysteine-type endopeptidase activity	EC:3.4.22
Unigene1255	at3g17840 meb5_6	796	20	4.54325e-86	0.851	11	F:receptor activity; P:protein amino acid phosphorylation; C:plant-type cell wall; C:cytoplasmic membrane-bounded vesicle; C:plasma membrane; F:protein binding; F:ATP binding; F:protein tyrosine kinase activity; F:protein serine/threonine kinase activity; P:transmembrane receptor protein tyrosine kinase signaling pathway; C:mitochondrion	EC:2.7.10; EC:2.7.11
Unigene1256	omega-3 fatty acid desaturase	723	20	7.85345e-92	0.815	4	C:endoplasmic reticulum membrane; P:fatty acid biosynthetic process; F:oxidoreductase activity, acting on paired donors, with oxidation of a pair of donors resulting in the reduction of molecular oxygen to two molecules of water; C:integral to membrane	EC:1.14.19
Unigene1257	cytosolic chaperonin delta-subunit	788	20	1.74628e-82	0.9355	4	P:protein folding; C:cytoplasm; F:unfolded protein binding; F:ATP binding	-
Unigene1258	mate efflux family protein	799	20	1.99015e-81	0.695	5	; F:antiporter activity; P:cadmium ion transport; P:sequestering of metal ion; C:plasma membrane	-
Unigene1259	heat shock protein 70	1186	20	7.38437e-154	0.9525	2	F:ATP binding; P:response to stress	-
Unigene1260	leucine-rich repeat transmembrane protein	1113	20	3.73429e-128	0.821	7	P:protein amino acid phosphorylation; C:plant-type cell wall; F:protein binding; F:ATP binding; F:protein serine/threonine kinase activity; P:transmembrane receptor protein tyrosine kinase signaling pathway; C:mitochondrion	EC:2.7.11
Unigene1261	40s ribosomal protein s19	783	20	1.28809e-69	0.9045	3	F:structural constituent of ribosome; P:translation; C:cytosolic ribosome	EC:3.6.5.3
Unigene1262	ras-related gtp-binding protein	1226	20	2.45632e-91	0.955	8	F:GTP binding; C:plasma membrane; F:ATP binding; F:transcription factor binding; P:small GTPase mediated signal transduction; C:mitochondrion; P:regulation of transcription, DNA-dependent; P:protein transport	-
Unigene1263	small nuclear ribonucleoprotein e	609	20	3.6929e-40	0.948	2	C:small nucleolar ribonucleoprotein complex; P:mRNA metabolic process	-
Unigene1264	af153283_1progesterone-binding protein homolog	799	20	5.99216e-78	0.798	2	P:negative regulation of cell growth; C:plasma membrane	-
Unigene1265	at1g73940 f2p9_19	795	18	5.81426e-41	0.692222	2	F:molecular_function; P:biological_process
Unigene1266	60s acidic ribosomal protein	606	20	4.78089e-24	0.853	3	C:ribosome; F:structural constituent of ribosome; P:translational elongation	-
Unigene1267	granule bound starch synthase	558	20	1.36196e-21	0.838	5	C:amyloplast; F:glycogen (starch) synthase activity; F:starch synthase activity; P:starch biosynthetic process; C:chloroplast	EC:2.4.1.11; EC:2.4.1.21
Unigene1268	at3g61200 t20k12_100	792	13	3.62283e-35	0.644615	1	F:acyl-CoA thioesterase activity	-
Unigene1269	lsm sm-like protein family member	601	20	4.34375e-30	0.9225	2	C:small nucleolar ribonucleoprotein complex; P:mRNA metabolic process	-
Unigene1270	proteasome component c5	940	20	3.75906e-120	0.9135	4	C:proteasome core complex; F:threonine-type endopeptidase activity; P:ubiquitin-dependent protein catabolic process; C:nucleus	EC:3.4.25
Unigene1271	cys met metabolism lyase (plp-dependent)	889	20	6.20001e-122	0.7985	4	P:methionine catabolic process via 2-oxobutanoate; F:methionine gamma-lyase activity; C:cytosol; C:plastid	EC:4.4.1.11
Unigene1272	protein binding protein transporter structural molecule	1014	20	8.1328e-63	0.724	2	C:clathrin vesicle coat; P:intracellular protein transport	-
Unigene1273	monodehydroascorbate reductase	620	20	3.13454e-50	0.707	4	F:disulfide oxidoreductase activity; P:hydrogen peroxide catabolic process; C:peroxisomal membrane; F:monodehydroascorbate reductase (NADH) activity	EC:1.6.5.4
Unigene1274	short chain alcohol dehydrogenase-like	1043	20	3.51908e-109	0.8195	3	F:oxidoreductase activity; P:metabolic process; F:binding	-
Unigene1275	transcription factor	807	20	9.98169e-121	0.9025	6	F:identical protein binding; F:sequence-specific DNA binding; P:tissue development; F:transcription factor activity; C:nucleus; P:regulation of transcription, DNA-dependent	-
Unigene1276	low molecular weight heat shock protein	955	20	3.44049e-60	0.902	2	C:cytoplasm; P:response to stress	-
Unigene1277	specific tissue protein 2	715	12	3.38356e-23	0.564167	0	-
Unigene1278	alcohol dehydrogenaseclass iii	1222	20	0	0.9355	5	C:cytoplasm; F:alcohol dehydrogenase (NAD) activity; F:S-(hydroxymethyl)glutathione dehydrogenase activity; F:zinc ion binding; P:formaldehyde metabolic process	EC:1.1.1.1; EC:1.1.1.284
Unigene1279	cytochrome p450	855	20	5.52152e-88	0.9055	10	C:microsome; P:flavonoid biosynthetic process; F:iron ion binding; F:heme binding; P:electron transport; F:p-coumarate 3-hydroxylase activity; P:lignin biosynthetic process; C:integral to membrane; P:coumarin biosynthetic process; C:endoplasmic reticulum	-
Unigene1280	high mobility group protein	713	20	2.64361e-36	0.893	7	C:chromatin; F:DNA binding; P:chromatin assembly or disassembly; F:chromatin binding; F:structural constituent of chromatin; C:nucleus; P:regulation of transcription, DNA-dependent	-
Unigene1281	---NA---	918	20	3.12229e-47	0.841	2	C:mitochondrion; C:chloroplast	-
Unigene1282	ferripyochelin-binding protein	739	20	4.94656e-113	0.9115	6	F:acyltransferase activity; C:respiratory chain complex I; P:photorespiration; F:carbonate dehydratase activity; C:plastid; C:mitochondrial membrane	EC:4.2.1.1
Unigene1283	density regulated protein drp1	1005	20	8.54091e-73	0.751	2	P:translational initiation; F:translation initiation factor activity	-
Unigene1284	protein	767	20	8.76098e-84	0.986	3	F:ubiquitin-protein ligase activity; P:ubiquitin cycle; P:regulation of protein metabolic process	EC:6.3.2.19
Unigene1285	40s ribosomal protein s26	648	20	1.37171e-38	0.92	4	C:cytosolic ribosome; P:ribosome biogenesis; F:structural constituent of ribosome; P:translation	EC:3.6.5.3
Unigene1286	splicing factor-like protein	788	20	5.22145e-103	0.7355	3	F:nucleic acid binding; P:mRNA processing; C:nucleus	-
Unigene1287	protein	677	20	1.70981e-26	0.745	2	F:molecular_function; P:biological_process
Unigene1288	heat shock protein	803	20	5.77978e-113	0.8445	6	P:protein folding; P:response to chlorate; F:ATP binding; C:chloroplast stroma; F:unfolded protein binding; P:response to heat	-
Unigene1289	y4320_arath uncharacterized proteinchloroplast precursor	796	10	6.25538e-19	0.865	1	C:chloroplast thylakoid membrane	-
Unigene1290	transducin family protein wd-40 repeat family protein	584	20	4.1924e-35	0.812	2	C:chloroplast; F:nucleotide binding	-
Unigene1291	---NA---	744	9	4.97727e-36	0.518889	2	F:molecular_function; P:biological_process
Unigene1292	histone h3	652	20	4.14861e-59	0.9835	6	C:nucleosome; F:DNA binding; P:nucleosome assembly; C:chloroplast; C:nucleus; C:mitochondrion	-
Unigene1293	small nuclear ribonucleoprotein sm d1	705	20	2.37401e-45	0.9535	4	C:small nucleolar ribonucleoprotein complex; P:mRNA metabolic process; C:membrane; C:mitochondrion	-
Unigene1294	tho complex 1	907	20	8.43641e-106	0.6195	1	C:plastid	-
Unigene1295	---NA---	714	13	2.56084e-63	0.770769	2	F:molecular_function; P:biological_process
Unigene1296	cysteine synthase	798	20	6.41694e-72	0.8515	4	F:pyridoxal phosphate binding; F:cysteine synthase activity; P:cysteine biosynthetic process from serine; F:transferase activity	EC:2.5.1.47
Unigene1297	ribosomal protein l3	1570	20	0	0.9535	3	C:ribosome; F:structural constituent of ribosome; P:translation	EC:3.6.5.3
Unigene1298	polyubiquitin	1157	20	5.64768e-167	0.995	4	P:response to salicylic acid stimulus; C:mitochondrion; C:nucleus; P:protein modification process	-
Unigene1299	ubiquitin extension protein	729	20	1.46743e-69	0.988	4	C:ribosome; F:structural constituent of ribosome; P:translation; P:protein modification process	EC:3.6.5.3
Unigene1300	lipid transfer protein	747	20	2.92927e-52	0.8715	2	F:lipid binding; P:lipid transport	-
Unigene1301	tata element modulatory factor 1	637	20	1.58493e-68	0.728	0	-
Unigene1302	aux iaa protein	816	20	1.4901e-79	0.8925	4	F:protein dimerization activity; P:auxin mediated signaling pathway; C:nucleus; P:regulation of transcription, DNA-dependent	-
Unigene1303	likely mitochondrial ribosomal protein (coli l15)	809	20	7.48891e-76	0.695	3	C:ribosome; P:ribosome biogenesis; P:translation	EC:3.6.5.3
Unigene1304	small heat shock protein	675	20	2.6014e-75	0.8845	4	P:response to high light intensity; C:cytoplasm; P:response to hydrogen peroxide; P:response to heat	-
Unigene1305	---NA---	786	0			0	-
Unigene1306	branched-chain amino acid aminotransferase	790	20	3.55393e-75	0.7575	3	F:branched-chain-amino-acid transaminase activity; P:metabolic process; C:chloroplast	EC:2.6.1.42
Unigene1307	proline-rich protein	746	20	4.68024e-18	0.8315	3	P:lipid transport; C:mitochondrion; F:lipid binding	-
Unigene1308	---NA---	749	0			0	-
Unigene1309	---NA---	637	0			0	-
Unigene1310	40s ribosomal protein s19	681	20	6.33679e-69	0.9065	3	F:structural constituent of ribosome; P:translation; C:cytosolic ribosome	EC:3.6.5.3
Unigene1311	small subunit ribosomal protein	1188	20	7.16733e-40	0.668	4	C:ribosome; F:structural constituent of ribosome; P:translation; C:mitochondrion	EC:3.6.5.3
Unigene1312	---NA---	678	0			0	-
Unigene1313	protein kinase family protein	916	20	1.72223e-122	0.9185	4	P:protein amino acid phosphorylation; F:ATP binding; F:protein tyrosine kinase activity; F:protein serine/threonine kinase activity	EC:2.7.10; EC:2.7.11
Unigene1314	salt tolerance protein 4	807	20	2.84578e-75	0.7765	5	F:RNA binding; C:cytoplasm; P:RNA processing; C:nucleus; F:nucleotide binding	-
Unigene1315	60s ribosomal protein l35a	671	20	9.72218e-59	0.946	4	C:cytosolic ribosome; P:ribosome biogenesis; F:structural constituent of ribosome; P:translation	EC:3.6.5.3
Unigene1316	integral membrane family protein	812	20	1.11683e-103	0.7095	1	C:plastid	-
Unigene1317	histone h4	556	20	6.99429e-34	0.98	5	P:response to water deprivation; C:nucleosome; F:DNA binding; P:nucleosome assembly; C:nucleus	-
Unigene1318	---NA---	533	11	1.35002e-25	0.865455	2	P:photorespiration; C:respiratory chain complex I	-
Unigene1319	voltage-dependent anion channel	1086	20	4.10895e-124	0.9075	4	P:anion transport; F:voltage-gated anion channel activity; C:integral to membrane; C:mitochondrial outer membrane	-
Unigene1320	myosin heavy chain-like	815	11	7.17802e-42	0.83	2	F:molecular_function; P:biological_process
Unigene1321	t-complex protein 1 epsilon tcp-1-	1089	20	1.31235e-162	0.934	4	P:protein folding; C:cytoplasm; F:unfolded protein binding; F:ATP binding	-
Unigene1322	polymeraseii (dna directed) polypeptide	642	20	3.91744e-22	0.866	7	P:transcription from RNA polymerase III promoter; F:DNA-directed RNA polymerase activity; F:DNA binding; C:nucleus; F:zinc ion binding; P:regulation of transcription from RNA polymerase I promoter; P:transcription from RNA polymerase II promoter	EC:2.7.7.6
Unigene1323	zinc finger (c3hc4-type ring finger) family protein	897	20	3.20755e-41	0.6555	1	F:zinc ion binding	-
Unigene1324	---NA---	757	2	4.85149e-10	0.56	0	-
Unigene1325	ozone-responsive stress-related	604	20	3.37209e-30	0.8255	5	C:endomembrane system; P:response to ozone; C:cytoplasmic membrane-bounded vesicle; P:response to bacterium; C:plastid	-
Unigene1326	acetone-cyanohydrin lyase	794	20	3.68012e-96	0.7495	1	F:carboxylesterase activity	EC:3.1.1; EC:3.1.1.1
Unigene1327	histone h2a	693	20	5.99548e-54	0.9265	5	C:nucleosome; F:DNA binding; P:nucleosome assembly; C:nucleus; C:plastid	-
Unigene1328	s2 self-incompatibility locus-linked pollenprotein	610	16	6.54888e-21	0.6625	2	F:molecular_function; P:biological_process
Unigene1329	---NA---	846	20	2.16828e-20	0.6075	2	F:molecular_function; P:biological_process
Unigene1330	aspartyl protease family protein	790	20	1.35363e-66	0.6145	3	C:cytoplasmic membrane-bounded vesicle; P:proteolysis; F:pepsin A activity	EC:3.4.23.1
Unigene1331	---NA---	1156	0			0	-
Unigene1332	nad-malate dehydrogenase	1132	20	5.51717e-135	0.9435	6	F:binding; F:L-malate dehydrogenase activity; P:malate metabolic process; P:tricarboxylic acid cycle intermediate metabolic process; P:glycolysis; C:chloroplast	EC:1.1.1.37
Unigene1333	enoyl-hydratase	632	20	1.22556e-65	0.8535	4	P:fatty acid metabolic process; F:enoyl-CoA hydratase activity; C:mitochondrion; C:plastid	EC:4.2.1.17
Unigene1334	protein kinase family protein	1162	20	3.81868e-163	0.6445	1	F:kinase activity	-
Unigene1335	nudix family protein	783	20	1.01354e-90	0.699	2	F:hydrolase activity; C:plastid	-
Unigene1336	5 start site is	768	19	3.04264e-76	0.742632	3	C:extracellular region; F:kinase activity; C:cell wall	-
Unigene1337	calmodulin	735	20	2.71574e-79	0.9745	5	P:calcium-mediated signaling; F:calcium ion binding; F:protein binding; P:detection of calcium ion; P:protein catabolic process	-
Unigene1338	stearoyl-acp desaturase	1538	20	0	0.884	4	P:fatty acid biosynthetic process; F:transition metal ion binding; F:acyl-[acyl-carrier-protein] desaturase activity; C:chloroplast	EC:1.14.19.2
Unigene1339	target of myb1 -like	566	12	5.01991e-11	0.860833	3	P:intra-Golgi vesicle-mediated transport; C:Golgi stack; P:intracellular protein transport	-
Unigene1340	h+-transporting atp synthase chain 9-like protein	771	20	7.10387e-57	0.8355	6	F:hydrogen ion transmembrane transporter activity; C:integral to membrane; P:ATP synthesis coupled proton transport; C:proton-transporting ATP synthase complex, coupling factor F(o); F:hydrolase activity, acting on acid anhydrides, catalyzing transmembrane movement of substances; C:chloroplast	EC:3.6.3
Unigene1341	protein	721	10	1.033e-35	0.665	2	C:chloroplast thylakoid membrane; C:mitochondrion	-
Unigene1342	nadh dehydrogenase subunit d	848	20	1.31779e-126	0.9455	6	F:quinone binding; F:NADH dehydrogenase (ubiquinone) activity; C:photosystem II; P:electron transport; P:ATP synthesis coupled electron transport; C:chloroplast	EC:1.6.5.3
Unigene1343	40s ribosomal protein s20	711	20	1.25905e-62	0.932	4	C:cytosolic ribosome; F:structural constituent of ribosome; C:small ribosomal subunit; P:translation	EC:3.6.5.3
Unigene1344	ribophorin ii	973	20	1.03085e-86	0.665	5	C:endoplasmic reticulum membrane; P:response to cold; C:cytoplasmic membrane-bounded vesicle; P:protein amino acid terminal N-glycosylation; F:dolichyl-diphosphooligosaccharide-protein glycotransferase activity	EC:2.4.1.119
Unigene1345	gtp-binding protein	791	20	2.9739e-114	0.9455	9	F:GTP binding; F:DNA binding; C:intracellular; C:plasma membrane; F:ATP binding; P:intracellular protein transport; F:transcription factor binding; P:small GTPase mediated signal transduction; P:regulation of transcription, DNA-dependent	-
Unigene1346	auxin-responsive protein iaa7	1013	20	2.65065e-114	0.6545	5	P:response to water deprivation; F:protein dimerization activity; P:auxin mediated signaling pathway; C:nucleus; P:regulation of transcription, DNA-dependent	-
Unigene1347	cytosolic ascorbate peroxidase	777	20	2.20239e-122	0.931	4	F:heme binding; F:L-ascorbate peroxidase activity; P:response to oxidative stress; P:electron transport	EC:1.11.1.11
Unigene1348	integral membrane yip1 family protein	808	20	7.55871e-44	0.728	1	C:membrane	-
Unigene1349	histone h4	656	20	8.22658e-39	0.9965	5	P:response to water deprivation; C:nucleosome; F:DNA binding; P:nucleosome assembly; C:nucleus	-
Unigene1350	actin	1456	20	0	0.9885	6	C:cytoskeleton; C:cytoplasm; F:ATP binding; P:actin cytoskeleton organization; F:structural molecule activity; F:protein binding	-
Unigene1351	taf15b (tbp-associated factor 15b) binding	819	20	7.41206e-55	0.686	2	F:binding; P:cellular process	-
Unigene1352	prefoldin subunit family protein	732	1	7.23342e-08	0.52	2	C:prefoldin complex; F:protein binding
Unigene1353	dna-directed rna polymerase	543	20	1.00591e-34	0.9425	5	F:DNA-directed RNA polymerase activity; F:DNA binding; P:regulation of transcription; C:nucleus; F:zinc ion binding	EC:2.7.7.6
Unigene1354	nadh-ubiquinone oxidoreductase b18	577	20	5.85949e-42	0.795	7	P:mitochondrial electron transport, NADH to ubiquinone; C:respiratory chain complex I; F:NADH dehydrogenase (ubiquinone) activity; P:photorespiration; P:electron transport; C:plastid; C:mitochondrial membrane	EC:1.6.5.3
Unigene1355	reduced vernalization response 1	812	20	8.69122e-48	0.597	3	C:nucleoplasm; F:DNA binding; F:transcription repressor activity	-
Unigene1356	ubiquitin-conjugating enzyme	783	20	5.56146e-89	0.938	4	P:ubiquitin cycle; F:ubiquitin-protein ligase activity; P:regulation of protein metabolic process; C:mitochondrion	EC:6.3.2.19
Unigene1357	---NA---	740	0			0	-
Unigene1358	emb2769 (embryo defective 2769)	1046	20	5.00277e-63	0.847	1	C:plastid
Unigene1359	thioredoxin-like protein	821	20	1.65123e-54	0.8405	3	P:cell redox homeostasis; F:thiol-disulfide exchange intermediate activity; F:electron carrier activity	-
Unigene1360	ubiquitin conjugating enzyme 2	821	20	9.59105e-87	0.8765	3	F:ubiquitin-protein ligase activity; P:ubiquitin cycle; P:regulation of protein metabolic process	EC:6.3.2.19
Unigene1361	receptor protein kinase-like protein	1306	20	4.92526e-178	0.8695	8	F:protein serine/threonine kinase activity; P:gametophyte development; F:receptor activity; C:cytoplasmic membrane-bounded vesicle; F:ATP binding; F:protein binding; P:microsporocyte differentiation; P:protein amino acid phosphorylation	EC:2.7.11
Unigene1362	lipid transfer protein	609	20	5.49277e-52	0.8635	2	F:lipid binding; P:lipid transport	-
Unigene1363	ubiquitin conjugating enzyme	778	20	9.02493e-92	0.7925	3	F:ubiquitin-protein ligase activity; P:ubiquitin cycle; P:regulation of protein metabolic process	EC:6.3.2.19
Unigene1364	ubiquitin carrier protein	863	20	1.86228e-83	0.9645	4	P:ubiquitin cycle; F:ubiquitin-protein ligase activity; P:regulation of protein metabolic process; C:mitochondrion	EC:6.3.2.19
Unigene1365	histone h4	555	20	1.23175e-38	0.9945	5	P:response to water deprivation; C:nucleosome; F:DNA binding; P:nucleosome assembly; C:nucleus	-
Unigene1366	rna-directed rna polymerase	808	20	4.78709e-123	0.8175	2	F:RNA-directed RNA polymerase activity; P:response to virus	EC:2.7.7.48
Unigene1367	lrr receptor-like kinase	731	20	1.62244e-68	0.8345	13	F:protein serine/threonine kinase activity; C:mitochondrion; P:gametophyte development; F:receptor activity; P:regulation of meristem structural organization; F:ATP binding; P:regulation of floral meristem growth; F:protein binding; F:protein tyrosine kinase activity; P:microsporocyte differentiation; P:specification of floral organ number; C:membrane; P:protein amino acid phosphorylation	EC:2.7.11; EC:2.7.10
Unigene1368	ribosomal protein l30	656	20	2.22994e-52	0.9605	3	F:structural constituent of ribosome; P:translation; C:cytosolic ribosome	EC:3.6.5.3
Unigene1369	lipid transfer protein	666	20	9.92965e-64	0.909	2	F:lipid binding; P:lipid transport	-
Unigene1370	protein	690	12	1.9853e-33	0.85	2	F:molecular_function; P:biological_process
Unigene1371	calmodulin	807	20	3.24845e-79	0.963	5	P:calcium-mediated signaling; F:calcium ion binding; F:protein binding; P:detection of calcium ion; P:protein catabolic process	-
Unigene1372	histidine kinase 3	655	20	2.6587e-21	0.8995	18	P:regulation of seed germination; P:two-component signal transduction system (phosphorelay); F:two-component response regulator activity; P:response to water deprivation; P:response to salt stress; P:regulation of shoot development; P:peptidyl-histidine phosphorylation; P:response to cold; P:regulation of transcription, DNA-dependent; F:identical protein binding; F:cytokinin receptor activity; F:…	-
Unigene1373	m030_arath uncharacterized mitochondrial proteing00030	1059	10	1.53084e-51	0.748	1	C:mitochondrion	-
Unigene1374	acetyl-biotin carboxylase	1134	20	0	0.9205	7	P:fatty acid biosynthetic process; F:ATP binding; F:transferase activity; F:biotin carboxylase activity; C:chloroplast; F:biotin binding; F:acetyl-CoA carboxylase activity	EC:6.3.4.14; EC:6.4.1.2
Unigene1375	protein kinase	741	20	9.76035e-101	0.979	3	P:protein amino acid phosphorylation; F:ATP binding; F:protein tyrosine kinase activity	EC:2.7.10
Unigene1376	60s ribosomal protein l35	598	20	5.93558e-56	0.954	4	C:cytosolic ribosome; P:ribosome biogenesis; F:structural constituent of ribosome; P:translation	EC:3.6.5.3
Unigene1377	kinesin heavy chain	723	20	7.92664e-60	0.659	3	C:microtubule associated complex; F:ATP binding; C:plastid	-
Unigene1378	at4g37300 c7a10_60	683	19	1.97442e-62	0.653684	2	C:plastid; P:embryonic development ending in seed dormancy	-
Unigene1379	cytochrome b5	820	20	7.39489e-63	0.848	8	C:endoplasmic reticulum membrane; C:microsome; F:electron carrier activity; F:iron ion binding; F:heme binding; P:electron transport; P:transport; C:integral to membrane	-
Unigene1380	mdr-like abc transporter	864	20	1.0545e-110	0.808	6	F:ATPase activity, coupled to transmembrane movement of substances; F:protein binding; P:transport; F:ATP binding; C:integral to membrane; C:plastid	-
Unigene1381	ubiquitin-specific protease	836	20	2.44673e-85	0.63	3	C:endomembrane system; F:cysteine-type endopeptidase activity; P:ubiquitin-dependent protein catabolic process
Unigene1382	---NA---	773	5	5.50268e-17	0.528	0	-
Unigene1383	---NA---	686	0			0	-
Unigene1384	grv2 binding heat shock protein binding	765	14	2.22791e-87	0.843571	0	-
Unigene1385	1-aminocyclopropane-1-carboxylate deaminase	737	20	2.36809e-91	0.854	4	F:pyridoxal phosphate binding; P:metabolic process; F:catalytic activity; C:mitochondrion	-
Unigene1386	thioredoxin family trp26-like protein	841	20	4.65633e-100	0.778	2	F:molecular_function; P:biological_process
Unigene1387	n-acylethanolamine amidohydrolase	798	19	1.538e-49	0.566842	2	F:amidase activity; C:endoplasmic reticulum	EC:3.5.1.4
Unigene1388	---NA---	616	0			0	-
Unigene1389	gtp-binding protein rab7	757	20	5.0763e-84	0.9325	8	F:GTP binding; C:intracellular; C:plasma membrane; F:ATP binding; F:transcription factor binding; P:small GTPase mediated signal transduction; P:regulation of transcription, DNA-dependent; P:protein transport	-
Unigene1390	ribosomal protein l16	1234	20	2.34072e-65	0.978	5	F:structural constituent of ribosome; C:small ribosomal subunit; C:chloroplast; P:translation; F:rRNA binding	EC:3.6.5.3
Unigene1391	protein	831	16	7.87115e-60	0.550625	0	-
Unigene1392	4-coumarate:coenzyme a ligase	775	20	2.76409e-117	0.8755	2	P:phenylpropanoid metabolic process; F:4-coumarate-CoA ligase activity	EC:6.2.1.12
Unigene1393	sap domain-containing protein	738	15	5.38391e-51	0.66	2	C:nucleus; F:DNA binding	-
Unigene1394	nadh dehydrogenase 1 alpha subcomplex subunit 5	760	20	5.78098e-80	0.751	5	C:mitochondrial inner membrane; C:respiratory chain complex I; P:photorespiration; P:electron transport; F:oxidoreductase activity, acting on NADH or NADPH	-
Unigene1395	ascorbate oxidase precursor	633	20	5.79001e-47	0.8575	5	F:copper ion binding; C:extracellular region; F:L-ascorbate oxidase activity; F:electron carrier activity; P:electron transport	EC:1.10.3.3
Unigene1396	d111 g-patch domain-containing protein	775	20	2.4554e-65	0.561	2	F:nucleic acid binding; C:intracellular	-
Unigene1397	universal stress protein	698	20	2.62031e-65	0.779	1	P:response to stress	-
Unigene1398	---NA---	704	0			0	-
Unigene1399	sulfate transporter	742	20	1.60509e-111	0.887	3	C:integral to membrane; F:secondary active sulfate transmembrane transporter activity; P:sulfate transport	-
Unigene1400	60s ribosomal protein l34	684	20	2.61738e-46	0.953	4	C:ribosome; P:ribosome biogenesis; F:structural constituent of ribosome; P:translation	EC:3.6.5.3
Unigene1401	enolase 2-phospho-d-glycerate hydroylase	779	20	1.18143e-83	0.795	4	C:phosphopyruvate hydratase complex; F:phosphopyruvate hydratase activity; F:magnesium ion binding; P:glycolysis	EC:4.2.1.11
Unigene1402	poly(adp-ribose) glycohydrolase	763	20	3.13398e-33	0.624	6	P:chromatin modification; P:localization; P:primary metabolic process; P:regulation of cellular metabolic process; F:poly(ADP-ribose) glycohydrolase activity;	EC:3.2.1.143
Unigene1403	calreticulin	1404	20	2.94357e-164	0.933	7	F:sugar binding; P:protein folding; C:endoplasmic reticulum lumen; P:response to oxidative stress; F:calcium ion binding; F:unfolded protein binding; F:zinc ion binding	-
Unigene1404	histone h3	630	20	2.47515e-58	0.987	6	C:nucleosome; F:DNA binding; P:nucleosome assembly; C:chloroplast; C:nucleus; C:mitochondrion	-
Unigene1405	mago nashi	767	20	1.30916e-79	0.9515	7	C:nucleolus; P:sex determination; C:exon-exon junction complex; P:pollen tube guidance; F:protein binding; P:embryonic development ending in seed dormancy; C:nuclear speck	-
Unigene1406	nitrilase-associated protein	592	20	1.93368e-27	0.6555	1	F:molecular_function
Unigene1407	polyubiquitin 2	741	20	1.51984e-69	0.9155	3	C:intracellular; F:protein binding; P:protein neddylation	-
Unigene1408	ac012654_22 strong similarity to the higher plant tyrosine-specific protein phosphatasesfromthaliana gi	1071	20	8.57472e-42	0.7215	1	C:mitochondrion	-
Unigene1409	protein disulfide isomerase	748	20	1.62898e-119	0.8215	4	P:cell redox homeostasis; F:protein binding; F:protein disulfide isomerase activity; C:endoplasmic reticulum lumen	EC:5.3.4.1
Unigene1410	---NA---	823	20	6.89047e-101	0.9955	1	C:mitochondrion	-
Unigene1411	gamyb-binding protein	753	20	2.17868e-95	0.7975	1	C:nucleus	-
Unigene1412	translation initiation factor eif-2 beta chain-like protein	953	20	4.01097e-106	0.836	3	F:zinc ion binding; P:translational initiation; F:translation initiation factor activity	-
Unigene1413	---NA---	617	14	1.65222e-27	0.742143	1	F:molecular_function
Unigene1414	---NA---	830	7	1.802e-56	0.632857	2	F:molecular_function; P:biological_process
Unigene1415	copia-like retrotransposon hopscotch polyprotein	831	20	1.96134e-18	0.4645	0	-
Unigene1416	protein transporter	1227	17	1.555e-69	0.806471	3	C:nuclear pore; P:protein import into nucleus, docking; C:cytoplasmic membrane-bounded vesicle	-
Unigene1417	chloroplast outer envelope 86-like protein	1185	20	6.78731e-124	0.818	6	F:P-P-bond-hydrolysis-driven protein transmembrane transporter activity; C:viral envelope; F:transmembrane receptor activity; P:protein targeting to chloroplast; C:chloroplast outer membrane; F:GTP binding	-
Unigene1418	---NA---	718	0			0	-
Unigene1419	protein	570	20	3.58206e-20	0.824	3	C:ribosome; F:structural constituent of ribosome; P:translational elongation	-
Unigene1420	homeobox proteinexpressed	686	20	2.77704e-72	0.894	4	F:sequence-specific DNA binding; F:transcription factor activity; C:nucleus; P:regulation of transcription, DNA-dependent	-
Unigene1421	protein	515	20	9.00856e-45	0.7965	3	P:photorespiration; C:mitochondrial membrane; C:respiratory chain complex I	-
Unigene1422	nadh dehydrogenase1 alpha6	682	20	3.06026e-47	0.627	1	F:catalytic activity	-
Unigene1423	heavy-metal-associated domain-containing protein	807	20	1.13212e-31	0.642	2	P:metal ion transport; F:metal ion binding	-
Unigene1424	gamma interferon responsive lysosomal thiol reductase family protein gilt family protein	767	20	1.90362e-54	0.6415	2	C:endomembrane system; P:biological_process
Unigene1425	lipid transfer protein	673	20	1.73056e-63	0.8485	2	F:lipid binding; P:lipid transport	-
Unigene1426	clathrin adaptor complexes medium subunit family protein	735	20	8.65556e-110	0.7015	3	C:clathrin vesicle coat; P:intracellular protein transport; C:plastid	-
Unigene1427	cytochrome c1 precursor	843	20	1.56424e-87	0.969	8	C:mitochondrial respiratory chain complex III; F:iron ion binding; F:heme binding; P:electron transport; P:transport; C:integral to membrane; P:mitochondrial electron transport, ubiquinol to cytochrome c; F:electron transporter, transferring electrons within CoQH2-cytochrome c reductase complex activity	-
Unigene1428	tbc domain-containing	797	20	1.67607e-72	0.695	1	C:plastid	-
Unigene1429	ubiquitin-conjugating enzyme e2	896	20	5.74312e-83	0.978	6	C:cytoplasm; F:protein binding; P:ubiquitin cycle; F:ubiquitin-protein ligase activity; P:regulation of protein metabolic process; C:nucleus	EC:6.3.2.19
Unigene1430	ibonuclease h fold	781	20	1.61609e-19	0.513	4	F:RNA binding; P:RNA-dependent DNA replication; F:RNA-directed DNA polymerase activity; C:mitochondrion
Unigene1431	cyanate lyase	738	20	7.77436e-50	0.721	7	P:cyanate metabolic process; F:cyanate hydratase activity; F:hydro-lyase activity; F:sequence-specific DNA binding; P:metabolic process; F:lyase activity; F:DNA binding
Unigene1432	protein phosphatase 2c	1020	20	4.91376e-108	0.844	1	F:protein serine/threonine phosphatase activity	-
Unigene1433	invertase inhibitor homolog	664	9	7.36889e-19	0.524444	1	F:enzyme inhibitor activity	-
Unigene1434	zifl2 (zinc induced facilitator-like 2) carbohydrate transmembrane transporter sugar:hydrogen ion symporter	810	3	5.1547e-08	0.92	2	C:membrane; F:sugar:hydrogen symporter activity	-
Unigene1435	annexin -like protein	581	20	1.6612e-68	0.8775	2	F:calcium ion binding; F:calcium-dependent phospholipid binding	-
Unigene1436	---NA---	712	0			0	-
Unigene1437	60s ribosomal protein l22	698	20	5.14956e-37	0.9595	3	F:structural constituent of ribosome; P:translation; C:cytosolic ribosome	EC:3.6.5.3
Unigene1438	at4g18060 f15j5_30	1011	20	1.54065e-100	0.785	1	F:clathrin binding	-
Unigene1439	qc-plant sft1-family	726	18	3.61553e-36	0.804444	1	F:molecular_function
Unigene1440	---NA---	529	0			0	-
Unigene1441	protein	610	13	1.11448e-28	0.843077	2	F:molecular_function; P:biological_process
Unigene1442	histone h2a	729	20	1.33961e-38	0.9725	6	C:nucleosome; F:DNA binding; P:nucleosome assembly; C:nucleus; C:plastid; C:mitochondrion	-
Unigene1443	---NA---	734	2	4.23081e-16	0.67	0	-
Unigene1444	---NA---	685	0			0	-
Unigene1445	alpha-soluble nsf attachment protein	816	20	4.00184e-125	0.8505	6	C:membrane; C:endoplasmic reticulum; C:Golgi apparatus; P:vesicle-mediated transport; P:intracellular protein transport; F:binding	-
Unigene1446	---NA---	776	9	4.82546e-37	0.518889	2	F:molecular_function; P:biological_process
Unigene1447	---NA---	539	0			0	-
Unigene1448	14-3-3 protein	1045	20	1.16885e-128	0.941	4	C:cytosol; C:plant-type cell wall; C:plasma membrane; F:protein domain specific binding	-
Unigene1449	ribosomal protein	837	20	5.86378e-87	0.952	4	C:cytosolic ribosome; F:structural constituent of ribosome; P:translation; C:mitochondrion	EC:3.6.5.3
Unigene1450	nonclathrin coat protein gamma - like protein	1474	20	0	0.8075	7	P:protein complex assembly; F:protein binding; F:protein transporter activity; P:vesicle-mediated transport; P:intracellular protein transport; C:COPI vesicle coat; F:structural molecule activity	-
Unigene1451	shatterproof1	812	20	3.33344e-15	0.9185	6	P:carpel development; F:sequence-specific DNA binding; F:protein binding; F:transcription factor activity; C:nucleus; P:regulation of transcription, DNA-dependent	-
Unigene1452	histone h4	591	20	1.42741e-38	0.9945	5	P:response to water deprivation; C:nucleosome; F:DNA binding; P:nucleosome assembly; C:nucleus	-
Unigene1453	negatively light-regulated protein	587	20	4.71535e-26	0.8675	2	F:molecular_function; P:biological_process
Unigene1454	small gtp-binding protein	737	20	6.46391e-81	0.948	11	P:two-component signal transduction system (phosphorelay); P:small GTPase mediated signal transduction; P:regulation of transcription, DNA-dependent; F:DNA binding; C:cytoplasmic membrane-bounded vesicle; F:ATP binding; P:ER to Golgi vesicle-mediated transport; C:endomembrane system; F:transcription factor binding; P:protein transport; F:GTP binding	-
Unigene1455	---NA---	766	9	2.25913e-39	0.582222	2	F:molecular_function; P:biological_process
Unigene1456	tonoplast intrinsic protein	745	20	5.41439e-91	0.93	3	P:transport; C:integral to membrane; F:transporter activity	-
Unigene1457	major surface like glycoprotein	734	14	3.16515e-96	0.67	5	C:membrane; F:metalloendopeptidase activity; P:cell adhesion; P:proteolysis; F:zinc ion binding	EC:3.4.24
Unigene1458	zinc finger protein family-like	1104	20	9.22909e-71	0.841	1	F:zinc ion binding	-
Unigene1459	thiazole biosynthetic enzyme	669	20	1.26388e-74	0.945	4	C:membrane; C:chloroplast; P:thiamin biosynthetic process; P:electron transport	-
Unigene1460	40s ribosomal protein s10	841	20	7.05546e-48	0.9465	2	C:cytosolic small ribosomal subunit; P:translation	EC:3.6.5.3
Unigene1461	dienelactone hydrolase family protein	731	20	1.04434e-91	0.771	2	F:hydrolase activity; C:nucleus	-
Unigene1462	histone h1	737	20	3.36629e-29	0.9095	6	C:nucleosome; F:DNA binding; P:nucleosome assembly; P:response to stress; C:nucleus; C:mitochondrion	-
Unigene1463	histone h2a	888	20	2.33011e-44	0.9485	6	C:nucleosome; F:DNA binding; P:nucleosome assembly; C:nucleus; C:plastid; C:mitochondrion	-
Unigene1464	at4g20410-like protein	805	20	9.29592e-111	0.85	5	C:endoplasmic reticulum; C:Golgi apparatus; C:mitochondrion; P:intracellular protein transport; F:binding	-
Unigene1465	hyaluronan mediated motility receptor-like protein	870	20	4.00491e-41	0.6535	1	C:mitochondrion	-
Unigene1466	mads-box transcription factor	714	20	1.34222e-104	0.93	6	F:sequence-specific DNA binding; F:protein binding; F:transcription factor activity; C:nucleus; P:ovule development; P:regulation of transcription, DNA-dependent	-
Unigene1467	glycine-rich protein	1021	20	1.32382e-63	0.6395	2	F:molecular_function; P:biological_process
Unigene1468	fe-s metabolism associated	731	20	1.33032e-62	0.7545	0	-
Unigene1469	cytochrome b5	673	20	2.86578e-50	0.726	3	C:microsome; F:heme binding; F:transition metal ion binding	-
Unigene1470	40s ribosomal protein s8	950	20	6.37346e-83	0.8965	4	P:ribosome biogenesis; F:structural constituent of ribosome; C:cytosolic small ribosomal subunit; P:translation	EC:3.6.5.3
Unigene1471	---NA---	810	0			0	-
Unigene1472	acyl carrier protein	671	20	4.09415e-49	0.738	2	P:fatty acid biosynthetic process; C:mitochondrial matrix	-
Unigene1473	peroxidase prxr1	1305	20	1.53462e-171	0.9095	7	P:defense response to fungus; F:heme binding; F:iron ion binding; F:peroxidase activity; F:calcium ion binding; P:response to oxidative stress; P:electron transport	EC:1.11.1.7
Unigene1474	endomembrane protein	754	20	1.72627e-92	0.6495	3	C:cytoplasmic membrane-bounded vesicle; C:integral to membrane; C:Golgi apparatus	-
Unigene1475	phenylalanine ammonia lyase	1151	20	8.33281e-179	0.9285	6	C:cytoplasm; F:phenylalanine ammonia-lyase activity; F:ammonia ligase activity; P:phenylpropanoid metabolic process; P:biosynthetic process; P:L-phenylalanine catabolic process	EC:4.3.1.5
Unigene1476	---NA---	756	7	8.25621e-18	0.644286	2	F:molecular_function; P:biological_process
Unigene1477	3-hydroxyisobutyrate dehydrogenase	713	20	9.00207e-69	0.715	2	P:pentose-phosphate shunt; F:phosphogluconate dehydrogenase (decarboxylating) activity	EC:1.1.1.44
Unigene1478	une1 (unfertilized embryo sac 1)	768	20	1.45921e-78	0.783	1	P:vesicle docking during exocytosis	-
Unigene1479	pyruvate dehydrogenase e1 alpha subunit	779	20	2.15307e-85	0.9115	3	C:mitochondrial matrix; F:pyruvate dehydrogenase (acetyl-transferring) activity; P:glycolysis	EC:1.2.4.1
Unigene1480	hydroxyproline-rich glycoprotein	932	20	3.4434e-134	0.7455	2	F:molecular_function; P:biological_process
Unigene1481	elongation factor 2	772	20	4.56207e-88	0.942	5	C:cytoplasm; F:translation elongation factor activity; F:GTP binding; P:translation; F:GTPase activity	EC:3.6.5.3; EC:3.6.5.1; EC:3.6.5.2; EC:3.6.5.4
Unigene1482	della protein	659	20	1.00754e-68	0.8015	3	P:gibberellic acid mediated signaling pathway; C:nucleus; P:regulation of transcription, DNA-dependent	-
Unigene1483	branched-chain amino acidexpressed	783	20	9.33873e-28	0.837	2	F:branched-chain-amino-acid transaminase activity; P:branched chain family amino acid metabolic process	EC:2.6.1.42
Unigene1484	60s ribosomal protein l27	731	20	1.28852e-57	0.8965	5	C:ribosome; P:ribosome biogenesis; F:structural constituent of ribosome; P:translation; C:mitochondrion	EC:3.6.5.3
Unigene1485	proteasome component c5	913	20	7.19343e-121	0.9195	4	C:proteasome core complex; F:threonine-type endopeptidase activity; P:ubiquitin-dependent protein catabolic process; C:nucleus	EC:3.4.25
Unigene1486	at1g08480 t27g7_10	785	12	7.8509e-51	0.676667	1	C:plastid	-
Unigene1487	histone h4	624	20	5.59113e-39	0.9965	5	P:response to water deprivation; C:nucleosome; F:DNA binding; P:nucleosome assembly; C:nucleus	-
Unigene1488	xerico protein binding zinc ion binding	835	20	1.71021e-54	0.661	1	F:metal ion binding	-
Unigene1489	af153283_1progesterone-binding protein homolog	717	20	6.12371e-81	0.7775	2	P:negative regulation of cell growth; C:plasma membrane	-
Unigene1490	20s proteasome beta subunit	1161	20	3.83643e-147	0.8745	4	C:proteasome core complex; F:threonine-type endopeptidase activity; P:ubiquitin-dependent protein catabolic process; C:nucleus	EC:3.4.25
Unigene1491	protein	778	20	5.1128e-95	0.7575	3	C:cytoplasmic membrane-bounded vesicle; C:integral to membrane; P:transport	-
Unigene1492	cgi-126 protein	754	20	1.51932e-72	0.8215	2	F:ubiquitin-protein ligase activity; P:ubiquitin cycle	EC:6.3.2.19
Unigene1493	glutamine synthetase	777	20	1.06361e-100	0.951	4	C:cytoplasm; F:glutamate-ammonia ligase activity; P:nitrogen fixation; P:glutamine biosynthetic process	EC:6.3.1.2
Unigene1494	aig2-like protein	746	20	2.00673e-61	0.754	1	C:plastid	-
Unigene1495	---NA---	1085	0			0	-
Unigene1496	sucrose synthase	821	20	2.96767e-104	0.95	7	P:sucrose biosynthetic process; P:response to cold; F:sucrose synthase activity; P:biosynthetic process; P:response to osmotic stress; P:nodulation; P:response to flooding	EC:2.4.1.13
Unigene1497	nuclear transport factor 2	689	20	1.76534e-58	0.8535	4	P:protein import into nucleus; F:Ran GTPase binding; C:nuclear envelope; F:protein transporter activity	-
Unigene1498	---NA---	597	0			0	-
Unigene1499	cytosolic ascorbate peroxidase	1094	20	2.68691e-123	0.9305	4	F:heme binding; F:L-ascorbate peroxidase activity; P:response to oxidative stress; P:electron transport	EC:1.11.1.11
Unigene1500	60s ribosomal protein l26	728	20	2.41394e-48	0.9675	5	C:cytosolic ribosome; F:structural constituent of ribosome; C:large ribosomal subunit; P:translation; C:mitochondrion	EC:3.6.5.3
Unigene1501	ifa-binding protein	916	20	4.56755e-62	0.619	1	C:cell part	-
Unigene1502	protein	1340	20	3.41996e-65	0.639	2	F:molecular_function; P:biological_process
Unigene1503	elongation factor 1-expressed	1647	20	0	0.99	5	C:cytoplasm; F:translation elongation factor activity; F:GTP binding; P:translational elongation; F:GTPase activity	EC:3.6.5.1; EC:3.6.5.2; EC:3.6.5.3; EC:3.6.5.4
Unigene1504	dihydroflavonol 4-reductase	1361	20	0	0.884	3	P:flavonoid biosynthetic process; F:coenzyme binding; F:dihydrokaempferol 4-reductase activity	EC:1.1.1.219
Unigene1505	short-chain dehydrogenase reductasefamily protein	822	20	2.81703e-78	0.7155	1	F:oxidoreductase activity	-
Unigene1506	dwf1 (diminuto 1) catalytic	655	20	5.68389e-48	0.8785	5	F:FAD binding; F:calmodulin binding; C:integral to membrane; F:oxidoreductase activity; P:unidimensional cell growth	-
Unigene1507	thioredoxin h	597	20	3.49594e-40	0.861	7	P:cell redox homeostasis; C:cytosol; F:electron carrier activity; F:protein disulfide oxidoreductase activity; P:glycerol ether metabolic process; P:transport; P:electron transport	-
Unigene1508	polyubiquitin 2	653	20	2.19469e-68	0.909	3	C:intracellular; F:protein binding; P:protein neddylation	-
Unigene1509	selenoprotein t	975	20	6.429e-70	0.7485	3	C:cytoplasmic membrane-bounded vesicle; F:selenium binding; C:endoplasmic reticulum	-
Unigene1510	---NA---	753	0			0	-
Unigene1511	lipid transfer protein	595	20	4.33991e-51	0.8645	2	F:lipid binding; P:lipid transport	-
Unigene1512	cellulase homolog or16pep precursor	742	20	2.80709e-140	0.8915	2	P:carbohydrate metabolic process; F:cellulase activity	EC:3.2.1.4
Unigene1513	nudix (nucleoside diphosphate linked moiety x)-type motif 22	783	20	2.33117e-95	0.664	2	F:hydrolase activity; C:cytosol	-
Unigene1514	elongation factor 1-expressed	1051	20	8.99182e-145	0.9855	5	C:cytoplasm; F:translation elongation factor activity; F:GTP binding; P:translational elongation; F:GTPase activity	EC:3.6.5.1; EC:3.6.5.2; EC:3.6.5.3; EC:3.6.5.4
Unigene1515	60s ribosomal protein l18a	822	20	1.43675e-98	0.9625	4	C:cytosolic ribosome; P:ribosome biogenesis; F:structural constituent of ribosome; P:translation	EC:3.6.5.3
Unigene1516	ribosomal protein l9	889	20	1.70021e-95	0.949	4	C:cytosolic ribosome; F:structural constituent of ribosome; C:large ribosomal subunit; P:translation	EC:3.6.5.3
Unigene1517	cysteine proteinase inhibitor b (cystatin b)	782	20	4.4132e-54	0.6955	2	C:cytoplasmic membrane-bounded vesicle; F:endopeptidase inhibitor activity	-
Unigene1518	histone h1	1017	20	2.11237e-10	0.897	4	C:nucleosome; F:DNA binding; P:nucleosome assembly; C:nucleus	-
Unigene1519	est gb	867	10	2.32215e-57	0.572	2	P:biological_process; F:molecular_function
Unigene1520	vap27-2 (vamp synaptobrevin-associated protein 27-2) structural molecule	819	20	6.0494e-65	0.746	1	P:intracellular transport	-
Unigene1521	protein	768	20	2.07797e-125	0.876	5	F:P-P-bond-hydrolysis-driven protein transmembrane transporter activity; C:integral to chloroplast outer membrane; P:embryonic morphogenesis; P:chloroplast organization; P:protein targeting to chloroplast	-
Unigene1522	polyubiquitin	785	20	1.26148e-141	0.9955	4	P:response to salicylic acid stimulus; C:mitochondrion; C:nucleus; P:protein modification process	-
Unigene1523	remorin family protein	851	16	2.39112e-51	0.5625	1	C:chloroplast
Unigene1524	receptor-like protein kinase	801	20	3.50647e-110	0.832	6	P:protein amino acid phosphorylation; C:plant-type cell wall; F:ATP binding; F:protein serine/threonine kinase activity; P:transmembrane receptor protein tyrosine kinase signaling pathway; C:mitochondrion	EC:2.7.11
Unigene1525	protein	677	20	3.22455e-25	0.727	2	F:molecular_function; P:biological_process
Unigene1526	---NA---	785	6	2.30555e-18	0.645	2	F:molecular_function; P:biological_process
Unigene1527	heat shock protein 90	1048	20	4.19618e-110	0.9525	4	P:protein folding; F:unfolded protein binding; F:ATP binding; P:response to stress	-
Unigene1528	histone h2a	696	20	2.54978e-44	0.8775	5	C:nucleosome; F:DNA binding; P:nucleosome assembly; C:nucleus; C:plastid	-
Unigene1529	---NA---	801	20	3.07404e-94	0.6945	1	C:plastid	-
Unigene1530	60s ribosomal proteinbbc1 protein	872	20	1.83464e-86	0.9235	4	C:ribosome; F:structural constituent of ribosome; P:translation; C:mitochondrion	EC:3.6.5.3
Unigene1531	ubiquitin isopeptidase t	812	20	7.0279e-90	0.718	2	P:embryonic development ending in seed dormancy; P:ubiquitin cycle	-
Unigene1532	snare protein	814	20	2.19542e-99	0.867	3	C:integral to membrane; P:vesicle-mediated transport; C:plastid	-
Unigene1533	---NA---	1082	0			0	-
Unigene1534	---NA---	584	0			0	-
Unigene1535	at5g16110 t21h19_30	805	17	1.16301e-28	0.650588	3	F:molecular_function; C:chloroplast; P:biological_process
Unigene1536	ac012193_6phorbol ester diacylglycerol binding protein 61157-67783	793	11	3.70582e-72	0.612727	0	-
Unigene1537	60s ribosomal protein l34	683	20	6.81755e-47	0.954	4	C:ribosome; P:ribosome biogenesis; F:structural constituent of ribosome; P:translation	EC:3.6.5.3
Unigene1538	homeobox protein	804	20	1.46101e-47	0.6725	6	F:DNA binding; P:unidimensional cell growth; P:response to auxin stimulus; C:nucleus; P:regulation of transcription, DNA-dependent; F:transcription repressor activity	-
Unigene1539	60s ribosomal protein l13a	806	20	3.10176e-98	0.9435	4	C:cytosolic ribosome; F:structural constituent of ribosome; C:large ribosomal subunit; P:translation	EC:3.6.5.3
Unigene1540	mitochondrial import inner membrane translocase subunit tim17 tim22 tim23 familyexpressed	810	20	2.51356e-38	0.682	2	C:mitochondrial inner membrane presequence translocase complex; P:protein transport
Unigene1541	60s ribosomal protein l22	598	20	2.34495e-36	0.965	3	F:structural constituent of ribosome; P:translation; C:cytosolic ribosome	EC:3.6.5.3
Unigene1542	af412083_1at4g35240 f23e12_200	819	15	1.15417e-23	0.672	0	-
Unigene1543	actin	1713	20	0	0.988	11	C:cytoplasm; C:cytoskeleton; P:response to wounding; F:protein binding; P:root development; P:response to auxin stimulus; F:ATP binding; P:seed germination; P:response to light stimulus; P:cytoskeleton organization; F:structural molecule activity	-
Unigene1544	histidine kinase	821	20	3.08534e-85	0.7775	13	P:regulation of seed germination; F:protein histidine kinase activity; P:response to water deprivation; P:response to salt stress; P:regulation of shoot development; F:identical protein binding; F:cytokinin receptor activity; F:osmosensor activity; P:response to abscisic acid stimulus; P:embryonic root morphogenesis; F:phosphoprotein phosphatase activity; P:regulation of chlorophyll catabolic pro…	EC:2.7.13.3; EC:3.1.3.16
Unigene1545	light-inducible protein atls1	733	20	1.58917e-55	0.9055	3	P:inflammatory response; C:membrane; P:response to other organism	-
Unigene1546	elongation factor 1-alpha (ef1-a)	731	20	1.08575e-72	0.997	5	C:cytoplasm; F:translation elongation factor activity; F:GTP binding; P:translational elongation; F:GTPase activity	EC:3.6.5.1; EC:3.6.5.2; EC:3.6.5.3; EC:3.6.5.4
Unigene1547	histone h4	615	20	1.5929e-38	1	5	P:response to water deprivation; C:nucleosome; F:DNA binding; P:nucleosome assembly; C:nucleus	-
Unigene1548	zinc finger protein	773	20	1.92562e-70	0.674	3	C:mitochondrion; F:identical protein binding; C:plastid	-
Unigene1549	adenine nucleotide translocator	1470	20	4.03025e-163	0.853	5	P:purine nucleotide transport; F:binding; C:mitochondrial inner membrane; C:integral to membrane; F:transporter activity	-
Unigene1550	---NA---	754	5	1.21223e-45	0.534	1	F:molecular_function
Unigene1551	poly-binding protein	1053	20	3.07782e-60	0.7555	3	P:mRNA metabolic process; F:nucleotide binding; F:RNA binding	-
Unigene1552	cytoplasmic ribosomal protein s15a	661	20	5.05593e-68	0.988	3	F:structural constituent of ribosome; C:cytosolic small ribosomal subunit; P:translation	EC:3.6.5.3
Unigene1553	heat shock protein binding unfolded protein binding	774	20	2.0738e-72	0.878	3	P:chromoplast organization; P:carotene biosynthetic process; C:plastid	-
Unigene1554	elongation factor beta-1	946	20	5.03391e-72	0.8345	3	F:translation elongation factor activity; C:eukaryotic translation elongation factor 1 complex; P:translational elongation	-
Unigene1555	thioredoxin h	583	20	5.82294e-53	0.879	7	P:cell redox homeostasis; C:cytosol; F:electron carrier activity; F:protein disulfide oxidoreductase activity; P:glycerol ether metabolic process; P:transport; P:electron transport	-
Unigene1556	at1g56580 f25p12_18	594	20	6.68001e-60	0.754	1	F:protein binding	-
Unigene1557	ac007202_19 est gb	1083	9	6.88511e-55	0.855556	1	F:molecular_function
Unigene1558	histone h4	608	20	1.53084e-38	0.9955	5	P:response to water deprivation; C:nucleosome; F:DNA binding; P:nucleosome assembly; C:nucleus	-
Unigene1559	heat shock protein	750	20	3.72828e-55	0.6805	2	C:cytoplasmic membrane-bounded vesicle; P:response to heat	-
Unigene1560	transcription factor x1	739	20	2.04115e-58	0.7355	0	-
Unigene1561	histone h3	726	20	3.82719e-70	0.984	6	C:nucleosome; F:DNA binding; P:nucleosome assembly; C:nucleus; C:plastid; C:mitochondrion	-
Unigene1562	---NA---	596	1	1.32195e-07	0.67	0	-
Unigene1563	tubulin beta-2 beta-3 chain	1644	20	0	0.9905	9	C:cytoplasm; F:structural constituent of cytoskeleton; P:microtubule-based movement; C:protein complex; F:GTP binding; F:protein binding; P:protein polymerization; F:GTPase activity; C:microtubule	EC:3.6.5.1; EC:3.6.5.2; EC:3.6.5.3; EC:3.6.5.4
Unigene1564	copia-like retroelement pol polyprotein	1006	20	1.46363e-56	0.9075	1	P:protein transport	-
Unigene1565	non-ltr retroelement reverse transcriptase	800	20	5.94254e-13	0.471	2	P:biological_process; C:mitochondrion
Unigene1566	40s ribosomal protein s26	654	20	2.02628e-37	0.911	4	C:cytosolic ribosome; P:ribosome biogenesis; F:structural constituent of ribosome; P:translation	EC:3.6.5.3
Unigene1567	ap2 domain containing protein	1054	20	1.03839e-124	0.6515	4	F:protein binding; F:transcription factor activity; C:nucleus; P:regulation of transcription, DNA-dependent	-
Unigene1568	40s ribosomal protein s16	701	20	7.42228e-76	0.961	3	F:structural constituent of ribosome; C:cytosolic small ribosomal subunit; P:translation	EC:3.6.5.3
Unigene1569	proliferating cell nuclear antigen	564	20	3.41249e-76	0.976	5	F:DNA polymerase processivity factor activity; F:DNA binding; P:regulation of DNA replication; C:PCNA complex; C:nucleus	-
Unigene1570	major latex-like protein	771	20	4.57267e-80	0.7955	2	P:response to biotic stimulus; P:defense response	-
Unigene1571	aux iaa protein	809	20	2.74998e-78	0.735	2	P:regulation of transcription; C:nucleus	-
Unigene1572	60s acidic ribosomal protein p0	751	20	6.04643e-114	0.957	4	C:cytosolic ribosome; P:ribosome biogenesis; F:structural constituent of ribosome; P:translational elongation	-
Unigene1573	---NA---	725	4	1.71039e-54	0.7725	2	C:endomembrane system; F:molecular_function
Unigene1574	translocon-associated protein betafamily protein	809	20	2.95176e-64	0.7685	5	C:endomembrane system; C:cytoplasmic membrane-bounded vesicle; C:integral to membrane; C:endoplasmic reticulum; C:plastid	-
Unigene1575	---NA---	650	20	4.40241e-45	0.7975	2	C:endomembrane system; C:cytoplasmic membrane-bounded vesicle	-
Unigene1576	ubiquitin a-52 residue ribosomal protein fusion product 1	570	20	1.02782e-67	0.9745	5	C:ribosome; F:structural constituent of ribosome; P:protein ubiquitination; C:nucleus; P:translation	EC:3.6.5.3
Unigene1577	---NA---	608	0			0	-
Unigene1578	scl1 protein	747	20	7.92185e-74	0.6595	2	P:regulation of transcription; F:transcription factor activity	-
Unigene1579	gpi-anchored protein	1027	20	2.27418e-36	0.7515	1	C:plant-type cell wall	-
Unigene1580	potential rna polymerase i and iii shared subunit rpc19	561	20	6.38918e-43	0.7275	4	C:DNA-directed RNA polymerase III complex; P:tRNA transcription; C:DNA-directed RNA polymerase I complex; F:protein binding	-
Unigene1581	---NA---	657	0			0	-
Unigene1582	---NA---	653	8	4.35329e-08	0.4475	0	-
Unigene1583	phosphate translocator-related	1563	20	1.12059e-150	0.8975	1	C:endomembrane system	-
Unigene1584	histone h2a	654	20	7.19014e-43	0.8625	5	C:nucleosome; F:DNA binding; P:nucleosome assembly; C:nucleus; C:plastid	-
Unigene1585	protein kinase family protein	765	20	6.10953e-61	0.5025	3	C:chloroplast; P:protein amino acid phosphorylation; F:kinase activity
Unigene1586	rpm1-interacting protein 4	782	20	5.63475e-17	0.4615	5	P:defense response to bacterium, incompatible interaction; C:membrane; F:protein binding; P:response to molecule of bacterial origin; C:plasma membrane
Unigene1587	60s acidic ribosomal protein p1	628	20	6.50817e-19	0.7765	2	C:ribosome; P:translational elongation	-
Unigene1588	hydroxymethylglutaryl coenzyme a synthase	987	20	1.76703e-107	0.876	11	P:negative regulation of defense response; P:response to wounding; P:response to cold; F:phospholipid binding; F:hydroxymethylglutaryl-CoA synthase activity; F:protein binding; P:isoprenoid biosynthetic process; P:response to salicylic acid stimulus; P:cellular homeostasis; C:membrane; P:response to heat	EC:2.3.3.10
Unigene1589	10 kda chaperonin	710	20	1.43358e-42	0.862	5	P:protein folding; F:chaperone binding; F:ATP binding; P:response to heat; C:plastid	-
Unigene1590	dna topoisomerase ii	779	11	9.86856e-14	0.643636	1	F:DNA topoisomerase activity	-
Unigene1591	exonuclease domain containing 1	807	20	1.31275e-96	0.7095	1	C:mitochondrion	-
Unigene1592	ribosomal protein l30	632	20	4.52125e-52	0.9605	3	F:structural constituent of ribosome; P:translation; C:cytosolic ribosome	EC:3.6.5.3
Unigene1593	ubiquitin a-52 residue ribosomal protein fusion product 1	634	20	3.85679e-67	0.9715	5	C:ribosome; F:structural constituent of ribosome; P:protein ubiquitination; C:nucleus; P:translation	EC:3.6.5.3
Unigene1594	complex 1 family protein lvr family protein	866	20	2.64597e-45	0.7925	4	P:photorespiration; F:catalytic activity; C:mitochondrion; C:respiratory chain complex I	-
Unigene1595	elongation factor 1 gamma-like protein	765	20	6.94174e-81	0.943	3	F:translation elongation factor activity; C:eukaryotic translation elongation factor 1 complex; P:translational elongation	-
Unigene1596	nitrilase-associated protein	812	20	1.14039e-31	0.739	1	F:molecular_function
Unigene1597	dna-directed rna polymerase	655	20	1.60552e-34	0.9425	5	F:DNA-directed RNA polymerase activity; F:DNA binding; P:regulation of transcription; C:nucleus; F:zinc ion binding	EC:2.7.7.6
Unigene1598	catalytic domain of components of various dehydrogenase complexes	776	20	8.47832e-50	0.696	1	F:dihydrolipoyllysine-residue acetyltransferase activity	EC:2.3.1.12
Unigene1599	mannosyl-oligosaccharide alpha--mannosidase	761	20	2.59729e-115	0.8195	6	C:membrane; P:metabolic process; F:mannosyl-oligosaccharide 1,2-alpha-mannosidase activity; C:Golgi apparatus; F:calcium ion binding; C:plastid	EC:3.2.1.113
Unigene1600	wrky-type dna binding protein	816	20	7.74952e-69	0.68	6	P:defense response to bacterium; F:protein binding; P:transcription; P:defense response to fungus; F:transcription factor activity; C:nucleus	-
Unigene1601	at2g10940-like protein	813	20	5.32332e-37	0.9265	4	P:lipid transport; C:cytoplasmic membrane-bounded vesicle; F:structural constituent of cell wall; F:lipid binding	-
Unigene1602	heat shock protein 90	765	20	2.00109e-112	0.988	5	P:protein folding; F:unfolded protein binding; C:cytoplasm; F:ATP binding; P:response to stress	-
Unigene1603	iqd30 calmodulin binding	1149	20	5.24646e-48	0.529	2	P:biological_process; F:calmodulin binding
Unigene1604	nadh dehydrogenase subunit 1	844	20	4.32956e-29	0.923	5	F:NADH dehydrogenase (ubiquinone) activity; P:electron transport; P:transport; C:integral to membrane; C:mitochondrial respiratory chain	EC:1.6.5.3
Unigene1605	---NA---	665	0			0	-
Unigene1606	---NA---	761	9	2.29449e-44	0.602222	2	F:molecular_function; C:chloroplast
Unigene1607	protein	708	20	8.32686e-75	0.667	1	C:intracellular	-
Unigene1608	hat dimerisation domain-containing protein	784	20	1.04157e-111	0.636	2	F:DNA binding; F:protein dimerization activity	-
Unigene1609	---NA---	850	16	4.05035e-75	0.67125	1	F:molecular_function
Unigene1610	small nuclear ribonucleoprotein snrnp core protein sm protein	647	20	6.71388e-46	0.9565	4	C:small nucleolar ribonucleoprotein complex; P:mRNA metabolic process; C:membrane; C:mitochondrion	-
Unigene1611	histone h3	724	20	1.10351e-69	0.9785	6	C:nucleosome; F:DNA binding; P:nucleosome assembly; C:nucleus; C:plastid; C:mitochondrion	-
Unigene1612	iaa16 protein	1005	20	4.98398e-89	0.6285	5	P:response to water deprivation; F:protein dimerization activity; P:auxin mediated signaling pathway; C:nucleus; P:regulation of transcription, DNA-dependent	-
Unigene1613	serine-type peptidase signal peptidase	798	13	6.49179e-32	0.723846	2	C:membrane; P:proteolysis	-
Unigene1614	proteasome chain protein	887	20	1.94995e-99	0.864	3	C:proteasome core complex; F:threonine-type endopeptidase activity; P:ubiquitin-dependent protein catabolic process	EC:3.4.25
Unigene1615	---NA---	823	4	3.38997e-15	0.535	1	F:molecular_function
Unigene1616	profilin	896	20	5.41293e-57	0.96	4	F:actin binding; P:actin cytoskeleton organization; C:actin cytoskeleton; C:plastid	-
Unigene1617	protein	1032	20	4.85222e-103	0.7115	2	C:mitochondrion; C:cellular_component
Unigene1618	gtp-binding protein gb2	1033	20	1.83957e-110	0.913	5	F:GTP binding; P:ER to Golgi vesicle-mediated transport; C:ER-Golgi intermediate compartment membrane; P:small GTPase mediated signal transduction; P:protein transport	-
Unigene1619	protein	710	20	8.8348e-101	0.773	2	P:mycelium development; P:cell surface receptor linked signaling pathway	-
Unigene1620	protein	626	20	2.50975e-39	0.746	4	F:molecular_function; P:biological_process; C:integral to membrane; C:membrane
Unigene1621	protein	726	20	3.50192e-31	0.632	2	C:intracellular membrane-bounded organelle; C:cytoplasmic part	-
Unigene1622	nucleosome chromatin assembly factor a	1406	20	6.89446e-72	0.7845	9	C:cytoplasm; P:cell differentiation; P:cell proliferation; F:DNA binding; P:nucleosome assembly; F:histone binding; F:chromatin binding; P:lateral root formation; C:nucleus	-
Unigene1623	protein	652	13	5.55523e-88	0.861538	2	C:endomembrane system; C:cytoplasmic membrane-bounded vesicle	-
Unigene1624	villin 2	842	20	1.64463e-121	0.7185	2	F:actin binding; P:cytoskeleton organization	-
Unigene1625	aquaporin 1	998	20	5.90447e-143	0.954	3	P:transport; C:integral to membrane; F:transporter activity	-
Unigene1626	ubiquitin carrier protein	1024	20	2.23192e-84	0.983	4	P:ubiquitin cycle; F:ubiquitin-protein ligase activity; P:regulation of protein metabolic process; C:mitochondrion	EC:6.3.2.19
Unigene1627	60s acidic ribosomal protein p1	623	20	6.45648e-19	0.7765	2	C:ribosome; P:translational elongation	-
Unigene1628	---NA---	743	0			0	-
Unigene1629	ubiquitin a-52 residue ribosomal protein fusion product 1	617	20	1.80569e-66	0.96	5	C:ribosome; F:structural constituent of ribosome; P:protein ubiquitination; C:nucleus; P:translation	EC:3.6.5.3
Unigene1630	60s ribosomal protein l23a	767	20	1.72575e-47	0.9515	7	P:ribosome biogenesis; F:structural constituent of ribosome; C:cytosolic large ribosomal subunit; P:translation; F:rRNA binding; C:plastid; F:nucleotide binding	EC:3.6.5.3
Unigene1631	---NA---	790	0			0	-
Unigene1632	elof1_orysj transcription elongation factor 1 homolog	634	20	2.78972e-33	0.8205	5	F:RNA polymerase II transcription elongation factor activity; P:RNA elongation from RNA polymerase II promoter; P:chromatin organization; P:negative regulation of transposition, RNA-mediated; C:mitochondrion	-
Unigene1633	c2 domain-containing	1009	20	4.30735e-149	0.8425	1	F:binding	-
Unigene1634	ubiquitin a-52 residue ribosomal protein fusion product 1	681	20	4.54125e-67	0.975	5	C:ribosome; F:structural constituent of ribosome; P:protein ubiquitination; C:nucleus; P:translation	EC:3.6.5.3
Unigene1635	lipid transfer protein	623	20	1.98852e-52	0.8715	2	F:lipid binding; P:lipid transport	-
Unigene1636	glycosyltransferase family 14 protein core-2 i-branching enzyme family protein	855	20	9.99282e-114	0.751	4	P:carbohydrate biosynthetic process; C:integral to membrane; F:acetylglucosaminyltransferase activity; P:double fertilization forming a zygote and endosperm	-
Unigene1637	---NA---	718	0			0	-
Unigene1638	mgc86284 protein	684	20	3.05617e-87	0.7265	1	F:RNA binding	-
Unigene1639	ubiquitin ligase sinat5	1277	20	5.68205e-171	0.888	5	F:protein binding; P:multicellular organismal development; P:ubiquitin-dependent protein catabolic process; C:nucleus; F:zinc ion binding	-
Unigene1640	proteasome regulatory particle subunit	779	20	2.3057e-79	0.928	0	-
Unigene1641	pentatricopeptiderepeat-containing protein	666	10	1.14669e-27	0.747	1	F:binding	-
Unigene1642	zinc finger (c3hc4-type ring finger) family protein	837	10	4.28097e-21	0.808	2	F:zinc ion binding; C:chloroplast	-
Unigene1643	thioredoxin h	659	20	1.56526e-45	0.8605	7	P:cell redox homeostasis; C:cytosol; F:electron carrier activity; F:protein disulfide oxidoreductase activity; P:glycerol ether metabolic process; P:transport; P:electron transport	-
Unigene1644	iqd26 (iq-domain 26) calmodulin binding	1080	20	5.5427e-97	0.5935	1	F:calmodulin binding	-
Unigene1645	ubiquitin a-52 residue ribosomal protein fusion product 1	591	20	3.26033e-67	0.974	5	C:ribosome; F:structural constituent of ribosome; P:protein ubiquitination; C:nucleus; P:translation	EC:3.6.5.3
Unigene1646	sgt1-like protein	835	20	1.02797e-83	0.846	1	F:binding	-
Unigene1647	auxin-induced proteinexpressed	1271	20	1.19028e-128	0.7915	1	F:oxidoreductase activity	-
Unigene1648	fiber ntgp1-related protein	807	20	5.68111e-108	0.887	3	C:integral to membrane; P:vesicle-mediated transport; C:plastid	-
Unigene1649	villin 2	775	20	4.94746e-66	0.628	2	F:actin binding; P:cytoskeleton organization
Unigene1650	protein binding protein transporter structural molecule	835	20	2.24398e-38	0.763	2	C:clathrin vesicle coat; P:intracellular protein transport	-
Unigene1651	40s ribosomal protein s4	811	20	1.22624e-126	0.9695	5	F:structural constituent of ribosome; C:cytosolic small ribosomal subunit; P:translation; F:rRNA binding; C:mitochondrion	EC:3.6.5.3
Unigene1652	prefoldin subunit 6	746	20	2.91119e-44	0.7955	3	P:protein folding; F:unfolded protein binding; C:nucleus	-
Unigene1653	proteasome subunit alpha type 3	686	20	3.62692e-72	0.9405	4	C:proteasome core complex; F:threonine-type endopeptidase activity; P:ubiquitin-dependent protein catabolic process; C:nucleus	EC:3.4.25
Unigene1654	late embryogenesis-abundant protein	725	20	2.09566e-44	0.639	1	P:response to cold	-
Unigene1655	at5g10360 f12b17_290	998	20	1.05195e-107	0.9665	3	F:structural constituent of ribosome; C:cytosolic small ribosomal subunit; P:translation	EC:3.6.5.3
Unigene1656	---NA---	772	7	6.4401e-50	0.62	2	F:molecular_function; P:biological_process
Unigene1657	xyloglucan endo-transglycosylase	641	20	5.55146e-45	0.7935	7	F:hydrolase activity, hydrolyzing O-glycosyl compounds; F:xyloglucan:xyloglucosyl transferase activity; C:endomembrane system; P:cellular glucan metabolic process; C:cytoplasmic membrane-bounded vesicle; C:cell wall; C:apoplast	EC:3.2.1; EC:2.4.1.207
Unigene1658	succinate dehydrogenase subunit 3	748	20	1.68964e-108	0.711	5	C:mitochondrial inner membrane; P:tricarboxylic acid cycle; C:membrane part; F:succinate dehydrogenase activity; P:electron transport	EC:1.3.99.1
Unigene1659	af412087_1 at3g45210 t14d3_150	686	20	7.66857e-22	0.625	3	F:molecular_function; C:cellular_component; P:biological_process
Unigene1660	protein	833	20	4.24949e-114	0.903	3	P:cellular protein metabolic process; F:unfolded protein binding; F:ATP binding	-
Unigene1661	chch domain containingexpressed	647	20	2.64015e-42	0.875	3	C:mitochondrion; F:protein binding; C:chloroplast	-
Unigene1662	histone h4	602	20	1.48947e-38	1	5	P:response to water deprivation; C:nucleosome; F:DNA binding; P:nucleosome assembly; C:nucleus	-
Unigene1663	ribosomal protein l19	652	20	3.40955e-45	0.9095	5	C:ribosome; P:ribosome biogenesis; F:structural constituent of ribosome; P:translation; C:mitochondrion	EC:3.6.5.3
Unigene1664	cinnamoyl-reductase-like protein	735	20	5.08615e-102	0.704	2	P:lignin biosynthetic process; F:cinnamoyl-CoA reductase activity	EC:1.2.1.44
Unigene1665	---NA---	890	8	8.26826e-50	0.815	2	F:molecular_function; P:biological_process
Unigene1666	translationally controlled tumor protein	899	20	1.42982e-65	0.93	2	C:cytoplasm; F:calcium ion binding	-
Unigene1667	ubiquitin extension protein	713	20	1.06338e-69	0.9885	4	C:ribosome; F:structural constituent of ribosome; P:translation; P:protein modification process	EC:3.6.5.3
Unigene1668	gibberellin-regulated family protein	679	20	3.37202e-22	0.781	3	C:endomembrane system; C:cytoplasmic membrane-bounded vesicle; P:cell proliferation	-
Unigene1669	3-deoxy-d-arabino-heptulosonate 7-phosphate synthase	974	20	1.29087e-179	0.9495	4	F:3-deoxy-7-phosphoheptulonate synthase activity; P:aromatic amino acid family biosynthetic process; F:lyase activity; C:chloroplast	EC:2.5.1.54
Unigene1670	chaperone protein dnaj-related	1098	20	2.00548e-126	0.7945	3	P:chromoplast organization; P:carotene biosynthetic process; C:plastid	-
Unigene1671	thaumatin-like protein	930	20	3.34295e-121	0.795	1	C:cytoplasmic membrane-bounded vesicle	-
Unigene1672	protein	707	20	1.05092e-93	0.568	2	F:molecular_function; P:biological_process
Unigene1673	subfamilymember 9	915	20	3.91765e-50	0.722	2	F:heat shock protein binding; F:unfolded protein binding	-
Unigene1674	ribosomal protein l12	674	20	1.37758e-44	0.783	5	C:plastid large ribosomal subunit; F:structural constituent of ribosome; F:RNA binding; C:chloroplast; P:translation	EC:3.6.5.3
Unigene1675	ubiquitin-fold modifier 1	794	20	6.38008e-40	0.9435	1	P:ubiquitin cycle	-
Unigene1676	b-keto acyl reductase	1211	20	3.19125e-160	0.834	4	C:cytoplasmic membrane-bounded vesicle; P:metabolic process; F:oxidoreductase activity; F:binding	-
Unigene1677	---NA---	760	12	3.13e-09	0.6225	0	-
Unigene1678	glutathione s-transferase	841	20	1.3001e-126	0.789	2	P:toxin catabolic process; F:transferase activity	-
Unigene1679	armadillo beta-catenin repeat family protein	700	20	5.90837e-57	0.7155	2	F:binding; P:biological_process
Unigene1680	nucleic acid binding	755	6	4.57454e-69	0.54	2	F:nucleic acid binding; P:biological_process
Unigene1681	ubiquitin activating enzyme	779	20	7.36576e-102	0.7285	4	F:SUMO activating enzyme activity; P:ubiquitin cycle; F:binding; P:protein sumoylation	-
Unigene1682	ring-box protein	629	20	4.16984e-58	0.918	6	F:protein binding; P:protein ubiquitination; P:ubiquitin-dependent protein catabolic process; P:response to auxin stimulus; C:Cul3-RING ubiquitin ligase complex; F:zinc ion binding	-
Unigene1683	---NA---	796	3	3e-21	0.56	0	-
Unigene1684	exostosin family protein	782	20	9.78609e-70	0.789	2	C:membrane; F:catalytic activity	-
Unigene1685	cell differentiation protein	811	20	2.33414e-93	0.85	1	C:plastid	-
Unigene1686	early floweringexpressed	671	20	4.71702e-21	0.747	5	P:photoperiodism; P:regulation of flower development; C:nucleus; P:response to red light; P:red or far-red light signaling pathway	-
Unigene1687	histone h4	605	20	1.51015e-38	0.9955	5	P:response to water deprivation; C:nucleosome; F:DNA binding; P:nucleosome assembly; C:nucleus	-
Unigene1688	---NA---	704	0			0	-
Unigene1689	protein	632	20	7.2687e-26	0.5395	3	C:cytoplasmic membrane-bounded vesicle; F:molecular_function; P:biological_process
Unigene1690	protein	1148	20	8.3036e-62	0.7075	1	F:transcription coactivator activity	-
Unigene1691	water-stress protein	1330	12	9.26561e-47	0.625	1	C:mitochondrion	-
Unigene1692	ip5pi (inositol polyphosphate 5-phosphatase i) inositol-polyphosphate 5-phosphatase	783	20	2.24748e-106	0.74	1	F:inositol-polyphosphate 5-phosphatase activity	EC:3.1.3.56
Unigene1693	at1g47640 f16n3_6	748	20	5.22811e-126	0.844	2	C:endomembrane system; C:cytoplasmic membrane-bounded vesicle	-
Unigene1694	---NA---	678	0			0	-
Unigene1695	6-phosphogluconolactonase-like protein	1218	20	9.20087e-115	0.817	3	P:pentose-phosphate shunt; C:chloroplast; F:6-phosphogluconolactonase activity	EC:3.1.1.31
Unigene1696	adp-ribosylation factor	865	20	1.09377e-99	0.991	6	C:endomembrane system; C:intracellular; F:protein binding; F:phospholipase activator activity; F:GTP binding; P:small GTPase mediated signal transduction	-
Unigene1697	eukaryotic translation initiation factor 5a isoform iv	778	20	1.39558e-84	0.973	2	P:translational initiation; F:translation initiation factor activity	-
Unigene1698	at5g51550 k17n15_10	803	20	1.98188e-121	0.874	1	C:cytoplasmic membrane-bounded vesicle	-
Unigene1699	early tobacco anther 1	617	7	1.88601e-31	0.682857	2	F:molecular_function; P:biological_process
Unigene1700	na+ h+ antiporter	790	20	2.3079e-76	0.8175	4	F:sodium:hydrogen antiporter activity; P:regulation of pH; C:integral to membrane; P:sodium ion transport	-
Unigene1701	mgc81155 protein	807	20	1.55792e-81	0.651	0	-
Unigene1702	at1g24050 t23e23_11	737	20	7.67109e-66	0.7105	2	F:molecular_function; P:biological_process
Unigene1703	octicosapeptide phox bem1pdomain-containing protein tetratricopeptide repeat-containing protein	730	20	4.74251e-52	0.621	4	F:molecular_function; P:biological_process; F:binding; C:cellular_component
Unigene1704	phosphoribosylaminoimidazolecarboxamide formyltransferase imp cyclohydrolase	714	20	2.30546e-80	0.8065	4	P:response to cold; F:phosphoribosylaminoimidazolecarboxamide formyltransferase activity; F:IMP cyclohydrolase activity; P:IMP biosynthetic process	EC:2.1.2.3; EC:3.5.4.10
Unigene1705	atp-dependent rna helicase	933	20	2.85266e-112	0.8275	2	C:plastid; F:ATP-dependent helicase activity	-
Unigene1706	bundle sheath defective protein	763	13	6.74674e-36	0.839231	4	P:protein folding; F:unfolded protein binding; F:heat shock protein binding; C:plastid	-
Unigene1707	myosin	633	20	5.20053e-72	0.7975	5	C:myosin complex; F:ATP binding; C:mitochondrion; F:motor activity; C:plastid	-
Unigene1708	tubby-like protein	638	20	6.93901e-40	0.8265	3	F:transcription factor activity; P:regulation of transcription; F:phosphoric diester hydrolase activity	EC:3.1.4
Unigene1709	---NA---	603	0			0	-
Unigene1710	---NA---	1103	7	4.11534e-79	0.728571	1	C:mitochondrion	-
Unigene1711	elongation factor 1-expressed	1583	20	0	0.99	5	C:cytoplasm; F:translation elongation factor activity; F:GTP binding; P:translational elongation; F:GTPase activity	EC:3.6.5.1; EC:3.6.5.2; EC:3.6.5.3; EC:3.6.5.4
Unigene1712	pre-mrna splicing factorexpressed	1078	20	3.44199e-22	0.8855	4	C:interchromatin granule; F:nucleic acid binding; C:nuclear speck; F:nucleotide binding	-
Unigene1713	---NA---	784	20	1.31454e-114	0.7585	1	C:endomembrane system	-
Unigene1714	actin	754	20	5.50195e-123	0.989	5	C:cytoskeleton; C:cytoplasm; F:ATP binding; F:structural molecule activity; F:protein binding	-
Unigene1715	cyclophilin	981	20	1.06036e-74	0.838	6	P:protein folding; C:cytoplasmic membrane-bounded vesicle; C:membrane fraction; C:cytosol; C:Golgi apparatus; C:mitochondrion	-
Unigene1716	methyladenine glycosylase family protein	612	20	4.87606e-48	0.881	3	P:DNA repair; F:DNA-3-methyladenine glycosylase I activity; C:plastid	EC:3.2.2.20
Unigene1717	60s ribosomal protein l13a	621	20	8.09204e-46	0.9255	4	C:cytosolic ribosome; F:structural constituent of ribosome; C:large ribosomal subunit; P:translation	EC:3.6.5.3
Unigene1718	af512542_1alpha-expansin precursor	780	20	3.11178e-108	0.9285	3	C:extracellular region; C:membrane; P:plant-type cell wall organization	-
Unigene1719	atp synthase cf0 subunit i	559	20	5.28174e-66	0.9585	6	F:hydrogen ion transmembrane transporter activity; C:integral to membrane; P:ATP synthesis coupled proton transport; C:proton-transporting ATP synthase complex, coupling factor F(o); F:hydrolase activity, acting on acid anhydrides, catalyzing transmembrane movement of substances; C:chloroplast	EC:3.6.3
Unigene1720	transcriptional coactivator-like protein	731	20	1.16812e-50	0.9225	1	F:sequence-specific DNA binding	-
Unigene1721	kda class ii heat shock protein	682	20	3.98757e-55	0.857	2	C:cytoplasm; P:response to stress	-
Unigene1722	---NA---	726	20	4.47917e-103	0.7905	1	C:cytoplasmic membrane-bounded vesicle	-
Unigene1723	af472609_1carbohydrate oxidase	736	20	1.88945e-64	0.7665	1	F:catalytic activity	-
Unigene1724	---NA---	693	2	1.88549e-15	0.66	0	-
Unigene1725	oxysterol-binding protein	1691	20	0	0.84	3	P:steroid metabolic process; P:double fertilization forming a zygote and endosperm; F:oxysterol binding	-
Unigene1726	nfu4 (nfu domain protein 4)	816	20	1.2556e-94	0.7975	3	P:iron-sulfur cluster assembly; F:structural molecule activity; C:mitochondrion	-
Unigene1727	acireductone dioxygenase	789	20	2.21061e-101	0.9065	3	C:cytoplasmic membrane-bounded vesicle; F:metal ion binding; F:acireductone dioxygenase [iron(II)-requiring] activity	EC:1.13.11.54
Unigene1728	---NA---	629	0			0	-
Unigene1729	ubiquitin a-52 residue ribosomal protein fusion product 1	652	20	1.20426e-66	0.968	5	C:ribosome; F:structural constituent of ribosome; P:protein ubiquitination; C:nucleus; P:translation	EC:3.6.5.3
Unigene1730	protein	742	20	7.86017e-42	0.683	2	P:regulation of transcription, DNA-dependent; C:nucleus
Unigene1731	eukaryotic initiation factor 3e	836	20	1.97389e-135	0.8675	4	C:eukaryotic translation initiation factor 3 complex; F:translation initiation factor activity; P:transcription initiation; C:signalosome	-
Unigene1732	acyl-acp thioesterase	699	20	6.71317e-77	0.8695	4	P:fatty acid biosynthetic process; F:oleoyl-[acyl-carrier-protein] hydrolase activity; F:acyl carrier activity; C:chloroplast	EC:3.1.2.14
Unigene1733	histone h3	819	20	2.80354e-70	0.985	6	C:nucleosome; F:DNA binding; P:nucleosome assembly; C:nucleus; C:plastid; C:mitochondrion	-
Unigene1734	histone h3	678	20	4.50487e-59	0.9835	6	C:nucleosome; F:DNA binding; P:nucleosome assembly; C:chloroplast; C:nucleus; C:mitochondrion	-
Unigene1735	nadh:quinone oxidoreductase	807	20	3.71671e-75	0.7775	2	F:NAD(P)H dehydrogenase (quinone) activity; C:mitochondrion	EC:1.6.5.2
Unigene1736	nadh-ubiquinone oxidoreductase-related	619	20	4.52627e-49	0.814	3	C:respiratory chain complex I; P:photorespiration; C:mitochondrial membrane	-
Unigene1737	cg8031 cg8031-pa	783	20	2.95579e-82	0.7935	2	F:molecular_function; P:biological_process
Unigene1738	at1g75110 f9e10_4	810	20	1.24054e-86	0.803	1	C:endoplasmic reticulum
Unigene1739	---NA---	866	16	7.38785e-72	0.694375	1	F:molecular_function
Unigene1740	myosin heavy chain-related	676	13	1.82254e-36	0.562308	1	F:protein binding	-
Unigene1741	---NA---	699	0			0	-
Unigene1742	cinnamoyl-reductase-like protein	1336	20	3.36175e-113	0.672	2	P:lignin biosynthetic process; F:cinnamoyl-CoA reductase activity	EC:1.2.1.44
Unigene1743	aprr5 (pseudo-response regulator 5) transcription regulator	716	7	3.85338e-35	0.518571	3	P:circadian rhythm; P:photomorphogenesis; C:cellular_component
Unigene1744	af361833_1at1g26110 f28b23_21	1001	20	3.13287e-86	0.674	1	C:plastid	-
Unigene1745	sequence-specific dna binding	819	20	5.84574e-68	0.6915	3	P:biological_process; F:sequence-specific DNA binding; F:DNA binding
Unigene1746	biotin carboxyl carrier protein	778	20	3.36046e-46	0.7045	3	F:ligase activity; P:fatty acid biosynthetic process; C:chloroplast	-
Unigene1747	h+-transporting atpase-like protein	750	20	1.41019e-70	0.942	6	F:hydrogen ion transporting ATP synthase activity, rotational mechanism; C:integral to membrane; P:ATP synthesis coupled proton transport; F:ATP binding; F:proton-transporting ATPase activity, rotational mechanism; C:proton-transporting two-sector ATPase complex	EC:3.6.3.14
Unigene1748	ribosomal protein s16	627	20	8.4606e-35	0.9155	4	C:ribosome; F:structural constituent of ribosome; C:chloroplast; P:translation	EC:3.6.5.3
Unigene1749	ac1147-like protein	656	20	6.32932e-27	0.7185	2	F:molecular_function; P:biological_process
Unigene1750	eukaryotic translation initiation factor 1a	613	20	6.15394e-51	0.9635	3	F:RNA binding; P:translational initiation; F:translation initiation factor activity	-
Unigene1751	adp-ribosylation factor	807	20	6.29579e-99	0.9945	9	F:GTP binding; C:Golgi apparatus; F:hydrolase activity; P:vesicle-mediated transport; P:intracellular protein transport; P:protein amino acid ADP-ribosylation; P:small GTPase mediated signal transduction; C:mitochondrion; F:transporter activity	-
Unigene1752	---NA---	1173	0			0	-
Unigene1753	---NA---	662	1	4.20649e-22	0.76	0	-
Unigene1754	zinc finger protein	802	20	1.8346e-42	0.6205	2	F:zinc ion binding; F:DNA binding	-
Unigene1755	phosphoethanolamine n-methyltransferase	762	20	1.75093e-84	0.91	7	F:myristoyltransferase activity; C:ribosome; F:phosphoethanolamine N-methyltransferase activity; P:response to stress; P:N-terminal protein myristoylation; P:phosphatidylcholine biosynthetic process; P:growth	EC:2.1.1.103
Unigene1756	40s ribosomal protein s10	762	20	7.68354e-48	0.9495	2	C:cytosolic small ribosomal subunit; P:translation	EC:3.6.5.3
Unigene1757	elongation factor 1 alpha	575	20	6.36398e-49	0.98	5	C:cytoplasm; F:translation elongation factor activity; F:GTP binding; P:translational elongation; F:GTPase activity	EC:3.6.5.1; EC:3.6.5.2; EC:3.6.5.3; EC:3.6.5.4
Unigene1758	---NA---	711	0			0	-
Unigene1759	ubiquitin interaction motif familyexpressed	1481	20	3.04254e-126	0.726	2	C:cytosol; C:protein complex	-
Unigene1760	cyclin-dependent protein kinase p34cdc2	1150	20	7.18626e-114	0.979	6	P:protein amino acid phosphorylation; F:RNA polymerase II carboxy-terminal domain kinase activity; P:mitosis; F:ATP binding; F:cyclin-dependent protein kinase activity; P:cell division	EC:2.7.11.23; EC:2.7.11.22
Unigene1761	cytochrome b5	813	20	6.24465e-62	0.9	8	C:endoplasmic reticulum membrane; C:microsome; F:electron carrier activity; F:iron ion binding; F:heme binding; P:electron transport; P:transport; C:integral to membrane	-
Unigene1762	protein	1146	20	1.83277e-93	0.781	3	P:metabolic process; P:response to cold; F:amino acid binding	-
Unigene1763	---NA---	815	0			0	-
Unigene1764	carbonic anhydrase family protein	952	20	6.26307e-56	0.6105	3	C:cytoplasmic membrane-bounded vesicle; P:one-carbon metabolic process; F:zinc ion binding	-
Unigene1765	---NA---	702	20	1.29026e-43	0.7315	1	C:plastid	-
Unigene1766	anthocyanidin reductase	1237	20	0	0.911	3	P:cellular metabolic process; F:coenzyme binding; F:catalytic activity	-
Unigene1767	---NA---	746	0			0	-
Unigene1768	protein	726	20	7.94324e-84	0.986	3	F:ubiquitin-protein ligase activity; P:ubiquitin cycle; P:regulation of protein metabolic process	EC:6.3.2.19
Unigene1769	ethylene signaling protein	1448	20	3.22929e-157	0.602	9	P:positive regulation of abscisic acid mediated signaling pathway; P:cell death; P:response to salt stress; P:regulation of stomatal movement; P:response to heat; P:root hair cell differentiation; P:jasmonic acid and ethylene-dependent systemic resistance, ethylene mediated signaling pathway; P:establishment of planar polarity; P:defense response to fungus	-
Unigene1770	hexose transporter	793	20	4.2106e-92	0.861	5	P:response to nematode; F:sugar:hydrogen symporter activity; P:carbohydrate transport; C:integral to membrane; C:plant-type vacuole membrane	-
Unigene1771	fiber protein fb10	650	2	3.97259e-54	0.98	0	-
Unigene1772	lem3 (ligand-effect modulator 3) family protein cdc50 family protein	773	20	1.33353e-71	0.794	2	C:membrane; C:chloroplast thylakoid lumen	-
Unigene1773	stress-responsive protein	898	20	1.76822e-23	0.8635	0	-
Unigene1774	cysteine proteinase	1176	20	5.93821e-168	0.826	3	C:endomembrane system; P:proteolysis; F:cysteine-type endopeptidase activity	EC:3.4.22
Unigene1775	nucleoid dna-binding-like protein	730	20	2.87718e-49	0.7805	3	C:cytoplasmic membrane-bounded vesicle; P:proteolysis; F:pepsin A activity	EC:3.4.23.1
Unigene1776	---NA---	754	14	9.84794e-72	0.728571	2	C:endomembrane system; C:cytoplasmic membrane-bounded vesicle	-
Unigene1777	protein	1035	20	4.70039e-114	0.8805	3	C:endomembrane system; C:cytoplasmic membrane-bounded vesicle; C:mitochondrion	-
Unigene1778	fiber ntgp1-related protein	876	20	1.01481e-100	0.878	3	C:integral to membrane; P:vesicle-mediated transport; C:plastid	-
Unigene1779	ethylene receptor	740	20	7.47786e-69	0.69	9	F:protein histidine kinase activity; P:two-component signal transduction system (phosphorelay); P:primary metabolic process; F:signal transducer activity; F:ethylene binding; F:glycogen synthase kinase 3 activity; P:cellular metabolic process; C:membrane;	EC:2.7.13.3
Unigene1780	---NA---	701	7	3.99078e-29	0.711429	1	C:plastid	-
Unigene1781	zinc knuckle (cchc-type) family protein	728	7	1.059e-80	0.692857	1	F:nucleic acid binding	-
Unigene1782	at1g09520 f14j9_18	716	8	1.85662e-21	0.53875	2	P:regulation of transcription, DNA-dependent; F:DNA binding
Unigene1783	ble1 protein	683	16	3.40714e-22	0.798125	1	P:response to brassinosteroid stimulus	-
Unigene1784	ubiquitin-conjugating enzyme e2	774	20	1.29594e-82	0.9915	6	C:cytoplasm; F:protein binding; P:ubiquitin cycle; F:ubiquitin-protein ligase activity; P:regulation of protein metabolic process; C:nucleus	EC:6.3.2.19
Unigene1785	armadillo beta-catenin repeat family protein	1091	20	1.02127e-106	0.642	5	F:binding; P:biological_process; C:ubiquitin ligase complex; P:protein ubiquitination; F:ubiquitin-protein ligase activity
Unigene1786	---NA---	755	7	6.91548e-25	0.677143	2	C:mitochondrion; F:molecular_function
Unigene1787	cbl-interacting protein kinase 1	785	20	2.03276e-107	0.848	9	P:protein amino acid phosphorylation; C:plasma membrane; F:ATP binding; P:response to abscisic acid stimulus; P:signal transduction; F:protein tyrosine kinase activity; F:protein serine/threonine kinase activity; C:plastid; P:response to salt stress	EC:2.7.10; EC:2.7.11
Unigene1788	---NA---	732	1	8.84226e-06	0.48	0	-
Unigene1789	flu (fluorescent in blue light) binding	739	19	1.27849e-60	0.751053	2	P:response to singlet oxygen; C:chloroplast envelope	-
Unigene1790	at4g08810 t32a17_120	719	11	1.17106e-31	0.722727	1	F:calcium ion binding	-
Unigene1791	5 start site is	634	16	2.6111e-31	0.854375	3	C:extracellular region; F:kinase activity; C:cell wall	-
Unigene1792	---NA---	611	0			0	-
Unigene1793	lipid transfer protein	611	20	2.46559e-52	0.8715	2	F:lipid binding; P:lipid transport	-
Unigene1794	at1g47640 f16n3_6	822	20	3.76343e-115	0.847	2	C:endomembrane system; C:cytoplasmic membrane-bounded vesicle	-
Unigene1795	polymeraseii (dna directed) polypeptide	696	20	5.85101e-57	0.817	5	C:DNA-directed RNA polymerase III complex; F:DNA-directed RNA polymerase activity; C:DNA-directed RNA polymerase II, core complex; F:protein binding; P:transcription from RNA polymerase II promoter	EC:2.7.7.6
Unigene1796	prolyl-trna synthetase	603	13	1.73587e-18	0.828462	1	F:molecular_function
Unigene1797	protein binding zinc ion binding	788	13	2.99255e-66	0.548462	5	C:endomembrane system; F:protein binding; F:zinc ion binding; P:biological_process; F:molecular_function
Unigene1798	---NA---	714	0			0	-
Unigene1799	60s ribosomal protein l6	963	20	4.25451e-74	0.8375	4	C:cytosolic ribosome; F:structural constituent of ribosome; P:translation; C:endoplasmic reticulum	EC:3.6.5.3
Unigene1800	---NA---	766	14	4.07908e-73	0.743571	1	F:molecular_function
Unigene1801	ran binding protein	1069	20	2.53458e-86	0.875	2	F:Ran GTPase binding; P:protein import into nucleus, translocation	-
Unigene1802	histone h3	621	20	1.738e-56	0.9785	6	C:nucleosome; F:DNA binding; P:nucleosome assembly; C:chloroplast; C:nucleus; C:mitochondrion	-
Unigene1803	myb transcription factor	1055	20	2.04069e-96	0.7105	3	F:transcription factor activity; C:plastid; P:regulation of transcription, DNA-dependent	-
Unigene1804	---NA---	799	7	1.44287e-39	0.612857	2	F:molecular_function; P:biological_process
Unigene1805	60s ribosomal protein l27	725	20	2.54991e-58	0.8985	5	C:ribosome; P:ribosome biogenesis; F:structural constituent of ribosome; P:translation; C:mitochondrion	EC:3.6.5.3
Unigene1806	---NA---	801	10	1.19468e-25	0.534	0	-
Unigene1807	---NA---	764	0			0	-
Unigene1808	basic-leucine zipper	726	20	1.9839e-34	0.6055	4	F:sequence-specific DNA binding; F:transcription factor activity; C:nucleus; P:regulation of transcription, DNA-dependent	-
Unigene1809	glycosyl hydrolase family 10 protein	676	20	2.69828e-64	0.7045	1	P:carbohydrate metabolic process	-
Unigene1810	60s ribosomal protein l26	600	20	1.75131e-55	0.9465	5	C:cytosolic ribosome; F:structural constituent of ribosome; C:large ribosomal subunit; P:translation; C:mitochondrion	EC:3.6.5.3
Unigene1811	enolase	1521	20	0	0.9415	7	F:acyltransferase activity; C:phosphopyruvate hydratase complex; F:phosphopyruvate hydratase activity; F:magnesium ion binding; P:glycolysis; C:nucleus; P:response to light stimulus	EC:4.2.1.11
Unigene1812	60s ribosomal protein l35	777	20	3.2398e-57	0.9565	4	C:cytosolic ribosome; P:ribosome biogenesis; F:structural constituent of ribosome; P:translation	EC:3.6.5.3
Unigene1813	lipid transfer protein	630	20	8.78293e-64	0.909	2	F:lipid binding; P:lipid transport	-
Unigene1814	protein	1094	20	5.48981e-76	0.7575	2	C:chloroplast; C:membrane	-
Unigene1815	snrnp sm protein f-like	620	20	2.18083e-35	0.913	2	C:small nucleolar ribonucleoprotein complex; P:mRNA metabolic process	-
Unigene1816	c2h2-type zinc finger protein	818	20	3.2004e-90	0.7005	4	F:nucleic acid binding; C:intracellular; P:regulation of transcription; F:zinc ion binding	-
Unigene1817	heat repeat familyexpressed	766	20	1.21483e-55	0.8615	2	F:lyase activity; C:phycobilisome	-
Unigene1818	disease resistance-responsive family protein	722	20	3.55038e-36	0.6725	1	P:defense response	-
Unigene1819	protein	752	20	1.94056e-120	0.741	7	P:protein amino acid phosphorylation; C:endomembrane system; F:protein binding; F:ATP binding; F:protein serine/threonine kinase activity; P:transmembrane receptor protein tyrosine kinase signaling pathway; C:plastid	EC:2.7.11
Unigene1820	ubiquitin conjugating enzyme	705	20	4.89304e-83	0.9765	3	F:ubiquitin-protein ligase activity; P:ubiquitin cycle; P:regulation of protein metabolic process	EC:6.3.2.19
Unigene1821	myb transcription factor	837	20	1.00021e-86	0.739	1	P:regulation of transcription	-
Unigene1822	sll1 protein	571	20	5.50075e-37	0.7825	1	C:mitochondrion	-
Unigene1823	---NA---	754	2	2.08703e-13	0.49	0	-
Unigene1824	---NA---	750	0			0	-
Unigene1825	actin	1346	20	0	0.9865	5	C:cytoskeleton; C:cytoplasm; F:ATP binding; F:structural molecule activity; F:protein binding	-
Unigene1826	wax synthase-like protein	1138	20	1.0663e-77	0.57	1	F:acyltransferase activity	-
Unigene1827	protein	748	20	4.90473e-116	0.957	4	F:structural constituent of ribosome; F:RNA binding; C:cytosolic small ribosomal subunit; P:translation	EC:3.6.5.3
Unigene1828	flavonoid 3-hydroxylase	680	20	1.87085e-97	0.888	7	P:flavonoid biosynthetic process; F:flavonoid 3'-monooxygenase activity; F:iron ion binding; F:heme binding; P:electron transport; C:integral to membrane; C:endoplasmic reticulum	EC:1.14.13.21
Unigene1829	transcriptional coactivator-like protein	747	20	6.51062e-60	0.926	1	F:sequence-specific DNA binding	-
Unigene1830	calmodulin	601	20	6.43094e-58	0.853	5	P:regulation of flower development; P:response to mechanical stimulus; F:calcium ion binding; F:protein binding; P:detection of calcium ion	-
Unigene1831	wrky transcription factor	796	20	1.58705e-30	0.7835	5	F:sequence-specific DNA binding; C:cytoplasmic membrane-bounded vesicle; F:transcription factor activity; C:nucleus; P:regulation of transcription, DNA-dependent	-
Unigene1832	bhlh transcription	648	20	1.37171e-38	0.782	4	P:regulation of transcription; F:transcription factor activity; C:nucleus; C:plastid	-
Unigene1833	60s ribosomal protein l11	833	20	5.98494e-84	0.9795	4	F:structural constituent of ribosome; C:cytosolic large ribosomal subunit; P:translation; F:rRNA binding	EC:3.6.5.3
Unigene1834	5 start site is	650	19	2.16472e-76	0.742632	3	C:extracellular region; F:kinase activity; C:cell wall	-
Unigene1835	cell division control protein kinase	765	20	4.64547e-85	0.9485	9	P:protein amino acid phosphorylation; F:RNA polymerase II carboxy-terminal domain kinase activity; P:unidimensional cell growth; P:mitosis; P:regulation of cell cycle; F:ATP binding; F:cyclin-dependent protein kinase activity; F:cyclin binding; P:cell division	EC:2.7.11.23; EC:2.7.11.22
Unigene1836	alcohol dehydrogenase a	1453	20	0	0.919	3	F:zinc ion binding; F:alcohol dehydrogenase (NAD) activity; P:metabolic process	EC:1.1.1.1
Unigene1837	chromosome structural maintenance	752	20	8.77162e-97	0.625	4	P:protein targeting to vacuole; P:ER to Golgi vesicle-mediated transport; C:cytosol; C:extrinsic to endoplasmic reticulum membrane	-
Unigene1838	---NA---	720	13	1.50207e-10	0.726154	2	F:molecular_function; C:chloroplast
Unigene1839	pre-mrna-splicing factor cwc-22	822	20	1.39161e-93	0.928	2	C:membrane; P:translation	EC:3.6.5.3
Unigene1840	zinc finger (c3hc4-type ring finger) family protein	803	20	7.58372e-97	0.69	1	F:zinc ion binding	-
Unigene1841	chitinase domain-containing protein 1	798	20	5.79044e-81	0.675	1	F:hydrolase activity, hydrolyzing O-glycosyl compounds	EC:3.2.1
Unigene1842	atp synthase cf0 subunit iii	758	20	4.51984e-24	0.9775	8	F:hydrogen ion transporting ATP synthase activity, rotational mechanism; C:integral to membrane; P:ATP synthesis coupled proton transport; F:lipid binding; C:proton-transporting ATP synthase complex, coupling factor F(o); F:ATP binding; F:proton-transporting ATPase activity, rotational mechanism; C:chloroplast	EC:3.6.3.14
Unigene1843	60s ribosomal protein l18a	804	20	1.44082e-95	0.9525	4	C:cytosolic ribosome; P:ribosome biogenesis; F:structural constituent of ribosome; P:translation	EC:3.6.5.3
Unigene1844	60s ribosomal protein l17	765	20	2.63175e-88	0.941	4	C:cytosolic ribosome; F:structural constituent of ribosome; C:large ribosomal subunit; P:translation	EC:3.6.5.3
Unigene1845	alpha-expansin 6	733	20	1.18403e-34	0.9235	3	C:extracellular region; C:membrane; P:plant-type cell wall organization	-
Unigene1846	avr9 cf-9 rapidly elicited protein 256	557	20	2.83307e-43	0.7485	4	F:ATP binding; F:protein kinase activity; P:protein amino acid phosphorylation; F:protein serine/threonine kinase activity
Unigene1847	protein	830	20	5.4987e-122	0.776	2	F:molecular_function; P:biological_process
Unigene1848	af361810_1 at4g39690 t19p19_80	652	6	1.31205e-23	0.77	1	P:biological_process
Unigene1849	---NA---	549	7	3.26329e-12	0.832857	1	C:mitochondrion	-
Unigene1850	cinnamoyl-reductase-like protein	633	20	6.37198e-62	0.649	2	P:lignin biosynthetic process; F:cinnamoyl-CoA reductase activity	EC:1.2.1.44
Unigene1851	alpha expansin	1157	20	3.23684e-130	0.9355	3	C:extracellular region; C:membrane; P:plant-type cell wall organization	-
Unigene1852	granule bound starch synthase i	630	20	1.45444e-50	0.772	5	C:amyloplast; F:NDP-glucose-starch glucosyltransferase activity; F:starch synthase activity; P:starch biosynthetic process; C:chloroplast	EC:2.4.1.242; EC:2.4.1.21
Unigene1853	histone h2a	774	20	1.18305e-51	0.9525	4	P:nucleosome assembly; F:DNA binding; F:protein binding; C:plastid	-
Unigene1854	---NA---	683	0			0	-
Unigene1855	chalcone-flavanone isomerase familyexpressed	813	20	5.24976e-85	0.783	2	P:flavonoid biosynthetic process; F:chalcone isomerase activity	EC:5.5.1.6
Unigene1856	---NA---	569	0			0	-
Unigene1857	atp synthase beta subunit	1313	20	0	0.988	9	P:response to oxidative stress; F:hydrogen-exporting ATPase activity, phosphorylative mechanism; F:hydrogen ion transporting ATP synthase activity, rotational mechanism; C:integral to membrane; P:ATP synthesis coupled proton transport; F:metal ion binding; F:ATP binding; C:mitochondrial proton-transporting ATP synthase, catalytic core; F:proton-transporting ATPase activity, rotational mechanism	EC:3.6.3.6; EC:3.6.3.14
Unigene1858	lipid transfer protein	621	20	1.05196e-61	0.88	2	F:lipid binding; P:lipid transport	-
Unigene1859	40s ribosomal protein s9	812	20	7.25589e-95	0.9705	4	F:structural constituent of ribosome; C:cytosolic small ribosomal subunit; P:translation; F:rRNA binding	EC:3.6.5.3
Unigene1860	dna-binding protein	568	20	1.92539e-34	0.907	5	F:galacturonate binding; P:cell-cell signaling; F:DNA binding; P:transport; C:plasma membrane	-
Unigene1861	lysine ketoglutarate reductase trans-splicing related 1	747	20	2.92248e-60	0.7265	1	C:mitochondrion	-
Unigene1862	rab gtp-binding protein rab11a	767	20	3.21709e-86	0.8835	7	F:GTP binding; C:Golgi-associated vesicle; P:inter-Golgi cisterna vesicle-mediated transport; C:trans-Golgi network; P:response to heat; P:small GTPase mediated signal transduction; P:protein transport	-
Unigene1863	mitochondrial import inner membrane translocase subunit tim17 tim22 tim23 family protein	650	20	1.78736e-46	0.821	3	C:mitochondrial inner membrane presequence translocase complex; C:plastid; P:protein transport	-
Unigene1864	multicatalytic endopeptidase complex	720	20	1.66368e-118	0.953	7	C:phragmoplast; C:proteasome core complex, alpha-subunit complex; P:ubiquitin-dependent protein catabolic process; F:threonine-type endopeptidase activity; C:spindle; C:nucleus; P:defense response to bacterium, incompatible interaction	EC:3.4.25
Unigene1865	importin alpha-like protein	1299	20	3.51405e-168	0.707	2	P:intracellular protein transport; C:nucleus	-
Unigene1866	embryogenesis-associated protein	570	6	2.10488e-12	0.495	0	-
Unigene1867	complex 1 family protein lvr family protein	710	16	1.37037e-36	0.848125	4	P:photorespiration; F:catalytic activity; C:mitochondrion; C:respiratory chain complex I	-
Unigene1868	transcription factor apfi	1161	20	5.73279e-143	0.8845	6	F:acyltransferase activity; C:respiratory chain complex I; P:photorespiration; F:carbonate dehydratase activity; C:plastid; C:mitochondrial membrane	EC:4.2.1.1
Unigene1869	wd-40 repeat protein	1327	20	3.73874e-173	0.9165	2	C:heterotrimeric G-protein complex; F:nucleotide binding	EC:3.6.5.1
Unigene1870	serine threonine protein kinase	1146	20	5.97517e-161	0.915	4	C:nucleolus; P:histone phosphorylation; F:histone kinase activity (H3-S10 specific); C:spindle	-
Unigene1871	s-adenosylmethionine synthetase	825	20	7.60149e-132	0.973	6	F:potassium ion binding; F:ATP binding; P:one-carbon metabolic process; F:methionine adenosyltransferase activity; F:cobalt ion binding; F:magnesium ion binding	EC:2.5.1.6
Unigene1872	small nuclear ribonucleoprotein polypeptide a	732	20	2.98317e-70	0.8375	5	C:cytoplasm; P:response to cold; C:nucleoplasm; F:protein binding; P:nuclear mRNA splicing, via spliceosome	-
Unigene1873	---NA---	705	0			0	-
Unigene1874	at5g21070 t10f18_100	763	18	7.43036e-68	0.84	1	C:membrane	-
Unigene1875	potyvirus vpg interacting protein	666	20	2.75324e-114	0.7985	2	F:zinc ion binding; F:protein binding	-
Unigene1876	gdp-mannose pyrophosphorylase	917	20	1.61195e-120	0.959	11	P:response to jasmonic acid stimulus; F:mannose-1-phosphate guanylyltransferase activity; P:response to ozone; F:acyltransferase activity; C:mitochondrion; P:response to salt stress; P:cellulose biosynthetic process; P:defense response to bacterium; P:response to heat; F:mannose-1-phosphate guanylyltransferase (GDP) activity; P:L-ascorbic acid biosynthetic process	EC:2.7.7.13; EC:2.7.7.22
Unigene1877	seryl-trna synthetase	760	20	1.14607e-136	0.8795	4	C:cytoplasm; F:ATP binding; P:seryl-tRNA aminoacylation; F:serine-tRNA ligase activity	EC:6.1.1.11
Unigene1878	burp domain-containing protein	908	20	1.34377e-111	0.5575	7	C:endomembrane system; F:polygalacturonase activity; C:cell wall; C:apoplast; P:cellular cell wall organization; C:extracellular region; P:ripening
Unigene1879	60s ribosomal protein l17	671	20	1.37801e-63	0.923	4	C:cytosolic ribosome; F:structural constituent of ribosome; C:large ribosomal subunit; P:translation	EC:3.6.5.3
Unigene1880	mgc85528 protein	704	20	4.12183e-66	0.8505	4	P:response to osmotic stress; C:mitochondrion; F:ferric-chelate reductase activity; F:NADH dehydrogenase (ubiquinone) activity	EC:1.16.1.7; EC:1.6.5.3
Unigene1881	glycine-rich protein	608	14	9.0373e-15	0.78	2	C:endomembrane system; C:cytoplasmic membrane-bounded vesicle	-
Unigene1882	ankyrin repeat-containing protein 2	823	20	4.05836e-85	0.852	2	C:integral to chloroplast outer membrane; P:protein targeting to chloroplast	-
Unigene1883	40s ribosomal protein s16	633	20	7.25675e-74	0.959	5	F:structural constituent of ribosome; C:cytosolic small ribosomal subunit; P:translation; C:plastid; C:mitochondrion	EC:3.6.5.3
Unigene1884	40s ribosomal protein s2	986	20	1.87383e-117	0.9475	4	F:structural constituent of ribosome; C:cytosolic small ribosomal subunit; P:translation; C:plastid	EC:3.6.5.3
Unigene1885	calreticulin	1388	20	5.78065e-156	0.934	7	F:sugar binding; P:protein folding; C:endoplasmic reticulum lumen; P:response to oxidative stress; F:calcium ion binding; F:unfolded protein binding; F:zinc ion binding	-
Unigene1886	ac007591_20 ests gb	533	0			0	-
Unigene1887	signal recognition particle receptor	1376	20	9.07284e-170	0.7305	8	F:nucleoside-triphosphatase activity; C:signal recognition particle, endoplasmic reticulum targeting; F:7S RNA binding; F:receptor activity; P:SRP-dependent cotranslational protein targeting to membrane; C:membrane; C:endoplasmic reticulum; F:GTP binding	EC:3.6.1.15; EC:3.6.5.4
Unigene1888	phytochrome-associated protein 1	815	20	1.00604e-68	0.753	14	P:response to jasmonic acid stimulus; P:sucrose mediated signaling; P:regulation of translation; P:anthocyanin biosynthetic process; P:response to salt stress; P:regulation of transcription, DNA-dependent; F:acid phosphatase activity; P:response to auxin stimulus; F:protein serine/threonine phosphatase activity; F:protein dimerization activity; F:transcription factor activity; P:removal of supero…	EC:3.1.3.2
Unigene1889	cyclin-dependent protein kinase p34cdc2	861	20	3.72635e-108	0.97	6	P:protein amino acid phosphorylation; F:RNA polymerase II carboxy-terminal domain kinase activity; P:mitosis; F:ATP binding; F:cyclin-dependent protein kinase activity; P:cell division	EC:2.7.11.23; EC:2.7.11.22
Unigene1890	---NA---	617	0			0	-
Unigene1891	methylenetetrahydrofolate dehydrogenase (nadp+ dependent)methenyltetrahydrofolateformyltetrahydrofolate synthetase	1290	20	3.36122e-171	0.8265	10	C:mitochondrion; F:oxidoreductase activity, acting on the CH-NH group of donors, NAD or NADP as acceptor; F:methenyltetrahydrofolate cyclohydrolase activity; F:ATP binding; F:protein binding; P:one-carbon metabolic process; P:cellular amino acid biosynthetic process; F:formate-tetrahydrofolate ligase activity; P:folic acid and derivative biosynthetic process; P:histidine metabolic process	EC:1.5.1; EC:3.5.4.9; EC:6.3.4.3
Unigene1892	nucleotide binding	780	13	2.05477e-43	0.583846	2	F:nucleotide binding; C:mitochondrion
Unigene1893	gibberellin-regulated family protein	670	20	9.50447e-22	0.784	3	C:endomembrane system; C:cytoplasmic membrane-bounded vesicle; P:cell proliferation	-
Unigene1894	---NA---	542	0			0	-
Unigene1895	lipid transfer protein	671	20	6.50617e-63	0.902	2	F:lipid binding; P:lipid transport	-
Unigene1896	strictosidine synthase family protein	673	20	2.60404e-35	0.658	3	P:alkaloid biosynthetic process; C:endoplasmic reticulum; F:strictosidine synthase activity	EC:4.3.3.2
Unigene1897	chromosome condensation complexsubunit h	733	20	2.81819e-36	0.61	1	P:mitotic cell cycle	-
Unigene1898	rab18 -family small gtpase	833	20	1.16803e-79	0.8935	7	F:GTP binding; C:intracellular; F:ATP binding; F:transcription factor binding; P:small GTPase mediated signal transduction; P:regulation of transcription, DNA-dependent; P:protein transport	-
Unigene1899	heat shock protein 90	812	20	4.1106e-98	0.977	5	P:protein folding; F:unfolded protein binding; C:cytoplasm; F:ATP binding; P:response to stress	-
Unigene1900	nuclear transport factor 2family protein rna recognition motif-containing protein	819	20	7.90076e-65	0.604	1	C:intracellular	-
Unigene1901	ribosomal protein l17	816	20	2.07926e-81	0.939	4	C:cytosolic ribosome; F:structural constituent of ribosome; C:large ribosomal subunit; P:translation	EC:3.6.5.3
Unigene1902	integral membrane	712	20	5.47785e-85	0.6035	1	C:membrane	-
Unigene1903	---NA---	678	13	5.14229e-63	0.770769	2	F:molecular_function; P:biological_process
Unigene1904	proteasome maturation factor ump1 family protein	682	20	4.71037e-56	0.761	2	F:molecular_function; P:biological_process
Unigene1905	60s ribosomal protein l44	486	20	1.3541e-57	0.977	3	C:ribosome; F:structural constituent of ribosome; P:translation	EC:3.6.5.3
Unigene1906	auxin-repressed protein	742	20	1.48581e-32	0.716	4	P:histone H3-K9 methylation; P:methylation-dependent chromatin silencing; P:DNA methylation; P:auxin mediated signaling pathway	-
Unigene1907	cgi-126 protein	730	20	1.50453e-98	0.8515	2	F:ubiquitin-protein ligase activity; P:ubiquitin cycle	EC:6.3.2.19
Unigene1908	forkhead-associated domain-containing protein fha domain-containing protein at hook motif-containing protein	699	5	9.87534e-12	0.77	2	C:nucleus; P:regulation of transcription, DNA-dependent	-
Unigene1909	---NA---	740	0			0	-
Unigene1910	---NA---	602	20	6.88683e-52	0.76	2	C:endomembrane system; C:cytoplasmic membrane-bounded vesicle	-
Unigene1911	---NA---	768	0			0	-
Unigene1912	vacuolar h+-atpase c subunit	843	20	1.865e-56	0.9905	10	F:hydrogen ion transporting ATP synthase activity, rotational mechanism; C:integral to membrane; P:ATP synthesis coupled proton transport; F:metal ion binding; C:vacuolar membrane; C:cytoplasmic membrane-bounded vesicle; F:ATP binding; C:endomembrane system; F:proton-transporting ATPase activity, rotational mechanism; C:proton-transporting two-sector ATPase complex	EC:3.6.3.14
Unigene1913	chaperonin 21 precursor	534	20	5.91563e-61	0.791	3	P:protein folding; F:ATP binding; C:chloroplast	-
Unigene1914	leucine-rich receptor-like protein kinase	1425	20	4.11239e-173	0.7995	11	F:protein serine/threonine kinase activity; P:regulation of transcription; F:receptor activity; P:transmembrane receptor protein tyrosine kinase signaling pathway; C:cytoplasmic membrane-bounded vesicle; F:ATP binding; F:protein binding; F:transcription factor activity; F:protein tyrosine kinase activity; P:positive regulation of seed germination; P:protein amino acid phosphorylation	EC:2.7.11; EC:2.7.10
Unigene1915	cinnamyl-alcohol dehydrogenase	841	20	5.87662e-103	0.8625	5	F:mannitol dehydrogenase activity; P:metabolic process; F:cinnamyl-alcohol dehydrogenase activity; F:zinc ion binding; F:protein binding	EC:1.1.1.255; EC:1.1.1.195
Unigene1916	chalcone synthase	1526	20	0	0.972	3	F:acyltransferase activity; F:naringenin-chalcone synthase activity; P:flavonoid biosynthetic process	EC:2.3.1.74
Unigene1917	nuclear antigen homolog	807	20	3.16101e-58	0.7495	0	-
Unigene1918	nadh-ubiquinone oxidoreductase-related	647	20	4.96758e-49	0.814	3	C:respiratory chain complex I; P:photorespiration; C:mitochondrial membrane	-
Unigene1919	dead (asp-glu-ala-asp) box polypeptide 54	700	20	6.28334e-75	0.6575	2	F:hydrolase activity; F:binding	-
Unigene1920	vacuolar-type h+-translocating inorganic pyrophosphatase	581	14	1.58029e-10	0.911429	5	F:hydrogen-translocating pyrophosphatase activity; C:Golgi apparatus; P:proton transport; F:inorganic diphosphatase activity; C:membrane	EC:3.6.1.1
Unigene1921	histone h2b	603	20	3.47341e-43	0.982	4	C:nucleosome; F:DNA binding; P:nucleosome assembly; C:nucleus	-
Unigene1922	kinesin-related protein	788	20	1.06189e-71	0.6605	4	P:microtubule-based movement; C:microtubule associated complex; F:ATP binding; C:chloroplast	-
Unigene1923	---NA---	670	0			0	-
Unigene1924	lipid transfer protein	676	20	6.64609e-63	0.902	2	F:lipid binding; P:lipid transport	-
Unigene1925	chaperonin 21 precursor	689	20	8.98281e-87	0.8135	3	P:protein folding; F:ATP binding; C:chloroplast	-
Unigene1926	gamyb-binding protein	796	20	4.49087e-126	0.826	1	C:heterotrimeric G-protein complex	EC:3.6.5.1
Unigene1927	immunophilin	605	20	8.2673e-45	0.796	3	P:protein folding; C:cytoplasm; F:peptidyl-prolyl cis-trans isomerase activity	EC:5.2.1.8
Unigene1928	thaumatin-like protein	593	20	9.77114e-80	0.696	4	P:response to other organism; C:extracellular region; C:cytoplasmic membrane-bounded vesicle; C:cell wall	-
Unigene1929	anthocyanidin reductase	765	20	1.93372e-115	0.892	3	P:cellular metabolic process; F:coenzyme binding; F:catalytic activity	-
Unigene1930	acyl carrier	702	20	5.7917e-44	0.704	3	P:fatty acid biosynthetic process; F:binding; C:mitochondrial matrix	-
Unigene1931	adenosine kinase	1142	20	3.5789e-174	0.908	5	P:signal transduction; C:cytosol; F:adenosine kinase activity; P:adenosine salvage; C:mitochondrion	EC:2.7.1.20
Unigene1932	serine threonine-protein kinase mak (male germ cell-associated kinase)-like protein	603	9	7.04755e-20	0.556667	2	F:kinase activity; P:protein amino acid phosphorylation
Unigene1933	---NA---	723	0			0	-
Unigene1934	chromosome 1 open reading frame 123	728	20	3.82719e-70	0.6495	1	P:biological_process
Unigene1935	---NA---	632	0			0	-
Unigene1936	rhamnose biosynthetic enzymeexpressed	1435	20	0	0.8805	9	C:soluble fraction; P:dTDP-rhamnose biosynthetic process; F:UDP-4-keto-6-deoxy-glucose-3,5-epimerase activity; P:seed coat development; F:UDP-4-keto-rhamnose-4-keto-reductase activity; F:UDP-L-rhamnose synthase activity; P:UDP-rhamnose biosynthetic process; F:UDP-glucose 4,6-dehydratase activity; F:dTDP-4-dehydrorhamnose reductase activity	EC:4.2.1.76; EC:1.1.1.133
Unigene1937	cytochrome p450	762	20	8.99248e-81	0.8125	4	F:heme binding; F:monooxygenase activity; P:electron transport; F:iron ion binding	-
Unigene1938	ethylene signaling protein	755	20	6.12559e-98	0.7525	12	P:transport; P:positive regulation of abscisic acid mediated signaling pathway; P:cell death; P:response to salt stress; P:regulation of stomatal movement; P:response to heat; F:transporter activity; P:root hair cell differentiation; P:jasmonic acid and ethylene-dependent systemic resistance, ethylene mediated signaling pathway; P:establishment of planar polarity; P:defense response to fungus; C:…	-
Unigene1939	ring-box protein	692	20	1.78318e-58	0.9225	6	F:protein binding; P:protein ubiquitination; P:ubiquitin-dependent protein catabolic process; P:response to auxin stimulus; C:Cul3-RING ubiquitin ligase complex; F:zinc ion binding	-
Unigene1940	multicatalytic endopeptidaseproteasomebeta subunit	1276	20	3.99935e-116	0.9205	4	C:proteasome core complex; F:threonine-type endopeptidase activity; P:ubiquitin-dependent protein catabolic process; C:nucleus	EC:3.4.25
Unigene1941	sec14 cytosolic factor family protein phosphoglyceride transfer family protein	742	20	3.52827e-42	0.654	2	P:transport; F:transporter activity	-
Unigene1942	nitrilase-associated protein	802	20	3.36676e-20	0.68	0	-
Unigene1943	salt tolerance protein 4	745	20	9.62404e-64	0.791	5	F:RNA binding; C:cytoplasm; P:RNA processing; C:nucleus; F:nucleotide binding	-
Unigene1944	---NA---	1227	20	1.49523e-46	0.619	0	-
Unigene1945	---NA---	1104	0			0	-
Unigene1946	ubiquitin conjugating enzyme	758	20	1.92899e-83	0.987	3	F:ubiquitin-protein ligase activity; P:ubiquitin cycle; P:regulation of protein metabolic process	EC:6.3.2.19
Unigene1947	ethylene-responsive element binding protein	793	20	3.92277e-106	0.5955	4	F:protein binding; F:transcription factor activity; C:nucleus; P:regulation of transcription, DNA-dependent	-
Unigene1948	atsc35 (arabidopsis thaliana arginine serine-rich splicing factor35 kda protein) rna binding	744	0			0	-
Unigene1949	dna binding	682	12	1.77753e-79	0.7075	2	F:DNA binding; C:nucleus
Unigene1950	ubiquitin-conjugating enzyme e2	774	20	3.29556e-86	0.8985	6	P:protein import into peroxisome matrix; F:protein binding; P:fatty acid beta-oxidation; P:ubiquitin cycle; P:regulation of protein metabolic process; F:small conjugating protein ligase activity	-
Unigene1951	nucleoporin family protein	601	18	1.80869e-19	0.846111	3	C:nuclear pore; P:transport; C:chloroplast	-
Unigene1952	potassium channel beta subunit	982	20	2.40655e-157	0.8855	5	F:oxidoreductase activity; F:voltage-gated potassium channel activity; P:potassium ion transport; C:integral to membrane; C:mitochondrion	-
Unigene1953	cu zn superoxide dismutase	633	20	2.40456e-85	0.9525	6	F:copper ion binding; C:cytoplasm; P:superoxide metabolic process; F:superoxide dismutase activity; F:antioxidant activity; F:zinc ion binding	EC:1.15.1.1
Unigene1954	gtp binding protein	626	20	1.84408e-66	0.931	5	F:GTP binding; F:protein binding; P:small GTPase mediated signal transduction; C:mitochondrion; P:protein transport	-
Unigene1955	40s ribosomal protein s16	706	20	2.60054e-76	0.961	3	F:structural constituent of ribosome; C:cytosolic small ribosomal subunit; P:translation	EC:3.6.5.3
Unigene1956	bap31 protein gb	752	20	2.11705e-50	0.72	3	C:cytoplasmic membrane-bounded vesicle; P:cellular process; C:endoplasmic reticulum	-
Unigene1957	glutathione reductase	953	20	2.40157e-130	0.911	9	P:response to ionizing radiation; P:meiotic DNA double-strand break processing; P:cell redox homeostasis; P:glutathione metabolic process; F:glutathione-disulfide reductase activity; F:NADP or NADPH binding; F:FAD binding; C:chloroplast; P:electron transport	EC:1.8.1.7
Unigene1958	ribosomal protein l9	811	20	1.72702e-96	0.9475	4	C:cytosolic ribosome; F:structural constituent of ribosome; C:large ribosomal subunit; P:translation	EC:3.6.5.3
Unigene1959	dna-binding storekeeper	1426	20	1.01347e-54	0.536	5	F:molecular_function; P:biological_process; C:cellular_component; C:chloroplast; C:integral to membrane
Unigene1960	acid phosphatase survival protein	819	20	1.64359e-70	0.612	1	F:acid phosphatase activity	EC:3.1.3.2
Unigene1961	at1g04290	716	20	4.69952e-41	0.7145	1	F:acyl-CoA thioesterase activity	-
Unigene1962	at1g65720 f1e22_13	617	17	1.54643e-25	0.598235	2	C:cytoplasmic membrane-bounded vesicle; C:mitochondrion	-
Unigene1963	cysteine protease	1228	20	5.19777e-166	0.8675	4	C:endomembrane system; P:proteolysis; F:protein binding; F:cysteine-type endopeptidase activity	EC:3.4.22
Unigene1964	at3g11220 f11b9_116	847	20	3.3902e-90	0.6595	4	P:cell proliferation; P:organ growth; C:nucleus; P:regulation of transcription, DNA-dependent	-
Unigene1965	---NA---	767	0			0	-
Unigene1966	formin-like protein ahf1	655	20	2.73859e-34	0.828	6	C:nucleolus; C:phragmoplast; P:actin cytoskeleton organization; C:spindle; F:actin filament binding; C:mitochondrion	-
Unigene1967	nin one binding protein	813	20	1.34122e-72	0.5945	1	C:intracellular part	-
Unigene1968	tubby-like protein	625	20	4.13686e-42	0.91	3	F:transcription factor activity; P:regulation of transcription; F:phosphoric diester hydrolase activity	EC:3.1.4
Unigene1969	---NA---	1189	1	2.09507e-23	0.61	0	-
Unigene1970	60s ribosomal protein l35a	643	20	8.92706e-59	0.946	4	C:cytosolic ribosome; P:ribosome biogenesis; F:structural constituent of ribosome; P:translation	EC:3.6.5.3
Unigene1971	initiation factor 3g	949	20	9.41407e-119	0.809	3	C:eukaryotic translation initiation factor 3 complex; P:translational initiation; F:translation initiation factor activity	-
Unigene1972	triosephosphate isomerase	1126	20	2.73438e-110	0.9165	8	P:fatty acid biosynthetic process; F:acyltransferase activity; P:pentose-phosphate shunt; F:tetrahydroberberine oxidase activity; F:triose-phosphate isomerase activity; P:glycolysis; P:gluconeogenesis; C:cytoplasm	EC:1.3.3.8; EC:5.3.1.1
Unigene1973	leucine-rich repeat family protein	659	20	1.96633e-64	0.6315	3	C:cytoplasmic membrane-bounded vesicle; P:signal transduction; F:protein binding	-
Unigene1974	potassium proton antiporter-like protein	731	16	4.61486e-31	0.581875	1	C:cell part	-
Unigene1975	epstein-barr virus ebna-1-like	680	17	4.8579e-29	0.722353	2	F:molecular_function; P:biological_process
Unigene1976	heat shock protein 90	1099	20	7.58554e-142	0.9565	5	P:protein folding; C:cytoplasmic membrane-bounded vesicle; P:response to stress; F:ATP binding; F:unfolded protein binding	-
Unigene1977	protein	1157	20	1.19411e-116	0.684	1	C:membrane	-
Unigene1978	b-type cyclin	657	17	6.6222e-20	0.782353	2	F:molecular_function; C:chloroplast
Unigene1979	5 start site is	1088	20	1.12157e-113	0.721	3	C:extracellular region; F:kinase activity; C:cell wall	-
Unigene1980	glyceraldehyde-3-phosphate dehydrogenase	1345	20	8.22655e-168	0.96	7	P:gluconeogenesis; P:response to sucrose stimulus; P:response to oxidative stress; F:NAD or NADH binding; P:glycolysis; C:cytosol; F:glyceraldehyde-3-phosphate dehydrogenase (phosphorylating) activity	EC:1.2.1.12
Unigene1981	loc495278 protein	836	20	3.52488e-92	0.8925	5	P:protein folding; F:unfolded protein binding; F:ATP binding; F:identical protein binding; C:chaperonin-containing T-complex	-
Unigene1982	histone h2b	735	20	5.00697e-41	1	4	C:nucleosome; F:DNA binding; P:nucleosome assembly; C:nucleus	-
Unigene1983	dna binding protein	1310	20	2.20923e-77	0.6505	2	C:nucleolus; C:cytoplasm	-
Unigene1984	histone h2b	743	20	3.19119e-43	1	4	C:nucleosome; F:DNA binding; P:nucleosome assembly; C:nucleus	-
Unigene1985	p23 co-chaperone	857	20	8.91807e-46	0.768	0	-
Unigene1986	glutamine synthetase	1045	20	2.33883e-153	0.958	4	C:cytoplasm; F:glutamate-ammonia ligase activity; P:nitrogen fixation; P:glutamine biosynthetic process	EC:6.3.1.2
Unigene1987	---NA---	657	0			0	-
Unigene1988	cinnamyl-alcohol dehydrogenase	760	20	1.56703e-93	0.862	5	F:mannitol dehydrogenase activity; P:metabolic process; F:cinnamyl-alcohol dehydrogenase activity; F:zinc ion binding; F:protein binding	EC:1.1.1.255; EC:1.1.1.195
Unigene1989	npsn13 (novel plant snare 13)	724	20	7.11964e-85	0.8485	2	F:SNAP receptor activity; P:cytokinesis	-
Unigene1990	lipid transfer protein	605	20	7.95201e-64	0.909	2	F:lipid binding; P:lipid transport	-
Unigene1991	ribosomal protein s13	720	20	2.59663e-79	0.966	5	P:cytokinesis by cell plate formation; P:translation; P:trichome morphogenesis; F:structural constituent of ribosome; C:cytosolic small ribosomal subunit	EC:3.6.5.3
Unigene1992	f-box domain containing protein	730	11	2.22868e-09	0.509091	1	C:mitochondrion
Unigene1993	glutathione s-transferase	862	20	2.25632e-122	0.777	2	P:toxin catabolic process; F:transferase activity	-
Unigene1994	histone h1	936	20	1.08568e-10	0.905	4	C:nucleosome; F:DNA binding; P:nucleosome assembly; C:nucleus	-
Unigene1995	dna-directed rna polymerase	574	20	1.16518e-34	0.9525	5	F:DNA-directed RNA polymerase activity; F:DNA binding; P:regulation of transcription; C:nucleus; F:zinc ion binding	EC:2.7.7.6
Unigene1996	24 kda seed maturation protein	809	20	8.26078e-83	0.802	2	C:membrane; C:endoplasmic reticulum	-
Unigene1997	ribosomal protein l3	919	20	5.92627e-139	0.944	3	C:ribosome; F:structural constituent of ribosome; P:translation	EC:3.6.5.3
[truncated: 6,656 more rows]
