# Supplementary material for: Characterization of expressed sequence tags from developing fibers of Gossypium barbadense and evaluation of insertion-deletion variation in tetraploid cultivated cotton species
Source: BMC Genomics. 2013 Mar 13;14:170. doi: 10.1186/1471-2164-14-170 (PMC3600364; doi:10.1186/1471-2164-14-170)
Supplement: Additional file 2: Table S2 — Statistic analysis of KEGG classification with corresponding metabolism maps. Note: KO (KEGG) annotation and metabolism maps were performed with BLAST2GO. Classification showed in second level and third level. [file 1471-2164-14-170-S2.xls]

## Sheet: Sheet1
Table S2: Statistic analysis of KEGG classification with corresponding metabolism maps
Note: KO (KEGG) annotation and metabolism maps were performed with BLAST2GO. Classification was aligned in the second and third level.
Pathway	Seqs in Pathway	Enzyme	EzymeId	NrSeqs	Seqs	PathwayId	PathwayImage
Penicillin and cephalosporin biosynthesis	3	isopenicillin-N synthase	ec:1.21.3.1	1	Unigene7063	path:map00311
Penicillin and cephalosporin biosynthesis	3	dihydrouracil dehydrogenase (NAD+)	ec:1.3.1	2	Unigene5731, Unigene7242	path:map00311
D-Alanine metabolism	5	alcohol dehydrogenase	ec:1.1.1	5	Unigene0355, Unigene0621, Unigene2213, Unigene4224, Unigene8092	path:map00473
Lysine degradation	16	acetyl-CoA C-acetyltransferase	ec:2.3.1.9	1	Unigene6741	path:map00310	map00310.gif
Lysine degradation	16	enoyl-CoA hydratase	ec:4.2.1.17	3	Unigene0001333, Unigene3924, Unigene4333	path:map00310	map00310.gif
Lysine degradation	16	saccharopine dehydrogenase (NADP+, L-lysine-forming)	ec:1.5.1.8	2	Unigene00010, Unigene7948	path:map00310	map00310.gif
Lysine degradation	16	3-hydroxyacyl-CoA dehydrogenase	ec:1.1.1.35	2	Unigene3924, Unigene4333	path:map00310	map00310.gif
Lysine degradation	16	histone-lysine N-methyltransferase	ec:2.1.1.43	7	Unigene0327, Unigene0001162, Unigene2944, Unigene6883, Unigene7135, Unigene7191, Unigene7464	path:map00310	map00310.gif
Lysine degradation	16	aldehyde dehydrogenase (NAD+)	ec:1.2.1.3	3	Unigene4213, Unigene5378, Unigene6870	path:map00310	map00310.gif
D-Glutamine and D-glutamate metabolism	38	alpha-amylase	ec:3.2.1	38	Unigene000122, Unigene0786, Unigene0001657, Unigene0001841, Unigene02066, Unigene2260, Unigene02800, Unigene02876, Unigene3296, Unigene3322, Unigene3339, Unigene3444, Unigene3484, Unigene3585, Unigene3912, Unigene4002, Unigene4040, Unigene4086, Unigene4262, Unigene4479, Unigene4600, Unigene4750, Unigene4793, Unigene5365, Unigene5400, Unigene5756, Unigene5798, Unigene6025, Unigene6286, Unigene6293…	path:map00471
Zeatin biosynthesis	1	cytokinin dehydrogenase	ec:1.5.99.12	1	Unigene6459	path:map00908	map00908.gif
Carotenoid biosynthesis - General	1	xanthoxin dehydrogenase	ec:1.1.1.288	1	Unigene6188	path:map00906	map00906.gif
DNA replication	4	calf thymus ribonuclease H	ec:3.1.26.4	1	Unigene5951	path:map03030	map03030.gif
DNA replication	4	DNA-directed DNA polymerase	ec:2.7.7.7	3	Unigene0001068, Unigene5508, Unigene5781	path:map03030	map03030.gif
Diterpenoid biosynthesis	1	ent-kaurene oxidase	ec:1.14.13.78	1	Unigene5231	path:map00904	map00904.gif
Natural killer cell mediated cytotoxicity	8	mitogen-activated protein kinase	ec:2.7.11.24	3	Unigene0420, Unigene5563, Unigene5583	path:map04650	map04650.gif
Natural killer cell mediated cytotoxicity	8	protein-tyrosine-phosphatase	ec:3.1.3.48	1	Unigene3943	path:map04650	map04650.gif
Natural killer cell mediated cytotoxicity	8	phosphoprotein phosphatase	ec:3.1.3.16	4	Unigene0964, Unigene0001544, Unigene4726, Unigene6156	path:map04650	map04650.gif
Limonene and pinene degradation	6	enoyl-CoA hydratase	ec:4.2.1.17	3	Unigene0001333, Unigene3924, Unigene4333	path:map00903	map00903.gif
Limonene and pinene degradation	6	aldehyde dehydrogenase (NAD+)	ec:1.2.1.3	3	Unigene4213, Unigene5378, Unigene6870	path:map00903	map00903.gif
Cysteine metabolism	14	cysteine synthase	ec:2.5.1.47	6	Unigene0001296, Unigene2080, Unigene02809, Unigene3416, Unigene5442, Unigene7905	path:map00272
Cysteine metabolism	14	pyruvate decarboxylase	ec:4.1.1	4	Unigene2554, Unigene6580, Unigene7400, Unigene8291	path:map00272
Cysteine metabolism	14	aspartate transaminase	ec:2.6.1.1	3	Unigene0529, Unigene4836, Unigene6077	path:map00272
Cysteine metabolism	14	cystathionine beta-lyase	ec:4.4.1.8	1	Unigene2521	path:map00272
Methionine metabolism	58	S-methyl-5-thioribose kinase	ec:2.7.1.100	1	Unigene4762	path:map00271
Methionine metabolism	58		ec:4.4.1.14	4	Unigene4487, Unigene7623, Unigene7673, Unigene7689	path:map00271
Methionine metabolism	58	pyruvate decarboxylase	ec:4.1.1	4	Unigene2554, Unigene6580, Unigene7400, Unigene8291	path:map00271
Methionine metabolism	58	methylthioadenosine nucleosidase	ec:3.2.2.16	2	Unigene2187, Unigene4291	path:map00271
Methionine metabolism	58	carboxylesterase	ec:3.1.1	13	Unigene0418, Unigene0602, Unigene0001010, Unigene0001326, Unigene2207, Unigene02781, Unigene2791, Unigene2835, Unigene02878, Unigene2896, Unigene4701, Unigene5198, Unigene5456	path:map00271
Methionine metabolism	58	methionine adenosyltransferase	ec:2.5.1.6	9	Unigene0001871, Unigene3859, Unigene4226, Unigene6316, Unigene6695, Unigene6832, Unigene7154, Unigene7592, Unigene8546	path:map00271
Methionine metabolism	58	adenosylhomocysteinase	ec:3.3.1.1	5	Unigene0966, Unigene2583, Unigene2995, Unigene2998, Unigene03703	path:map00271
Methionine metabolism	58	methionine---tRNA ligase	ec:6.1.1.10	1	Unigene3772	path:map00271
Methionine metabolism	58	acireductone dioxygenase [iron(II)-requiring]	ec:1.13.11.54	5	Unigene0564, Unigene0001727, Unigene2219, Unigene4050, Unigene4870	path:map00271
Methionine metabolism	58	adenosylmethionine decarboxylase	ec:4.1.1.50	2	Unigene4064, Unigene4066	path:map00271
Methionine metabolism	58	aminocyclopropanecarboxylate oxidase	ec:1.14.17.4	2	Unigene3341, Unigene5235	path:map00271
Methionine metabolism	58	cystathionine beta-lyase	ec:4.4.1.8	1	Unigene2521	path:map00271
Methionine metabolism	58	5-methyltetrahydropteroyltriglutamate---homocysteine S-methyltransferase	ec:2.1.1.14	8	Unigene00948, Unigene3236, Unigene3483, Unigene3570, Unigene4417, Unigene6450, Unigene6622, Unigene7848	path:map00271
Methionine metabolism	58	methionine synthase	ec:2.1.1.13	1	Unigene3236	path:map00271
Methionine metabolism	58	homocysteine S-methyltransferase	ec:2.1.1.10	1	Unigene8619	path:map00271
Epithelial cell signaling in Helicobacter pylori infection	71	mitogen-activated protein kinase kinase kinase	ec:2.7.11.25	1	Unigene4651	path:map05120	map05120.gif
Epithelial cell signaling in Helicobacter pylori infection	71	mitogen-activated protein kinase	ec:2.7.11.24	3	Unigene0420, Unigene5563, Unigene5583	path:map05120	map05120.gif
Epithelial cell signaling in Helicobacter pylori infection	71	protein-tyrosine-phosphatase	ec:3.1.3.48	1	Unigene3943	path:map05120	map05120.gif
Epithelial cell signaling in Helicobacter pylori infection	71	H+-transporting two-sector ATPase	ec:3.6.3.14	66	Unigene0343, Unigene0468, Unigene0629, Unigene0716, Unigene0755, Unigene00863, Unigene0870, Unigene00928, Unigene0001097, Unigene0001122, Unigene0001747, Unigene0001842, Unigene0001857, Unigene0001912, Unigene2053, Unigene2188, Unigene2361, Unigene002458, Unigene2595, Unigene02877, Unigene003126, Unigene3327, Unigene3330, Unigene3401, Unigene03421, Unigene3464, Unigene3492, Unigene3574, Unigene36…	path:map05120	map05120.gif
Indole and ipecac alkaloid biosynthesis	4	strictosidine synthase	ec:4.3.3.2	3	Unigene000137, Unigene0001896, Unigene2107	path:map00901	map00901.gif
Indole and ipecac alkaloid biosynthesis	4	tabersonine 16-hydroxylase	ec:1.14.13.73	1	Unigene0066	path:map00901	map00901.gif
Terpenoid biosynthesis	9	squalene monooxygenase	ec:1.14.99.7	2	Unigene4789, Unigene6442	path:map00900	map00900.gif
Terpenoid biosynthesis	9	farnesyltranstransferase	ec:2.5.1.29	2	Unigene0287, Unigene5262	path:map00900	map00900.gif
Terpenoid biosynthesis	9	dimethylallyltranstransferase	ec:2.5.1.1	2	Unigene5262, Unigene6779	path:map00900	map00900.gif
Terpenoid biosynthesis	9	isopentenyl-diphosphate Delta-isomerase	ec:5.3.3.2	1	Unigene4307	path:map00900	map00900.gif
Terpenoid biosynthesis	9	geranyltranstransferase	ec:2.5.1.10	2	Unigene5262, Unigene6779	path:map00900	map00900.gif
Terpenoid biosynthesis	9	strictosidine synthase	ec:4.3.3.2	3	Unigene000137, Unigene0001896, Unigene2107	path:map00900	map00900.gif
Synthesis and degradation of ketone bodies	4	acetyl-CoA C-acetyltransferase	ec:2.3.1.9	1	Unigene6741	path:map00072	map00072.gif
Synthesis and degradation of ketone bodies	4	hydroxymethylglutaryl-CoA lyase	ec:4.1.3.4	2	Unigene5321, Unigene7894	path:map00072	map00072.gif
Synthesis and degradation of ketone bodies	4	hydroxymethylglutaryl-CoA synthase	ec:2.3.3.10	1	Unigene0001588	path:map00072	map00072.gif
Fatty acid metabolism	21	alcohol dehydrogenase	ec:1.1.1.1	4	Unigene0001278, Unigene0001836, Unigene2320, Unigene7387	path:map00071
Fatty acid metabolism	21	acyl-CoA dehydrogenase	ec:1.3.99.3	1	Unigene8014	path:map00071
Fatty acid metabolism	21	unspecific monooxygenase	ec:1.14.14.1	1	Unigene8449	path:map00071
Fatty acid metabolism	21	dodecenoyl-CoA isomerase	ec:5.3.3.8	2	Unigene3924, Unigene4333	path:map00071
Fatty acid metabolism	21	acyl-CoA oxidase	ec:1.3.3.6	1	Unigene8014	path:map00071
Fatty acid metabolism	21	acetyl-CoA C-acetyltransferase	ec:2.3.1.9	1	Unigene6741	path:map00071
Fatty acid metabolism	21	alcohol dehydrogenase	ec:1.1.1	5	Unigene0355, Unigene0621, Unigene2213, Unigene4224, Unigene8092	path:map00071
Fatty acid metabolism	21	enoyl-CoA hydratase	ec:4.2.1.17	3	Unigene0001333, Unigene3924, Unigene4333	path:map00071
Fatty acid metabolism	21	long-chain-fatty-acid---CoA ligase	ec:6.2.1.3	1	Unigene5614	path:map00071
Fatty acid metabolism	21	acetyl-CoA C-acyltransferase	ec:2.3.1.16	2	Unigene003158, Unigene4668	path:map00071
Fatty acid metabolism	21	3-hydroxybutyryl-CoA epimerase	ec:5.1.2.3	2	Unigene3924, Unigene4333	path:map00071
Fatty acid metabolism	21	3-hydroxyacyl-CoA dehydrogenase	ec:1.1.1.35	2	Unigene3924, Unigene4333	path:map00071
Fatty acid metabolism	21	aldehyde dehydrogenase (NAD+)	ec:1.2.1.3	3	Unigene4213, Unigene5378, Unigene6870	path:map00071
Porphyrin and chlorophyll metabolism	5	beta-glucuronidase	ec:3.2.1.31	1	Unigene7228	path:map00860	map00860.gif
Porphyrin and chlorophyll metabolism	5	glutamate---tRNA ligase	ec:6.1.1.17	2	Unigene0458, Unigene7152	path:map00860	map00860.gif
Porphyrin and chlorophyll metabolism	5	porphobilinogen synthase	ec:4.2.1.24	1	Unigene0818	path:map00860	map00860.gif
Porphyrin and chlorophyll metabolism	5	magnesium-protoporphyrin IX monomethyl ester (oxidative) cyclase	ec:1.14.13.81	1	Unigene5425	path:map00860	map00860.gif
Nucleotide excision repair	12	cyclin-dependent kinase	ec:2.7.11.22	9	Unigene0001760, Unigene0001835, Unigene0001889, Unigene2844, Unigene3666, Unigene5217, Unigene5545, Unigene6295, Unigene6510	path:map03420	map03420.gif
Nucleotide excision repair	12	DNA-directed DNA polymerase	ec:2.7.7.7	3	Unigene0001068, Unigene5508, Unigene5781	path:map03420	map03420.gif
Starch and sucrose metabolism	103	glucan 1,3-beta-glucosidase	ec:3.2.1.58	2	Unigene002464, Unigene3300	path:map00500
Starch and sucrose metabolism	103	glucose-1-phosphate adenylyltransferase	ec:2.7.7.27	1	Unigene5660	path:map00500
Starch and sucrose metabolism	103	glucan endo-1,3-beta-D-glucosidase	ec:3.2.1.39	1	Unigene2212	path:map00500
Starch and sucrose metabolism	103	xylan 1,4-beta-xylosidase	ec:3.2.1.37	2	Unigene6060, Unigene7696	path:map00500
Starch and sucrose metabolism	103	beta-glucuronidase	ec:3.2.1.31	1	Unigene7228	path:map00500
Starch and sucrose metabolism	103	beta-fructofuranosidase	ec:3.2.1.26	4	Unigene5316, Unigene5770, Unigene6867, Unigene7072	path:map00500
Starch and sucrose metabolism	103	beta-glucosidase	ec:3.2.1.21	2	Unigene2568, Unigene2580	path:map00500
Starch and sucrose metabolism	103	alpha-glucosidase	ec:3.2.1.20	1	Unigene0281	path:map00500
Starch and sucrose metabolism	103	polygalacturonase	ec:3.2.1.15	3	Unigene000111, Unigene4655, Unigene7190	path:map00500
Starch and sucrose metabolism	103	nucleotide diphosphatase	ec:3.6.1.9	1	Unigene5253	path:map00500
Starch and sucrose metabolism	103	fructokinase	ec:2.7.1.4	5	Unigene0563, Unigene0001110, Unigene3478, Unigene4356, Unigene5173	path:map00500
Starch and sucrose metabolism	103	glucokinase	ec:2.7.1.2	1	Unigene0001110	path:map00500
Starch and sucrose metabolism	103	pyruvate decarboxylase	ec:4.1.1	4	Unigene2554, Unigene6580, Unigene7400, Unigene8291	path:map00500
Starch and sucrose metabolism	103	pectinesterase	ec:3.1.1.11	7	Unigene002667, Unigene3321, Unigene5386, Unigene5406, Unigene6062, Unigene6795, Unigene6993	path:map00500
Starch and sucrose metabolism	103	polygalacturonate 4-alpha-galacturonosyltransferase	ec:2.4.1.43	1	Unigene4172	path:map00500
Starch and sucrose metabolism	103	nicotinamide N-methyltransferase	ec:2.1.1	7	Unigene0578, Unigene0711, Unigene3874, Unigene4258, Unigene4366, Unigene6596, Unigene7225	path:map00500
Starch and sucrose metabolism	103	phosphorylase	ec:2.4.1.1	3	Unigene00949, Unigene3880, Unigene5254	path:map00500
Starch and sucrose metabolism	103	1,3-beta-glucan synthase	ec:2.4.1.34	2	Unigene4020, Unigene4947	path:map00500
Starch and sucrose metabolism	103	cellulase	ec:3.2.1.4	6	Unigene0572, Unigene00929, Unigene0001512, Unigene002434, Unigene3886, Unigene3994	path:map00500
Starch and sucrose metabolism	103	beta-amylase	ec:3.2.1.2	1	Unigene6482	path:map00500
Starch and sucrose metabolism	103	alpha-amylase	ec:3.2.1.1	1	Unigene5952	path:map00500
Starch and sucrose metabolism	103	starch synthase	ec:2.4.1.21	9	Unigene0092, Unigene0300, Unigene0451, Unigene0622, Unigene0001267, Unigene0001852, Unigene2016, Unigene5014, Unigene8107	path:map00500
Starch and sucrose metabolism	103	1,4-alpha-glucan branching enzyme	ec:2.4.1.18	4	Unigene2260, Unigene4002, Unigene7002, Unigene7408	path:map00500
Starch and sucrose metabolism	103	sucrose-phosphate synthase	ec:2.4.1.14	6	Unigene0393, Unigene0001047, Unigene3667, Unigene3743, Unigene4202, Unigene6408	path:map00500
Starch and sucrose metabolism	103	sucrose synthase	ec:2.4.1.13	10	Unigene0393, Unigene0001047, Unigene0001496, Unigene3667, Unigene3743, Unigene3864, Unigene4011, Unigene4202, Unigene6408, Unigene6722	path:map00500
Starch and sucrose metabolism	103	cellulose synthase (UDP-forming)	ec:2.4.1.12	5	Unigene002424, Unigene2526, Unigene5268, Unigene5835, Unigene6347	path:map00500
Starch and sucrose metabolism	103	glycogen(starch) synthase	ec:2.4.1.11	6	Unigene0092, Unigene0300, Unigene0451, Unigene0001267, Unigene2016, Unigene8107	path:map00500
Starch and sucrose metabolism	103	phosphoglucomutase	ec:5.4.2.2	3	Unigene0516, Unigene5197, Unigene7085	path:map00500
Starch and sucrose metabolism	103	UDP-glucuronate decarboxylase	ec:4.1.1.35	7	Unigene002473, Unigene2581, Unigene2869, Unigene003116, Unigene4724, Unigene8428, Unigene8542	path:map00500
Starch and sucrose metabolism	103	UTP---glucose-1-phosphate uridylyltransferase	ec:2.7.7.9	3	Unigene2115, Unigene2180, Unigene6639	path:map00500
Starch and sucrose metabolism	103	UDP-glucose 6-dehydrogenase	ec:1.1.1.22	5	Unigene3226, Unigene3325, Unigene4048, Unigene6619, Unigene7100	path:map00500
Starch and sucrose metabolism	103	glucose-6-phosphate isomerase	ec:5.3.1.9	2	Unigene3729, Unigene6871	path:map00500
C5-Branched dibasic acid metabolism	7	succinate---CoA ligase (ADP-forming)	ec:6.2.1.5	5	Unigene0001, Unigene00504, Unigene002671, Unigene6203, Unigene6801	path:map00660	map00660.gif
C5-Branched dibasic acid metabolism	7	acetolactate synthase	ec:2.2.1.6	1	Unigene7046	path:map00660	map00660.gif
C5-Branched dibasic acid metabolism	7	citramalate lyase	ec:4.1.3.22	1	Unigene0642	path:map00660	map00660.gif
Lysine biosynthesis	4	dihydrodipicolinate synthase	ec:4.2.1.52	1	Unigene0086	path:map00300	map00300.gif
Lysine biosynthesis	4	diaminopimelate decarboxylase	ec:4.1.1.20	1	Unigene6275	path:map00300	map00300.gif
Lysine biosynthesis	4	saccharopine dehydrogenase (NADP+, L-lysine-forming)	ec:1.5.1.8	2	Unigene00010, Unigene7948	path:map00300	map00300.gif
Asthma	22	peroxidase	ec:1.11.1.7	22	Unigene0001204, Unigene0001473, Unigene2141, Unigene2324, Unigene2326, Unigene2540, Unigene2572, Unigene2579, Unigene3049, Unigene3514, Unigene03553, Unigene4134, Unigene4158, Unigene4338, Unigene5046, Unigene5472, Unigene5992, Unigene6268, Unigene6921, Unigene7277, Unigene8498, Unigene8582	path:map05310	map05310.gif
Cyanoamino acid metabolism	26	beta-glucosidase	ec:3.2.1.21	2	Unigene2568, Unigene2580	path:map00460
Cyanoamino acid metabolism	26	gamma-glutamyltransferase	ec:2.3.2.2	2	Unigene4487, Unigene7673	path:map00460
Cyanoamino acid metabolism	26	amidase	ec:3.5.1.4	1	Unigene0001387	path:map00460
Cyanoamino acid metabolism	26	asparaginase	ec:3.5.1.1	5	Unigene000161, Unigene0001028, Unigene0001104, Unigene4026, Unigene6935	path:map00460
Cyanoamino acid metabolism	26	carboxylesterase	ec:3.1.1	13	Unigene0418, Unigene0602, Unigene0001010, Unigene0001326, Unigene2207, Unigene02781, Unigene2791, Unigene2835, Unigene02878, Unigene2896, Unigene4701, Unigene5198, Unigene5456	path:map00460
Cyanoamino acid metabolism	26	glycine hydroxymethyltransferase	ec:2.1.2.1	3	Unigene0894, Unigene5011, Unigene6998	path:map00460
RNA polymerase	35	DNA-directed RNA polymerase	ec:2.7.7.6	35	Unigene0024, Unigene000185, Unigene0674, Unigene0987, Unigene0001067, Unigene0001322, Unigene0001353, Unigene0001597, Unigene0001795, Unigene0001995, Unigene02062, Unigene2089, Unigene2374, Unigene002632, Unigene2922, Unigene2945, Unigene003145, Unigene3696, Unigene3986, Unigene4433, Unigene4695, Unigene4840, Unigene5651, Unigene5751, Unigene5804, Unigene5970, Unigene6340, Unigene6457, Unigene689…	path:map03020	map03020.gif
Vibrio cholerae pathogenic cycle	2	histidine kinase	ec:2.7.13.3	2	Unigene0001544, Unigene0001779	path:map05111	map05111.gif
Biosynthesis of steroids	16	lathosterol oxidase	ec:1.14.21.6	1	Unigene7580	path:map00100	map00100.gif
Biosynthesis of steroids	16	trans-hexaprenyltranstransferase	ec:2.5.1.30	1	Unigene5262	path:map00100	map00100.gif
Biosynthesis of steroids	16	squalene monooxygenase	ec:1.14.99.7	2	Unigene4789, Unigene6442	path:map00100	map00100.gif
Biosynthesis of steroids	16	farnesyltranstransferase	ec:2.5.1.29	2	Unigene0287, Unigene5262	path:map00100	map00100.gif
Biosynthesis of steroids	16	dimethylallyltranstransferase	ec:2.5.1.1	2	Unigene5262, Unigene6779	path:map00100	map00100.gif
Biosynthesis of steroids	16	isopentenyl-diphosphate Delta-isomerase	ec:5.3.3.2	1	Unigene4307	path:map00100	map00100.gif
Biosynthesis of steroids	16	geranyltranstransferase	ec:2.5.1.10	2	Unigene5262, Unigene6779	path:map00100	map00100.gif
Biosynthesis of steroids	16	4-hydroxy-3-methylbut-2-en-1-yl diphosphate synthase	ec:1.17.4.3	1	Unigene5049	path:map00100	map00100.gif
Biosynthesis of steroids	16	methylsterol monooxygenase	ec:1.14.13.72	2	Unigene4633, Unigene6451	path:map00100	map00100.gif
Biosynthesis of steroids	16	NAD(P)H dehydrogenase (quinone)	ec:1.6.5.2	3	Unigene0001735, Unigene3968, Unigene4229	path:map00100	map00100.gif
Biosynthesis of steroids	16	hydroxymethylglutaryl-CoA reductase (NADPH)	ec:1.1.1.34	1	Unigene5036	path:map00100	map00100.gif
Biosynthesis of steroids	16	2-C-methyl-D-erythritol 4-phosphate cytidylyltransferase	ec:2.7.7.60	1	Unigene2253	path:map00100	map00100.gif
Biosynthesis of steroids	16	4-(cytidine 5'-diphospho)-2-C-methyl-D-erythritol kinase	ec:2.7.1.148	1	Unigene002607	path:map00100	map00100.gif
Vibrio cholerae infection	74	protein disulfide-isomerase	ec:5.3.4.1	8	Unigene0785, Unigene0001180, Unigene0001409, Unigene3709, Unigene4112, Unigene4779, Unigene5392, Unigene6338	path:map05110	map05110.gif
Vibrio cholerae infection	74	H+-transporting two-sector ATPase	ec:3.6.3.14	66	Unigene0343, Unigene0468, Unigene0629, Unigene0716, Unigene0755, Unigene00863, Unigene0870, Unigene00928, Unigene0001097, Unigene0001122, Unigene0001747, Unigene0001842, Unigene0001857, Unigene0001912, Unigene2053, Unigene2188, Unigene2361, Unigene002458, Unigene2595, Unigene02877, Unigene003126, Unigene3327, Unigene3330, Unigene3401, Unigene03421, Unigene3464, Unigene3492, Unigene3574, Unigene36…	path:map05110	map05110.gif
Glycine, serine and threonine metabolism	36	homoserine kinase	ec:2.7.1.39	1	Unigene5326	path:map00260
Glycine, serine and threonine metabolism	36	phosphoserine phosphatase ec:3.1.3.30 Deleted entry ec:3.1.3.31 nucleotidase	ec:3.1.3.3	1	Unigene6122	path:map00260
Glycine, serine and threonine metabolism	36	carbonate dehydratase	ec:4.2.1	1	Unigene5439	path:map00260
Glycine, serine and threonine metabolism	36	glycine dehydrogenase (decarboxylating)	ec:1.4.4.2	5	Unigene0408, Unigene00922, Unigene3206, Unigene7347, Unigene8138	path:map00260
Glycine, serine and threonine metabolism	36	phosphoserine transaminase	ec:2.6.1.52	2	Unigene3877, Unigene8218	path:map00260
Glycine, serine and threonine metabolism	36	aminomethyltransferase	ec:2.1.2.10	2	Unigene4760, Unigene7658	path:map00260
Glycine, serine and threonine metabolism	36	alanine---glyoxylate transaminase	ec:2.6.1.44	1	Unigene002600	path:map00260
Glycine, serine and threonine metabolism	36	pyruvate decarboxylase	ec:4.1.1	4	Unigene2554, Unigene6580, Unigene7400, Unigene8291	path:map00260
Glycine, serine and threonine metabolism	36	glycine transaminase	ec:2.6.1.4	2	Unigene4487, Unigene7673	path:map00260
Glycine, serine and threonine metabolism	36	monoamine oxidase	ec:1.4.3.4	1	Unigene2566	path:map00260
Glycine, serine and threonine metabolism	36	glycine hydroxymethyltransferase	ec:2.1.2.1	3	Unigene0894, Unigene5011, Unigene6998	path:map00260
Glycine, serine and threonine metabolism	36	threonine ammonia-lyase	ec:4.3.1.19	1	Unigene4221	path:map00260
Glycine, serine and threonine metabolism	36	serine---tRNA ligase	ec:6.1.1.11	1	Unigene0001877	path:map00260
Glycine, serine and threonine metabolism	36	phosphatidylserine decarboxylase	ec:4.1.1.65	1	Unigene4996	path:map00260
Glycine, serine and threonine metabolism	36	threonine synthase	ec:4.2.3.1	1	Unigene7441	path:map00260
Glycine, serine and threonine metabolism	36	dihydrolipoyl dehydrogenase	ec:1.8.1.4	3	Unigene0524, Unigene2118, Unigene3440	path:map00260
Glycine, serine and threonine metabolism	36	phosphoglycerate dehydrogenase	ec:1.1.1.95	2	Unigene2952, Unigene3926	path:map00260
Glycine, serine and threonine metabolism	36	phospholipase C	ec:3.1.4.3	2	Unigene3304, Unigene4006	path:map00260
Glycine, serine and threonine metabolism	36	betaine-aldehyde dehydrogenase	ec:1.2.1.8	2	Unigene4871, Unigene8169	path:map00260
Fatty acid elongation in mitochondria	6	trans-2-enoyl-CoA reductase (NADPH)	ec:1.3.1.38	1	Unigene7807	path:map00062	map00062.gif
Fatty acid elongation in mitochondria	6	enoyl-CoA hydratase	ec:4.2.1.17	3	Unigene0001333, Unigene3924, Unigene4333	path:map00062	map00062.gif
Fatty acid elongation in mitochondria	6	acetyl-CoA C-acyltransferase	ec:2.3.1.16	2	Unigene003158, Unigene4668	path:map00062	map00062.gif
Fatty acid elongation in mitochondria	6	3-hydroxyacyl-CoA dehydrogenase	ec:1.1.1.35	2	Unigene3924, Unigene4333	path:map00062	map00062.gif
Fatty acid biosynthesis	21	acyl-[acyl-carrier-protein] desaturase	ec:1.14.19.2	4	Unigene000135, Unigene0282, Unigene0001338, Unigene4858	path:map00061	map00061.gif
Fatty acid biosynthesis	21	3-oxoacyl-[acyl-carrier-protein] reductase	ec:1.1.1.100	2	Unigene4597, Unigene5042	path:map00061	map00061.gif
Fatty acid biosynthesis	21	fatty-acyl-CoA synthase	ec:2.3.1.86	3	Unigene5457, Unigene7898, Unigene8497	path:map00061	map00061.gif
Fatty acid biosynthesis	21	acetyl-CoA carboxylase	ec:6.4.1.2	4	Unigene0001041, Unigene0001374, Unigene4286, Unigene6476	path:map00061	map00061.gif
Fatty acid biosynthesis	21	oleoyl-[acyl-carrier-protein] hydrolase	ec:3.1.2.14	2	Unigene0773, Unigene0001732	path:map00061	map00061.gif
Fatty acid biosynthesis	21	beta-ketoacyl-acyl-carrier-protein synthase I	ec:2.3.1.41	3	Unigene2220, Unigene4232, Unigene7877	path:map00061	map00061.gif
Fatty acid biosynthesis	21	[acyl-carrier-protein] S-malonyltransferase	ec:2.3.1.39	1	Unigene2733	path:map00061	map00061.gif
Fatty acid biosynthesis	21	biotin carboxylase	ec:6.3.4.14	1	Unigene0001374	path:map00061	map00061.gif
Fatty acid biosynthesis	21	beta-ketoacyl-acyl-carrier-protein synthase III	ec:2.3.1.180	1	Unigene7877	path:map00061	map00061.gif
Fatty acid biosynthesis	21	enoyl-[acyl-carrier-protein] reductase (NADH)	ec:1.3.1.9	2	Unigene2753, Unigene7160	path:map00061	map00061.gif
Base excision repair	6	DNA-(apurinic or apyrimidinic site) lyase	ec:4.2.99.18	1	Unigene5492	path:map03410	map03410.gif
Base excision repair	6	DNA-3-methyladenine glycosylase I	ec:3.2.2.20	2	Unigene0001716, Unigene4007	path:map03410	map03410.gif
Base excision repair	6	DNA-directed DNA polymerase	ec:2.7.7.7	3	Unigene0001068, Unigene5508, Unigene5781	path:map03410	map03410.gif
Butanoate metabolism	42	pyruvate dehydrogenase (acetyl-transferring)	ec:1.2.4.1	4	Unigene0001479, Unigene4159, Unigene5102, Unigene5291	path:map00650
Butanoate metabolism	42	succinate dehydrogenase	ec:1.3.99.1	8	Unigene000183, Unigene0001658, Unigene2230, Unigene4590, Unigene4683, Unigene4911, Unigene5499, Unigene7034	path:map00650
Butanoate metabolism	42	nicotinamide N-methyltransferase	ec:2.1.1	7	Unigene0578, Unigene0711, Unigene3874, Unigene4258, Unigene4366, Unigene6596, Unigene7225	path:map00650
Butanoate metabolism	42	acetyl-CoA C-acetyltransferase	ec:2.3.1.9	1	Unigene6741	path:map00650
Butanoate metabolism	42	enoyl-CoA hydratase	ec:4.2.1.17	3	Unigene0001333, Unigene3924, Unigene4333	path:map00650
Butanoate metabolism	42	acetolactate synthase	ec:2.2.1.6	1	Unigene7046	path:map00650
Butanoate metabolism	42	hydroxymethylglutaryl-CoA lyase	ec:4.1.3.4	2	Unigene5321, Unigene7894	path:map00650
Butanoate metabolism	42	phosphorylase	ec:2.4.1	10	Unigene2162, Unigene002641, Unigene4281, Unigene4411, Unigene4826, Unigene4851, Unigene5051, Unigene7900, Unigene7907, Unigene8580	path:map00650
Butanoate metabolism	42	glutamate decarboxylase	ec:4.1.1.15	2	Unigene7247, Unigene7330	path:map00650
Butanoate metabolism	42	3-hydroxybutyryl-CoA epimerase	ec:5.1.2.3	2	Unigene3924, Unigene4333	path:map00650
Butanoate metabolism	42	3-hydroxyacyl-CoA dehydrogenase	ec:1.1.1.35	2	Unigene3924, Unigene4333	path:map00650
Butanoate metabolism	42	aldehyde dehydrogenase (NAD+)	ec:1.2.1.3	3	Unigene4213, Unigene5378, Unigene6870	path:map00650
Butanoate metabolism	42	hydroxymethylglutaryl-CoA synthase	ec:2.3.3.10	1	Unigene0001588	path:map00650
Selenoamino acid metabolism	46	sulfite reductase (ferredoxin)	ec:1.8.7.1	1	Unigene0913	path:map00450
Selenoamino acid metabolism	46	adenylyl-sulfate kinase	ec:2.7.1.25	1	Unigene6481	path:map00450
Selenoamino acid metabolism	46	gamma-glutamyltransferase	ec:2.3.2.2	2	Unigene4487, Unigene7673	path:map00450
Selenoamino acid metabolism	46	methionine gamma-lyase	ec:4.4.1.11	1	Unigene0001271	path:map00450
Selenoamino acid metabolism	46	cysteine synthase	ec:2.5.1.47	6	Unigene0001296, Unigene2080, Unigene02809, Unigene3416, Unigene5442, Unigene7905	path:map00450
Selenoamino acid metabolism	46	pyruvate decarboxylase	ec:4.1.1	4	Unigene2554, Unigene6580, Unigene7400, Unigene8291	path:map00450
Selenoamino acid metabolism	46	carboxylesterase	ec:3.1.1	13	Unigene0418, Unigene0602, Unigene0001010, Unigene0001326, Unigene2207, Unigene02781, Unigene2791, Unigene2835, Unigene02878, Unigene2896, Unigene4701, Unigene5198, Unigene5456	path:map00450
Selenoamino acid metabolism	46	methionine adenosyltransferase	ec:2.5.1.6	9	Unigene0001871, Unigene3859, Unigene4226, Unigene6316, Unigene6695, Unigene6832, Unigene7154, Unigene7592, Unigene8546	path:map00450
Selenoamino acid metabolism	46	adenosylhomocysteinase	ec:3.3.1.1	5	Unigene0966, Unigene2583, Unigene2995, Unigene2998, Unigene03703	path:map00450
Selenoamino acid metabolism	46	methionine---tRNA ligase	ec:6.1.1.10	1	Unigene3772	path:map00450
Selenoamino acid metabolism	46	adenylyl-sulfate reductase	ec:1.8.99.2	1	Unigene6908	path:map00450
Selenoamino acid metabolism	46	sulfite reductase	ec:1.8.99.1	1	Unigene0913	path:map00450
Selenoamino acid metabolism	46	sulfate adenylyltransferase	ec:2.7.7.4	1	Unigene5660	path:map00450
Selenoamino acid metabolism	46	cystathionine beta-lyase	ec:4.4.1.8	1	Unigene2521	path:map00450
Tetracycline biosynthesis	4	acetyl-CoA carboxylase	ec:6.4.1.2	4	Unigene0001041, Unigene0001374, Unigene4286, Unigene6476	path:map00253	map00253.gif
Jak-STAT signaling pathway	74	ubiquitin---protein ligase	ec:6.3.2.19	73	Unigene0094, Unigene000120, Unigene000198, Unigene0486, Unigene00768, Unigene0890, Unigene0954, Unigene0001246, Unigene0001284, Unigene0001356, Unigene0001360, Unigene0001363, Unigene0001364, Unigene0001429, Unigene0001492, Unigene0001626, Unigene0001768, Unigene0001784, Unigene0001820, Unigene0001907, Unigene0001946, Unigene2101, Unigene2309, Unigene2341, Unigene002610, Unigene002634, Unigene002…	path:map04630	map04630.gif
Jak-STAT signaling pathway	74	protein-tyrosine-phosphatase	ec:3.1.3.48	1	Unigene3943	path:map04630	map04630.gif
Alanine and aspartate metabolism	88	alpha-amylase	ec:3.2.1	38	Unigene000122, Unigene0786, Unigene0001657, Unigene0001841, Unigene02066, Unigene2260, Unigene02800, Unigene02876, Unigene3296, Unigene3322, Unigene3339, Unigene3444, Unigene3484, Unigene3585, Unigene3912, Unigene4002, Unigene4040, Unigene4086, Unigene4262, Unigene4479, Unigene4600, Unigene4750, Unigene4793, Unigene5365, Unigene5400, Unigene5756, Unigene5798, Unigene6025, Unigene6286, Unigene6293…	path:map00252
Alanine and aspartate metabolism	88	alanine---glyoxylate transaminase	ec:2.6.1.44	1	Unigene002600	path:map00252
Alanine and aspartate metabolism	88	ribulose-phosphate 3-epimerase	ec:5.1.3	5	Unigene2218, Unigene003116, Unigene4510, Unigene4724, Unigene8542	path:map00252
Alanine and aspartate metabolism	88	pyruvate dehydrogenase (acetyl-transferring)	ec:1.2.4.1	4	Unigene0001479, Unigene4159, Unigene5102, Unigene5291	path:map00252
Alanine and aspartate metabolism	88	asparaginase	ec:3.5.1.1	5	Unigene000161, Unigene0001028, Unigene0001104, Unigene4026, Unigene6935	path:map00252
Alanine and aspartate metabolism	88	pyruvate decarboxylase	ec:4.1.1	4	Unigene2554, Unigene6580, Unigene7400, Unigene8291	path:map00252
Alanine and aspartate metabolism	88	alanine transaminase	ec:2.6.1.2	4	Unigene4487, Unigene7623, Unigene7673, Unigene7689	path:map00252
Alanine and aspartate metabolism	88	aspartate transaminase	ec:2.6.1.1	3	Unigene0529, Unigene4836, Unigene6077	path:map00252
Alanine and aspartate metabolism	88	asparagine---tRNA ligase	ec:6.1.1.22	1	Unigene2096	path:map00252
Alanine and aspartate metabolism	88	aspartate---tRNA ligase	ec:6.1.1.12	1	Unigene2096	path:map00252
Alanine and aspartate metabolism	88	asparagine synthase (glutamine-hydrolysing)	ec:6.3.5.4	1	Unigene7110	path:map00252
Alanine and aspartate metabolism	88	alcohol dehydrogenase	ec:1.1.1	5	Unigene0355, Unigene0621, Unigene2213, Unigene4224, Unigene8092	path:map00252
Alanine and aspartate metabolism	88	dihydrolipoyl dehydrogenase	ec:1.8.1.4	3	Unigene0524, Unigene2118, Unigene3440	path:map00252
Alanine and aspartate metabolism	88	phosphorylase	ec:2.4.1	10	Unigene2162, Unigene002641, Unigene4281, Unigene4411, Unigene4826, Unigene4851, Unigene5051, Unigene7900, Unigene7907, Unigene8580	path:map00252
Alanine and aspartate metabolism	88	dihydrolipoyllysine-residue acetyltransferase	ec:2.3.1.12	2	Unigene0001017, Unigene0001598	path:map00252
Alanine and aspartate metabolism	88	glutamate decarboxylase	ec:4.1.1.15	2	Unigene7247, Unigene7330	path:map00252
Glutamate metabolism	32	ribulose-phosphate 3-epimerase	ec:5.1.3	5	Unigene2218, Unigene003116, Unigene4510, Unigene4724, Unigene8542	path:map00251
Glutamate metabolism	32	alanine transaminase	ec:2.6.1.2	4	Unigene4487, Unigene7623, Unigene7673, Unigene7689	path:map00251
Glutamate metabolism	32	aspartate transaminase	ec:2.6.1.1	3	Unigene0529, Unigene4836, Unigene6077	path:map00251
Glutamate metabolism	32	1-pyrroline-5-carboxylate dehydrogenase	ec:1.5.1.12	2	Unigene5378, Unigene7881	path:map00251
Glutamate metabolism	32	phosphodiesterase I	ec:3.1.4	5	Unigene0841, Unigene0001708, Unigene0001968, Unigene2286, Unigene4540	path:map00251
Glutamate metabolism	32	glutamate---tRNA ligase	ec:6.1.1.17	2	Unigene0458, Unigene7152	path:map00251
Glutamate metabolism	32	GMP synthase (glutamine-hydrolysing)	ec:6.3.5.2	1	Unigene4519	path:map00251
Glutamate metabolism	32	glutamate---ammonia ligase	ec:6.3.1.2	3	Unigene0001493, Unigene0001986, Unigene5355	path:map00251
Glutamate metabolism	32	glutathione dehydrogenase (ascorbate)	ec:1.8.5.1	2	Unigene2285, Unigene5795	path:map00251
Glutamate metabolism	32	glutathione-disulfide reductase	ec:1.8.1.7	1	Unigene0001957	path:map00251
Glutamate metabolism	32	arginine decarboxylase	ec:4.1.1.19	1	Unigene4030	path:map00251
Glutamate metabolism	32	glutamate decarboxylase	ec:4.1.1.15	2	Unigene7247, Unigene7330	path:map00251
Glutamate metabolism	32	Transferred to 3.4.16.6 ec:3.4.16.2 lysosomal Pro-Xaa carboxypeptidase	ec:3.4.16	1	Unigene6068	path:map00251
Ascorbate and aldarate metabolism	27	L-ascorbate oxidase	ec:1.10.3.3	1	Unigene0001395	path:map00053	map00053.gif
Ascorbate and aldarate metabolism	27	L-ascorbate peroxidase	ec:1.11.1.11	13	Unigene0566, Unigene0608, Unigene0001216, Unigene0001347, Unigene0001499, Unigene2973, Unigene3995, Unigene4017, Unigene4490, Unigene5022, Unigene6357, Unigene7490, Unigene8095	path:map00053	map00053.gif
Ascorbate and aldarate metabolism	27	glutathione dehydrogenase (ascorbate)	ec:1.8.5.1	2	Unigene2285, Unigene5795	path:map00053	map00053.gif
Ascorbate and aldarate metabolism	27	monodehydroascorbate reductase (NADH)	ec:1.6.5.4	3	Unigene0336, Unigene0001273, Unigene5758	path:map00053	map00053.gif
Ascorbate and aldarate metabolism	27	UDP-glucose 6-dehydrogenase	ec:1.1.1.22	5	Unigene3226, Unigene3325, Unigene4048, Unigene6619, Unigene7100	path:map00053	map00053.gif
Ascorbate and aldarate metabolism	27	aldehyde dehydrogenase (NAD+)	ec:1.2.1.3	3	Unigene4213, Unigene5378, Unigene6870	path:map00053	map00053.gif
Neurodegenerative Diseases	100	ubiquitin---protein ligase	ec:6.3.2.19	73	Unigene0094, Unigene000120, Unigene000198, Unigene0486, Unigene00768, Unigene0890, Unigene0954, Unigene0001246, Unigene0001284, Unigene0001356, Unigene0001360, Unigene0001363, Unigene0001364, Unigene0001429, Unigene0001492, Unigene0001626, Unigene0001768, Unigene0001784, Unigene0001820, Unigene0001907, Unigene0001946, Unigene2101, Unigene2309, Unigene2341, Unigene002610, Unigene002634, Unigene002…	path:map01510	map01510.gif
Neurodegenerative Diseases	100	superoxide dismutase	ec:1.15.1.1	14	Unigene0001204, Unigene0001953, Unigene2195, Unigene2382, Unigene002441, Unigene2585, Unigene3072, Unigene3289, Unigene3319, Unigene3346, Unigene5267, Unigene5715, Unigene7579, Unigene8200	path:map01510	map01510.gif
Neurodegenerative Diseases	100	glyceraldehyde-3-phosphate dehydrogenase (phosphorylating)	ec:1.2.1.12	13	Unigene0535, Unigene0541, Unigene0654, Unigene0658, Unigene0001980, Unigene2966, Unigene2979, Unigene3920, Unigene4431, Unigene5043, Unigene5635, Unigene6485, Unigene7299	path:map01510	map01510.gif
Galactose metabolism	25	UDP-glucose---hexose-1-phosphate uridylyltransferase	ec:2.7.7.12	1	Unigene4110	path:map00052	map00052.gif
Galactose metabolism	25	6-phosphofructokinase	ec:2.7.1.11	5	Unigene3504, Unigene3613, Unigene3724, Unigene4617, Unigene7454	path:map00052	map00052.gif
Galactose metabolism	25	beta-fructofuranosidase	ec:3.2.1.26	4	Unigene5316, Unigene5770, Unigene6867, Unigene7072	path:map00052	map00052.gif
Galactose metabolism	25	beta-galactosidase	ec:3.2.1.23	4	Unigene4321, Unigene5327, Unigene5942, Unigene6273	path:map00052	map00052.gif
Galactose metabolism	25	alpha-glucosidase	ec:3.2.1.20	1	Unigene0281	path:map00052	map00052.gif
Galactose metabolism	25	glucokinase	ec:2.7.1.2	1	Unigene0001110	path:map00052	map00052.gif
Galactose metabolism	25	UDP-glucose 4-epimerase	ec:5.1.3.2	2	Unigene7106, Unigene7652	path:map00052	map00052.gif
Galactose metabolism	25	phosphoglucomutase	ec:5.4.2.2	3	Unigene0516, Unigene5197, Unigene7085	path:map00052	map00052.gif
Galactose metabolism	25	UTP---glucose-1-phosphate uridylyltransferase	ec:2.7.7.9	3	Unigene2115, Unigene2180, Unigene6639	path:map00052	map00052.gif
Galactose metabolism	25	inositol 3-alpha-galactosyltransferase	ec:2.4.1.123	1	Unigene3646	path:map00052	map00052.gif
Fructose and mannose metabolism	44	mannose-1-phosphate guanylyltransferase (GDP)	ec:2.7.7.22	3	Unigene0001021, Unigene0001876, Unigene6267	path:map00051
Fructose and mannose metabolism	44	mannose-1-phosphate guanylyltransferase	ec:2.7.7.13	1	Unigene0001876	path:map00051
Fructose and mannose metabolism	44	6-phosphofructokinase	ec:2.7.1.11	5	Unigene3504, Unigene3613, Unigene3724, Unigene4617, Unigene7454	path:map00051
Fructose and mannose metabolism	44	fructokinase	ec:2.7.1.4	5	Unigene0563, Unigene0001110, Unigene3478, Unigene4356, Unigene5173	path:map00051
Fructose and mannose metabolism	44	carboxylesterase	ec:3.1.1	13	Unigene0418, Unigene0602, Unigene0001010, Unigene0001326, Unigene2207, Unigene02781, Unigene2791, Unigene2835, Unigene02878, Unigene2896, Unigene4701, Unigene5198, Unigene5456	path:map00051
Fructose and mannose metabolism	44	GDP-mannose 4,6-dehydratase	ec:4.2.1.47	1	Unigene000182	path:map00051
Fructose and mannose metabolism	44	fructose-2,6-bisphosphate 2-phosphatase	ec:3.1.3.46	1	Unigene0073	path:map00051
Fructose and mannose metabolism	44	phosphomannomutase	ec:5.4.2.8	1	Unigene7343	path:map00051
Fructose and mannose metabolism	44	fructose-bisphosphatase	ec:3.1.3.11	1	Unigene0073	path:map00051
Fructose and mannose metabolism	44	diphosphate---fructose-6-phosphate 1-phosphotransferase	ec:2.7.1.90	4	Unigene3504, Unigene3613, Unigene3724, Unigene7454	path:map00051
Fructose and mannose metabolism	44	fructose-bisphosphate aldolase	ec:4.1.2.13	5	Unigene0050, Unigene2906, Unigene2990, Unigene003178, Unigene5161	path:map00051
Fructose and mannose metabolism	44	triose-phosphate isomerase	ec:5.3.1.1	10	Unigene0625, Unigene0001972, Unigene2703, Unigene2716, Unigene2748, Unigene3013, Unigene5856, Unigene8019, Unigene8323, Unigene8605	path:map00051
Styrene degradation	1	amidase	ec:3.5.1.4	1	Unigene0001387	path:map00643	map00643.gif
Ethylbenzene degradation	2	acetyl-CoA C-acyltransferase	ec:2.3.1.16	2	Unigene003158, Unigene4668	path:map00642	map00642.gif
3-Chloroacrylic acid degradation	12	alcohol dehydrogenase	ec:1.1.1.1	4	Unigene0001278, Unigene0001836, Unigene2320, Unigene7387	path:map00641
3-Chloroacrylic acid degradation	12	alcohol dehydrogenase	ec:1.1.1	5	Unigene0355, Unigene0621, Unigene2213, Unigene4224, Unigene8092	path:map00641
3-Chloroacrylic acid degradation	12	aldehyde dehydrogenase (NAD+)	ec:1.2.1.3	3	Unigene4213, Unigene5378, Unigene6870	path:map00641
Propanoate metabolism	29	acyl-CoA dehydrogenase	ec:1.3.99.3	1	Unigene8014	path:map00640
Propanoate metabolism	29	3-hydroxyisobutyryl-CoA hydrolase	ec:3.1.2.4	2	Unigene0001061, Unigene4033	path:map00640
Propanoate metabolism	29	acetyl-CoA carboxylase	ec:6.4.1.2	4	Unigene0001041, Unigene0001374, Unigene4286, Unigene6476	path:map00640
Propanoate metabolism	29	nicotinamide N-methyltransferase	ec:2.1.1	7	Unigene0578, Unigene0711, Unigene3874, Unigene4258, Unigene4366, Unigene6596, Unigene7225	path:map00640
Propanoate metabolism	29	acetyl-CoA C-acetyltransferase	ec:2.3.1.9	1	Unigene6741	path:map00640
Propanoate metabolism	29	enoyl-CoA hydratase	ec:4.2.1.17	3	Unigene0001333, Unigene3924, Unigene4333	path:map00640
Propanoate metabolism	29	succinate---CoA ligase (ADP-forming)	ec:6.2.1.5	5	Unigene0001, Unigene00504, Unigene002671, Unigene6203, Unigene6801	path:map00640
Propanoate metabolism	29	succinate---CoA ligase (GDP-forming)	ec:6.2.1.4	5	Unigene0001, Unigene00504, Unigene002671, Unigene6203, Unigene6801	path:map00640
Propanoate metabolism	29	methylmalonate-semialdehyde dehydrogenase (acylating)	ec:1.2.1.27	1	Unigene6693	path:map00640
Propanoate metabolism	29	aldehyde dehydrogenase (NAD+)	ec:1.2.1.3	3	Unigene4213, Unigene5378, Unigene6870	path:map00640
Propanoate metabolism	29	dihydrouracil dehydrogenase (NAD+)	ec:1.3.1	2	Unigene5731, Unigene7242	path:map00640
Aminophosphonate metabolism	8	choline-phosphate cytidylyltransferase	ec:2.7.7.15	3	Unigene3596, Unigene7114, Unigene7891	path:map00440
Aminophosphonate metabolism	8	alcohol dehydrogenase	ec:1.1.1	5	Unigene0355, Unigene0621, Unigene2213, Unigene4224, Unigene8092	path:map00440
Toll-like receptor signaling pathway	4	mitogen-activated protein kinase kinase kinase	ec:2.7.11.25	1	Unigene4651	path:map04620	map04620.gif
Toll-like receptor signaling pathway	4	mitogen-activated protein kinase	ec:2.7.11.24	3	Unigene0420, Unigene5563, Unigene5583	path:map04620	map04620.gif
Pyrimidine metabolism	74	carbonate dehydratase	ec:4.2.1	1	Unigene5439	path:map00240
Pyrimidine metabolism	74	uracil phosphoribosyltransferase	ec:2.4.2.9	2	Unigene5109, Unigene8075	path:map00240
Pyrimidine metabolism	74	pseudouridylate synthase	ec:4.2.1.70	2	Unigene0410, Unigene6043	path:map00240
Pyrimidine metabolism	74	carboxylesterase	ec:3.1.1	13	Unigene0418, Unigene0602, Unigene0001010, Unigene0001326, Unigene2207, Unigene02781, Unigene2791, Unigene2835, Unigene02878, Unigene2896, Unigene4701, Unigene5198, Unigene5456	path:map00240
Pyrimidine metabolism	74	dihydroorotate oxidase	ec:1.3.3.1	1	Unigene7559	path:map00240
Pyrimidine metabolism	74	nucleoside-diphosphate kinase	ec:2.7.4.6	5	Unigene0394, Unigene0895, Unigene0001089, Unigene002696, Unigene3837	path:map00240
Pyrimidine metabolism	74	cytidine deaminase	ec:3.5.4.5	1	Unigene3305	path:map00240
Pyrimidine metabolism	74	thioredoxin-disulfide reductase	ec:1.8.1.9	2	Unigene5320, Unigene7558	path:map00240
Pyrimidine metabolism	74	dUTP diphosphatase	ec:3.6.1.23	2	Unigene4936, Unigene6134	path:map00240
Pyrimidine metabolism	74	dihydroorotate dehydrogenase	ec:1.3.99.11	1	Unigene7559	path:map00240
Pyrimidine metabolism	74	bis(5'-nucleosyl)-tetraphosphatase (asymmetrical)	ec:3.6.1.17	1	Unigene3220	path:map00240
Pyrimidine metabolism	74	orotidine-5'-phosphate decarboxylase	ec:4.1.1.23	3	Unigene0206, Unigene0001044, Unigene2050	path:map00240
Pyrimidine metabolism	74	orotate phosphoribosyltransferase	ec:2.4.2.10	3	Unigene0206, Unigene0001044, Unigene2050	path:map00240
Pyrimidine metabolism	74	DNA-directed DNA polymerase	ec:2.7.7.7	3	Unigene0001068, Unigene5508, Unigene5781	path:map00240
Pyrimidine metabolism	74	DNA-directed RNA polymerase	ec:2.7.7.6	35	Unigene0024, Unigene000185, Unigene0674, Unigene0987, Unigene0001067, Unigene0001322, Unigene0001353, Unigene0001597, Unigene0001795, Unigene0001995, Unigene02062, Unigene2089, Unigene2374, Unigene002632, Unigene2922, Unigene2945, Unigene003145, Unigene3696, Unigene3986, Unigene4433, Unigene4695, Unigene4840, Unigene5651, Unigene5751, Unigene5804, Unigene5970, Unigene6340, Unigene6457, Unigene689…	path:map00240
Pyrimidine metabolism	74	CTP synthase	ec:6.3.4.2	1	Unigene5450	path:map00240
Pyrimidine metabolism	74	thymidylate synthase	ec:2.1.1.45	1	Unigene00263	path:map00240
Pyrimidine metabolism	74	uridine kinase	ec:2.7.1.48	3	Unigene5109, Unigene8075, Unigene8578	path:map00240
Pentose and glucuronate interconversions	33	beta-glucuronidase	ec:3.2.1.31	1	Unigene7228	path:map00040
Pentose and glucuronate interconversions	33	polygalacturonase	ec:3.2.1.15	3	Unigene000111, Unigene4655, Unigene7190	path:map00040
Pentose and glucuronate interconversions	33	pectinesterase	ec:3.1.1.11	7	Unigene002667, Unigene3321, Unigene5386, Unigene5406, Unigene6062, Unigene6795, Unigene6993	path:map00040
Pentose and glucuronate interconversions	33	phosphodiesterase I	ec:3.1.4	5	Unigene0841, Unigene0001708, Unigene0001968, Unigene2286, Unigene4540	path:map00040
Pentose and glucuronate interconversions	33	ribulose-phosphate 3-epimerase	ec:5.1.3.1	1	Unigene4723	path:map00040
Pentose and glucuronate interconversions	33	UTP---glucose-1-phosphate uridylyltransferase	ec:2.7.7.9	3	Unigene2115, Unigene2180, Unigene6639	path:map00040
Pentose and glucuronate interconversions	33	pectate lyase	ec:4.2.2.2	6	Unigene2042, Unigene003175, Unigene3290, Unigene3784, Unigene4643, Unigene8371	path:map00040
Pentose and glucuronate interconversions	33	UDP-glucose 6-dehydrogenase	ec:1.1.1.22	5	Unigene3226, Unigene3325, Unigene4048, Unigene6619, Unigene7100	path:map00040
Pentose and glucuronate interconversions	33	dihydrouracil dehydrogenase (NAD+)	ec:1.3.1	2	Unigene5731, Unigene7242	path:map00040
Dentatorubropallidoluysian atrophy (DRPLA)	86	ubiquitin---protein ligase	ec:6.3.2.19	73	Unigene0094, Unigene000120, Unigene000198, Unigene0486, Unigene00768, Unigene0890, Unigene0954, Unigene0001246, Unigene0001284, Unigene0001356, Unigene0001360, Unigene0001363, Unigene0001364, Unigene0001429, Unigene0001492, Unigene0001626, Unigene0001768, Unigene0001784, Unigene0001820, Unigene0001907, Unigene0001946, Unigene2101, Unigene2309, Unigene2341, Unigene002610, Unigene002634, Unigene002…	path:map05050	map05050.gif
Dentatorubropallidoluysian atrophy (DRPLA)	86	glyceraldehyde-3-phosphate dehydrogenase (phosphorylating)	ec:1.2.1.12	13	Unigene0535, Unigene0541, Unigene0654, Unigene0658, Unigene0001980, Unigene2966, Unigene2979, Unigene3920, Unigene4431, Unigene5043, Unigene5635, Unigene6485, Unigene7299	path:map05050	map05050.gif
Retinol metabolism	11	alcohol dehydrogenase	ec:1.1.1.1	4	Unigene0001278, Unigene0001836, Unigene2320, Unigene7387	path:map00830
Retinol metabolism	11	unspecific monooxygenase	ec:1.14.14.1	1	Unigene8449	path:map00830
Retinol metabolism	11	alcohol dehydrogenase	ec:1.1.1	5	Unigene0355, Unigene0621, Unigene2213, Unigene4224, Unigene8092	path:map00830
Retinol metabolism	11	diacylglycerol O-acyltransferase	ec:2.3.1.20	1	Unigene6086	path:map00830
Benzoate degradation via CoA ligation	14	acylphosphatase	ec:3.6.1.7	1	Unigene4826	path:map00632	map00632.gif
Benzoate degradation via CoA ligation	14	succinate dehydrogenase	ec:1.3.99.1	8	Unigene000183, Unigene0001658, Unigene2230, Unigene4590, Unigene4683, Unigene4911, Unigene5499, Unigene7034	path:map00632	map00632.gif
Benzoate degradation via CoA ligation	14	amidase	ec:3.5.1.4	1	Unigene0001387	path:map00632	map00632.gif
Benzoate degradation via CoA ligation	14	acetyl-CoA C-acetyltransferase	ec:2.3.1.9	1	Unigene6741	path:map00632	map00632.gif
Benzoate degradation via CoA ligation	14	enoyl-CoA hydratase	ec:4.2.1.17	3	Unigene0001333, Unigene3924, Unigene4333	path:map00632	map00632.gif
Benzoate degradation via CoA ligation	14	3-hydroxyacyl-CoA dehydrogenase	ec:1.1.1.35	2	Unigene3924, Unigene4333	path:map00632	map00632.gif
1,2-Dichloroethane degradation	3	aldehyde dehydrogenase (NAD+)	ec:1.2.1.3	3	Unigene4213, Unigene5378, Unigene6870	path:map00631	map00631.gif
Glyoxylate and dicarboxylate metabolism	23	aconitate hydratase	ec:4.2.1.3	4	Unigene6745, Unigene7083, Unigene7128, Unigene8452	path:map00630
Glyoxylate and dicarboxylate metabolism	23	(S)-2-hydroxy-acid oxidase	ec:1.1.3.15	2	Unigene4277, Unigene8231	path:map00630
Glyoxylate and dicarboxylate metabolism	23	methenyltetrahydrofolate cyclohydrolase	ec:3.5.4.9	1	Unigene0001891	path:map00630
Glyoxylate and dicarboxylate metabolism	23	phosphoglycolate phosphatase	ec:3.1.3.18	1	Unigene4687	path:map00630
Glyoxylate and dicarboxylate metabolism	23	formate---tetrahydrofolate ligase	ec:6.3.4.3	2	Unigene0001891, Unigene6175	path:map00630
Glyoxylate and dicarboxylate metabolism	23	methylenetetrahydrofolate dehydrogenase (NADP+)	ec:1.5.1.5	1	Unigene00997	path:map00630
Glyoxylate and dicarboxylate metabolism	23	malate dehydrogenase	ec:1.1.1.37	9	Unigene0817, Unigene0001027, Unigene0001332, Unigene3286, Unigene4212, Unigene4560, Unigene4615, Unigene5899, Unigene6735	path:map00630
Glyoxylate and dicarboxylate metabolism	23	dihydrouracil dehydrogenase (NAD+)	ec:1.3.1	2	Unigene5731, Unigene7242	path:map00630
Glyoxylate and dicarboxylate metabolism	23	citrate (Si)-synthase	ec:2.3.3.1	2	Unigene0026, Unigene8007	path:map00630
Calcium signaling pathway	47	Ca2+/calmodulin-dependent protein kinase	ec:2.7.11.17	2	Unigene03362, Unigene7945	path:map04020	map04020.gif
Calcium signaling pathway	47	phosphoprotein phosphatase	ec:3.1.3.16	4	Unigene0964, Unigene0001544, Unigene4726, Unigene6156	path:map04020	map04020.gif
Calcium signaling pathway	47	Ca2+-transporting ATPase	ec:3.6.3.8	2	Unigene5793, Unigene6938	path:map04020	map04020.gif
Calcium signaling pathway	47	peptidylprolyl isomerase	ec:5.2.1.8	39	Unigene0031, Unigene000186, Unigene0278, Unigene0362, Unigene0427, Unigene0548, Unigene00664, Unigene0751, Unigene0837, Unigene0970, Unigene00999, Unigene0001119, Unigene0001927, Unigene002436, Unigene002653, Unigene2747, Unigene03005, Unigene3073, Unigene3075, Unigene003143, Unigene003152, Unigene3599, Unigene3660, Unigene03701, Unigene4352, Unigene4478, Unigene4527, Unigene4811, Unigene5012, Un…	path:map04020	map04020.gif
Folate biosynthesis	10	ribulose-phosphate 3-epimerase	ec:5.1.3	5	Unigene2218, Unigene003116, Unigene4510, Unigene4724, Unigene8542	path:map00790
Folate biosynthesis	10	gamma-glutamyl hydrolase	ec:3.4.19.9	1	Unigene6045	path:map00790
Folate biosynthesis	10	dihydrofolate reductase	ec:1.5.1.3	1	Unigene00263	path:map00790
Folate biosynthesis	10	dihydroneopterin aldolase	ec:4.1.2.25	1	Unigene3565	path:map00790
Folate biosynthesis	10	dihydrouracil dehydrogenase (NAD+)	ec:1.3.1	2	Unigene5731, Unigene7242	path:map00790
Regulation of actin cytoskeleton	3	mitogen-activated protein kinase	ec:2.7.11.24	3	Unigene0420, Unigene5563, Unigene5583	path:map04810	map04810.gif
Renin-angiotensin system	5	carboxypeptidase C	ec:3.4.16.5	5	Unigene0590, Unigene0001232, Unigene002636, Unigene03369, Unigene4087	path:map04614	map04614.gif
alpha-Linolenic acid metabolism	16	allene-oxide cyclase	ec:5.3.99.6	3	Unigene00017, Unigene0673, Unigene02806	path:map00592	map00592.gif
alpha-Linolenic acid metabolism	16	acyl-CoA oxidase	ec:1.3.3.6	1	Unigene8014	path:map00592	map00592.gif
alpha-Linolenic acid metabolism	16	phospholipase A2	ec:3.1.1.4	3	Unigene6183, Unigene6471, Unigene7628	path:map00592	map00592.gif
alpha-Linolenic acid metabolism	16	enoyl-CoA hydratase	ec:4.2.1.17	3	Unigene0001333, Unigene3924, Unigene4333	path:map00592	map00592.gif
alpha-Linolenic acid metabolism	16	lipoxygenase	ec:1.13.11.12	4	Unigene0001166, Unigene5082, Unigene8052, Unigene8582	path:map00592	map00592.gif
alpha-Linolenic acid metabolism	16	acetyl-CoA C-acyltransferase	ec:2.3.1.16	2	Unigene003158, Unigene4668	path:map00592	map00592.gif
alpha-Linolenic acid metabolism	16	3-hydroxyacyl-CoA dehydrogenase	ec:1.1.1.35	2	Unigene3924, Unigene4333	path:map00592	map00592.gif
Taurine and hypotaurine metabolism	8	gamma-glutamyltransferase	ec:2.3.2.2	2	Unigene4487, Unigene7673	path:map00430
Taurine and hypotaurine metabolism	8	pyruvate decarboxylase	ec:4.1.1	4	Unigene2554, Unigene6580, Unigene7400, Unigene8291	path:map00430
Taurine and hypotaurine metabolism	8	glutamate decarboxylase	ec:4.1.1.15	2	Unigene7247, Unigene7330	path:map00430
Linoleic acid metabolism	8	unspecific monooxygenase	ec:1.14.14.1	1	Unigene8449	path:map00591	map00591.gif
Linoleic acid metabolism	8	phospholipase A2	ec:3.1.1.4	3	Unigene6183, Unigene6471, Unigene7628	path:map00591	map00591.gif
Linoleic acid metabolism	8	lipoxygenase	ec:1.13.11.12	4	Unigene0001166, Unigene5082, Unigene8052, Unigene8582	path:map00591	map00591.gif
Antigen processing and presentation	9	protein disulfide-isomerase	ec:5.3.4.1	8	Unigene0785, Unigene0001180, Unigene0001409, Unigene3709, Unigene4112, Unigene4779, Unigene5392, Unigene6338	path:map04612	map04612.gif
Antigen processing and presentation	9	legumain	ec:3.4.22.34	1	Unigene4157	path:map04612	map04612.gif
Arachidonic acid metabolism	10	gamma-glutamyltransferase	ec:2.3.2.2	2	Unigene4487, Unigene7673	path:map00590	map00590.gif
Arachidonic acid metabolism	10	unspecific monooxygenase	ec:1.14.14.1	1	Unigene8449	path:map00590	map00590.gif
Arachidonic acid metabolism	10	prostaglandin-E synthase	ec:5.3.99.3	1	Unigene6648	path:map00590	map00590.gif
Arachidonic acid metabolism	10	phospholipase A2	ec:3.1.1.4	3	Unigene6183, Unigene6471, Unigene7628	path:map00590	map00590.gif
Arachidonic acid metabolism	10	glutathione peroxidase	ec:1.11.1.9	3	Unigene0381, Unigene00927, Unigene3983	path:map00590	map00590.gif
Caffeine metabolism	2	urate oxidase	ec:1.7.3.3	1	Unigene5977	path:map00232	map00232.gif
Caffeine metabolism	2	unspecific monooxygenase	ec:1.14.14.1	1	Unigene8449	path:map00232	map00232.gif
Purine metabolism	96	carbonate dehydratase	ec:4.2.1	1	Unigene5439	path:map00230
Purine metabolism	96	adenylyl-sulfate kinase	ec:2.7.1.25	1	Unigene6481	path:map00230
Purine metabolism	96	adenosine kinase	ec:2.7.1.20	2	Unigene0001038, Unigene0001931	path:map00230
Purine metabolism	96	urate oxidase	ec:1.7.3.3	1	Unigene5977	path:map00230
Purine metabolism	96	xanthine dehydrogenase	ec:1.17.1.4	1	Unigene4580	path:map00230
Purine metabolism	96	adenine phosphoribosyltransferase	ec:2.4.2.7	7	Unigene0080, Unigene0518, Unigene0963, Unigene3521, Unigene3779, Unigene5521, Unigene6195	path:map00230
Purine metabolism	96	nucleotide diphosphatase	ec:3.6.1.9	1	Unigene5253	path:map00230
Purine metabolism	96	adenosinetriphosphatase	ec:3.6.1.3	8	Unigene3733, Unigene6004, Unigene6054, Unigene6443, Unigene6579, Unigene7180, Unigene7545, Unigene7962	path:map00230
Purine metabolism	96	IMP cyclohydrolase	ec:3.5.4.10	1	Unigene0001704	path:map00230
Purine metabolism	96	phosphoribosylaminoimidazolecarboxamide formyltransferase	ec:2.1.2.3	1	Unigene0001704	path:map00230
Purine metabolism	96	nucleoside-diphosphate kinase	ec:2.7.4.6	5	Unigene0394, Unigene0895, Unigene0001089, Unigene002696, Unigene3837	path:map00230
Purine metabolism	96	GMP synthase (glutamine-hydrolysing)	ec:6.3.5.2	1	Unigene4519	path:map00230
Purine metabolism	96	pyrroline-2-carboxylate reductase	ec:1.5.1	1	Unigene0001891	path:map00230
Purine metabolism	96	AMP deaminase	ec:3.5.4.6	1	Unigene4378	path:map00230
Purine metabolism	96	adenosine deaminase	ec:3.5.4.4	1	Unigene6371	path:map00230
Purine metabolism	96	bis(5'-nucleosyl)-tetraphosphatase (asymmetrical)	ec:3.6.1.17	1	Unigene3220	path:map00230
Purine metabolism	96	nucleoside-triphosphatase	ec:3.6.1.15	15	Unigene0616, Unigene0854, Unigene0001113, Unigene0001887, Unigene2377, Unigene2962, Unigene3499, Unigene5200, Unigene5272, Unigene5574, Unigene5895, Unigene6873, Unigene8299, Unigene8520, Unigene8566	path:map00230
Purine metabolism	96	DNA-directed DNA polymerase	ec:2.7.7.7	3	Unigene0001068, Unigene5508, Unigene5781	path:map00230
Purine metabolism	96	DNA-directed RNA polymerase	ec:2.7.7.6	35	Unigene0024, Unigene000185, Unigene0674, Unigene0987, Unigene0001067, Unigene0001322, Unigene0001353, Unigene0001597, Unigene0001795, Unigene0001995, Unigene02062, Unigene2089, Unigene2374, Unigene002632, Unigene2922, Unigene2945, Unigene003145, Unigene3696, Unigene3986, Unigene4433, Unigene4695, Unigene4840, Unigene5651, Unigene5751, Unigene5804, Unigene5970, Unigene6340, Unigene6457, Unigene689…	path:map00230
Purine metabolism	96	sulfate adenylyltransferase	ec:2.7.7.4	1	Unigene5660	path:map00230
Purine metabolism	96	IMP dehydrogenase	ec:1.1.1.205	1	Unigene8301	path:map00230
Purine metabolism	96	RNA-directed RNA polymerase	ec:2.7.7.48	1	Unigene0001366	path:map00230
Purine metabolism	96	pyruvate kinase	ec:2.7.1.40	6	Unigene3786, Unigene5681, Unigene5691, Unigene7711, Unigene7741, Unigene7956	path:map00230
Purine metabolism	96	allantoinase	ec:3.5.2.5	1	Unigene6105	path:map00230
Photosynthesis	69	ferredoxin---NADP+ reductase	ec:1.18.1.2	1	Unigene4001	path:map00195	map00195.gif
Photosynthesis	69	plastoquinol---plastocyanin reductase	ec:1.10.99.1	2	Unigene3862, Unigene6462	path:map00195	map00195.gif
Photosynthesis	69	H+-transporting two-sector ATPase	ec:3.6.3.14	66	Unigene0343, Unigene0468, Unigene0629, Unigene0716, Unigene0755, Unigene00863, Unigene0870, Unigene00928, Unigene0001097, Unigene0001122, Unigene0001747, Unigene0001842, Unigene0001857, Unigene0001912, Unigene2053, Unigene2188, Unigene2361, Unigene002458, Unigene2595, Unigene02877, Unigene003126, Unigene3327, Unigene3330, Unigene3401, Unigene03421, Unigene3464, Unigene3492, Unigene3574, Unigene36…	path:map00195	map00195.gif
Inositol metabolism	24	carboxylesterase	ec:3.1.1	13	Unigene0418, Unigene0602, Unigene0001010, Unigene0001326, Unigene2207, Unigene02781, Unigene2791, Unigene2835, Unigene02878, Unigene2896, Unigene4701, Unigene5198, Unigene5456	path:map00031
Inositol metabolism	24	methylmalonate-semialdehyde dehydrogenase (acylating)	ec:1.2.1.27	1	Unigene6693	path:map00031
Inositol metabolism	24	triose-phosphate isomerase	ec:5.3.1.1	10	Unigene0625, Unigene0001972, Unigene2703, Unigene2716, Unigene2748, Unigene3013, Unigene5856, Unigene8019, Unigene8323, Unigene8605	path:map00031
Pentose phosphate pathway	45	ribokinase	ec:2.7.1.15	4	Unigene0563, Unigene3478, Unigene4356, Unigene5173	path:map00030
Pentose phosphate pathway	45	6-phosphofructokinase	ec:2.7.1.11	5	Unigene3504, Unigene3613, Unigene3724, Unigene4617, Unigene7454	path:map00030
Pentose phosphate pathway	45	6-phosphogluconolactonase	ec:3.1.1.31	3	Unigene0001695, Unigene002633, Unigene5551	path:map00030
Pentose phosphate pathway	45	nicotinamide N-methyltransferase	ec:2.1.1	7	Unigene0578, Unigene0711, Unigene3874, Unigene4258, Unigene4366, Unigene6596, Unigene7225	path:map00030
Pentose phosphate pathway	45	ribulose-phosphate 3-epimerase	ec:5.1.3.1	1	Unigene4723	path:map00030
Pentose phosphate pathway	45	phosphoglucomutase	ec:5.4.2.2	3	Unigene0516, Unigene5197, Unigene7085	path:map00030
Pentose phosphate pathway	45	transaldolase	ec:2.2.1.2	2	Unigene2972, Unigene8622	path:map00030
Pentose phosphate pathway	45	transketolase	ec:2.2.1.1	3	Unigene2724, Unigene5462, Unigene5491	path:map00030
Pentose phosphate pathway	45	fructose-bisphosphatase	ec:3.1.3.11	1	Unigene0073	path:map00030
Pentose phosphate pathway	45	glucose-6-phosphate dehydrogenase	ec:1.1.1.49	2	Unigene00802, Unigene5685	path:map00030
Pentose phosphate pathway	45	phosphogluconate dehydrogenase (decarboxylating)	ec:1.1.1.44	5	Unigene0001477, Unigene2099, Unigene5468, Unigene7709, Unigene7896	path:map00030
Pentose phosphate pathway	45	fructose-bisphosphate aldolase	ec:4.1.2.13	5	Unigene0050, Unigene2906, Unigene2990, Unigene003178, Unigene5161	path:map00030
Pentose phosphate pathway	45	glucose-6-phosphate isomerase	ec:5.3.1.9	2	Unigene3729, Unigene6871	path:map00030
Pentose phosphate pathway	45	dihydrouracil dehydrogenase (NAD+)	ec:1.3.1	2	Unigene5731, Unigene7242	path:map00030
Huntington's disease	86	ubiquitin---protein ligase	ec:6.3.2.19	73	Unigene0094, Unigene000120, Unigene000198, Unigene0486, Unigene00768, Unigene0890, Unigene0954, Unigene0001246, Unigene0001284, Unigene0001356, Unigene0001360, Unigene0001363, Unigene0001364, Unigene0001429, Unigene0001492, Unigene0001626, Unigene0001768, Unigene0001784, Unigene0001820, Unigene0001907, Unigene0001946, Unigene2101, Unigene2309, Unigene2341, Unigene002610, Unigene002634, Unigene002…	path:map05040	map05040.gif
Huntington's disease	86	glyceraldehyde-3-phosphate dehydrogenase (phosphorylating)	ec:1.2.1.12	13	Unigene0535, Unigene0541, Unigene0654, Unigene0658, Unigene0001980, Unigene2966, Unigene2979, Unigene3920, Unigene4431, Unigene5043, Unigene5635, Unigene6485, Unigene7299	path:map05040	map05040.gif
Oxidative phosphorylation	144	inorganic diphosphatase ec:3.6.1.10 endopolyphosphatase	ec:3.6.1.1	14	Unigene00660, Unigene0790, Unigene0001055, Unigene0001920, Unigene002657, Unigene2745, Unigene003172, Unigene03432, Unigene4442, Unigene5828, Unigene6205, Unigene6246, Unigene7213, Unigene8236	path:map00190	map00190.gif
Oxidative phosphorylation	144	succinate dehydrogenase	ec:1.3.99.1	8	Unigene000183, Unigene0001658, Unigene2230, Unigene4590, Unigene4683, Unigene4911, Unigene5499, Unigene7034	path:map00190	map00190.gif
Oxidative phosphorylation	144	ubiquinol---cytochrome-c reductase	ec:1.10.2.2	21	Unigene0950, Unigene0001139, Unigene2237, Unigene002407, Unigene2589, Unigene002623, Unigene3213, Unigene3862, Unigene3893, Unigene6293, Unigene6859, Unigene7479, Unigene7651, Unigene7751, Unigene7813, Unigene7815, Unigene7993, Unigene8022, Unigene8197, Unigene8262, Unigene8448	path:map00190	map00190.gif
Oxidative phosphorylation	144	H+-exporting ATPase	ec:3.6.3.6	13	Unigene0001122, Unigene0001857, Unigene3733, Unigene3962, Unigene4083, Unigene5865, Unigene6436, Unigene6443, Unigene6579, Unigene7180, Unigene7545, Unigene7925, Unigene8265	path:map00190	map00190.gif
Oxidative phosphorylation	144	NADH dehydrogenase (ubiquinone)	ec:1.6.5.3	24	Unigene0099, Unigene0335, Unigene0677, Unigene0001342, Unigene0001354, Unigene0001604, Unigene0001880, Unigene2191, Unigene3053, Unigene003163, Unigene3257, Unigene3287, Unigene3869, Unigene4697, Unigene5147, Unigene5590, Unigene5615, Unigene5675, Unigene5812, Unigene6783, Unigene7021, Unigene7435, Unigene7598, Unigene7694	path:map00190	map00190.gif
Oxidative phosphorylation	144	succinate dehydrogenase (ubiquinone)	ec:1.3.5.1	4	Unigene4590, Unigene4683, Unigene4911, Unigene7034	path:map00190	map00190.gif
Oxidative phosphorylation	144	H+-transporting two-sector ATPase	ec:3.6.3.14	66	Unigene0343, Unigene0468, Unigene0629, Unigene0716, Unigene0755, Unigene00863, Unigene0870, Unigene00928, Unigene0001097, Unigene0001122, Unigene0001747, Unigene0001842, Unigene0001857, Unigene0001912, Unigene2053, Unigene2188, Unigene2361, Unigene002458, Unigene2595, Unigene02877, Unigene003126, Unigene3327, Unigene3330, Unigene3401, Unigene03421, Unigene3464, Unigene3492, Unigene3574, Unigene36…	path:map00190	map00190.gif
Oxidative phosphorylation	144	cytochrome-c oxidase	ec:1.9.3.1	5	Unigene0405, Unigene00735, Unigene2721, Unigene03431, Unigene7315	path:map00190	map00190.gif
Drug metabolism - other enzymes	29	beta-glucuronidase	ec:3.2.1.31	1	Unigene7228	path:map00983
Drug metabolism - other enzymes	29	unspecific monooxygenase	ec:1.14.14.1	1	Unigene8449	path:map00983
Drug metabolism - other enzymes	29	GMP synthase (glutamine-hydrolysing)	ec:6.3.5.2	1	Unigene4519	path:map00983
Drug metabolism - other enzymes	29	alcohol dehydrogenase	ec:1.1.1	5	Unigene0355, Unigene0621, Unigene2213, Unigene4224, Unigene8092	path:map00983
Drug metabolism - other enzymes	29	cytidine deaminase	ec:3.5.4.5	1	Unigene3305	path:map00983
Drug metabolism - other enzymes	29	carboxylesterase	ec:3.1.1.1	13	Unigene0418, Unigene0602, Unigene0001010, Unigene0001326, Unigene2207, Unigene02781, Unigene2791, Unigene2835, Unigene02878, Unigene2896, Unigene4701, Unigene5198, Unigene5456	path:map00983
Drug metabolism - other enzymes	29	orotate phosphoribosyltransferase	ec:2.4.2.10	3	Unigene0206, Unigene0001044, Unigene2050	path:map00983
Drug metabolism - other enzymes	29	IMP dehydrogenase	ec:1.1.1.205	1	Unigene8301	path:map00983
Drug metabolism - other enzymes	29	uridine kinase	ec:2.7.1.48	3	Unigene5109, Unigene8075, Unigene8578	path:map00983
Drug metabolism - cytochrome P450	25	alcohol dehydrogenase	ec:1.1.1.1	4	Unigene0001278, Unigene0001836, Unigene2320, Unigene7387	path:map00982
Drug metabolism - cytochrome P450	25	unspecific monooxygenase	ec:1.14.14.1	1	Unigene8449	path:map00982
Drug metabolism - cytochrome P450	25	monoamine oxidase	ec:1.4.3.4	1	Unigene2566	path:map00982
Drug metabolism - cytochrome P450	25	glutathione transferase	ec:2.5.1.18	13	Unigene0381, Unigene0520, Unigene0604, Unigene0691, Unigene00927, Unigene002421, Unigene003171, Unigene4456, Unigene4703, Unigene4782, Unigene5142, Unigene6031, Unigene7237	path:map00982
Drug metabolism - cytochrome P450	25	alcohol dehydrogenase	ec:1.1.1	5	Unigene0355, Unigene0621, Unigene2213, Unigene4224, Unigene8092	path:map00982
Drug metabolism - cytochrome P450	25	aldehyde dehydrogenase [NAD(P)+]	ec:1.2.1.5	1	Unigene3835	path:map00982
Apoptosis	5	mitogen-activated protein kinase kinase kinase	ec:2.7.11.25	1	Unigene4651	path:map04210	map04210.gif
Apoptosis	5	phosphoprotein phosphatase	ec:3.1.3.16	4	Unigene0964, Unigene0001544, Unigene4726, Unigene6156	path:map04210	map04210.gif
Metabolism of xenobiotics by cytochrome P450	24	alcohol dehydrogenase	ec:1.1.1.1	4	Unigene0001278, Unigene0001836, Unigene2320, Unigene7387	path:map00980
Metabolism of xenobiotics by cytochrome P450	24	unspecific monooxygenase	ec:1.14.14.1	1	Unigene8449	path:map00980
Metabolism of xenobiotics by cytochrome P450	24	glutathione transferase	ec:2.5.1.18	13	Unigene0381, Unigene0520, Unigene0604, Unigene0691, Unigene00927, Unigene002421, Unigene003171, Unigene4456, Unigene4703, Unigene4782, Unigene5142, Unigene6031, Unigene7237	path:map00980
Metabolism of xenobiotics by cytochrome P450	24	alcohol dehydrogenase	ec:1.1.1	5	Unigene0355, Unigene0621, Unigene2213, Unigene4224, Unigene8092	path:map00980
Metabolism of xenobiotics by cytochrome P450	24	aldehyde dehydrogenase [NAD(P)+]	ec:1.2.1.5	1	Unigene3835	path:map00980
1- and 2-Methylnaphthalene degradation	9	alcohol dehydrogenase	ec:1.1.1.1	4	Unigene0001278, Unigene0001836, Unigene2320, Unigene7387	path:map00624
1- and 2-Methylnaphthalene degradation	9	alcohol dehydrogenase	ec:1.1.1	5	Unigene0355, Unigene0621, Unigene2213, Unigene4224, Unigene8092	path:map00624
VEGF signaling pathway	10	mitogen-activated protein kinase	ec:2.7.11.24	3	Unigene0420, Unigene5563, Unigene5583	path:map04370	map04370.gif
VEGF signaling pathway	10	phospholipase A2	ec:3.1.1.4	3	Unigene6183, Unigene6471, Unigene7628	path:map04370	map04370.gif
VEGF signaling pathway	10	phosphoprotein phosphatase	ec:3.1.3.16	4	Unigene0964, Unigene0001544, Unigene4726, Unigene6156	path:map04370	map04370.gif
ErbB signaling pathway	78	mitogen-activated protein kinase	ec:2.7.11.24	3	Unigene0420, Unigene5563, Unigene5583	path:map04012	map04012.gif
ErbB signaling pathway	78	Ca2+/calmodulin-dependent protein kinase	ec:2.7.11.17	2	Unigene03362, Unigene7945	path:map04012	map04012.gif
ErbB signaling pathway	78	ubiquitin---protein ligase	ec:6.3.2.19	73	Unigene0094, Unigene000120, Unigene000198, Unigene0486, Unigene00768, Unigene0890, Unigene0954, Unigene0001246, Unigene0001284, Unigene0001356, Unigene0001360, Unigene0001363, Unigene0001364, Unigene0001429, Unigene0001492, Unigene0001626, Unigene0001768, Unigene0001784, Unigene0001820, Unigene0001907, Unigene0001946, Unigene2101, Unigene2309, Unigene2341, Unigene002610, Unigene002634, Unigene002…	path:map04012	map04012.gif
Pyruvate metabolism	66	acylphosphatase	ec:3.6.1.7	1	Unigene4826	path:map00620
Pyruvate metabolism	66	pyruvate dehydrogenase (acetyl-transferring)	ec:1.2.4.1	4	Unigene0001479, Unigene4159, Unigene5102, Unigene5291	path:map00620
Pyruvate metabolism	66	hydroxyacylglutathione hydrolase	ec:3.1.2.6	2	Unigene3673, Unigene6681	path:map00620
Pyruvate metabolism	66	pyruvate decarboxylase	ec:4.1.1	4	Unigene2554, Unigene6580, Unigene7400, Unigene8291	path:map00620
Pyruvate metabolism	66	acetyl-CoA carboxylase	ec:6.4.1.2	4	Unigene0001041, Unigene0001374, Unigene4286, Unigene6476	path:map00620
Pyruvate metabolism	66	nicotinamide N-methyltransferase	ec:2.1.1	7	Unigene0578, Unigene0711, Unigene3874, Unigene4258, Unigene4366, Unigene6596, Unigene7225	path:map00620
Pyruvate metabolism	66	acetyl-CoA C-acetyltransferase	ec:2.3.1.9	1	Unigene6741	path:map00620
Pyruvate metabolism	66	phosphoenolpyruvate carboxykinase (ATP)	ec:4.1.1.49	2	Unigene00241, Unigene3731	path:map00620
Pyruvate metabolism	66	dihydrolipoyl dehydrogenase	ec:1.8.1.4	3	Unigene0524, Unigene2118, Unigene3440	path:map00620
Pyruvate metabolism	66	phosphoenolpyruvate carboxylase	ec:4.1.1.31	2	Unigene4272, Unigene5573	path:map00620
Pyruvate metabolism	66	phosphorylase	ec:2.4.1	10	Unigene2162, Unigene002641, Unigene4281, Unigene4411, Unigene4826, Unigene4851, Unigene5051, Unigene7900, Unigene7907, Unigene8580	path:map00620
Pyruvate metabolism	66	dihydrolipoyllysine-residue acetyltransferase	ec:2.3.1.12	2	Unigene0001017, Unigene0001598	path:map00620
Pyruvate metabolism	66	malate dehydrogenase (oxaloacetate-decarboxylating) (NADP+)	ec:1.1.1.40	1	Unigene5637	path:map00620
Pyruvate metabolism	66	malate dehydrogenase (decarboxylating)	ec:1.1.1.39	1	Unigene0001060	path:map00620
Pyruvate metabolism	66	malate dehydrogenase	ec:1.1.1.37	9	Unigene0817, Unigene0001027, Unigene0001332, Unigene3286, Unigene4212, Unigene4560, Unigene4615, Unigene5899, Unigene6735	path:map00620
Pyruvate metabolism	66	lactoylglutathione lyase	ec:4.4.1.5	5	Unigene2396, Unigene4534, Unigene5604, Unigene6173, Unigene7667	path:map00620
Pyruvate metabolism	66	aldehyde dehydrogenase (NAD+)	ec:1.2.1.3	3	Unigene4213, Unigene5378, Unigene6870	path:map00620
Pyruvate metabolism	66	pyruvate kinase	ec:2.7.1.40	6	Unigene3786, Unigene5681, Unigene5691, Unigene7711, Unigene7741, Unigene7956	path:map00620
MAPK signaling pathway - yeast	12	mitogen-activated protein kinase kinase kinase	ec:2.7.11.25	1	Unigene4651	path:map04011	map04011.gif
MAPK signaling pathway - yeast	12	mitogen-activated protein kinase	ec:2.7.11.24	3	Unigene0420, Unigene5563, Unigene5583	path:map04011	map04011.gif
MAPK signaling pathway - yeast	12	protein-tyrosine-phosphatase	ec:3.1.3.48	1	Unigene3943	path:map04011	map04011.gif
MAPK signaling pathway - yeast	12	lactoylglutathione lyase	ec:4.4.1.5	5	Unigene2396, Unigene4534, Unigene5604, Unigene6173, Unigene7667	path:map04011	map04011.gif
MAPK signaling pathway - yeast	12	histidine kinase	ec:2.7.13.3	2	Unigene0001544, Unigene0001779	path:map04011	map04011.gif
MAPK signaling pathway	12	mitogen-activated protein kinase kinase kinase	ec:2.7.11.25	1	Unigene4651	path:map04010	map04010.gif
MAPK signaling pathway	12	mitogen-activated protein kinase	ec:2.7.11.24	3	Unigene0420, Unigene5563, Unigene5583	path:map04010	map04010.gif
MAPK signaling pathway	12	protein-tyrosine-phosphatase	ec:3.1.3.48	1	Unigene3943	path:map04010	map04010.gif
MAPK signaling pathway	12	phospholipase A2	ec:3.1.1.4	3	Unigene6183, Unigene6471, Unigene7628	path:map04010	map04010.gif
MAPK signaling pathway	12	phosphoprotein phosphatase	ec:3.1.3.16	4	Unigene0964, Unigene0001544, Unigene4726, Unigene6156	path:map04010	map04010.gif
Biotin metabolism	1	biotin synthase	ec:2.8.1.6	1	Unigene0644	path:map00780	map00780.gif
Biosynthesis of siderophore group nonribosomal peptides	38	alpha-amylase	ec:3.2.1	38	Unigene000122, Unigene0786, Unigene0001657, Unigene0001841, Unigene02066, Unigene2260, Unigene02800, Unigene02876, Unigene3296, Unigene3322, Unigene3339, Unigene3444, Unigene3484, Unigene3585, Unigene3912, Unigene4002, Unigene4040, Unigene4086, Unigene4262, Unigene4479, Unigene4600, Unigene4750, Unigene4793, Unigene5365, Unigene5400, Unigene5756, Unigene5798, Unigene6025, Unigene6286, Unigene6293…	path:map01053
Biosynthesis of ansamycins	10	nicotinamide N-methyltransferase	ec:2.1.1	7	Unigene0578, Unigene0711, Unigene3874, Unigene4258, Unigene4366, Unigene6596, Unigene7225	path:map01051
Biosynthesis of ansamycins	10	transketolase	ec:2.2.1.1	3	Unigene2724, Unigene5462, Unigene5491	path:map01051
Urea cycle and metabolism of amino groups	65	alpha-amylase	ec:3.2.1	38	Unigene000122, Unigene0786, Unigene0001657, Unigene0001841, Unigene02066, Unigene2260, Unigene02800, Unigene02876, Unigene3296, Unigene3322, Unigene3339, Unigene3444, Unigene3484, Unigene3585, Unigene3912, Unigene4002, Unigene4040, Unigene4086, Unigene4262, Unigene4479, Unigene4600, Unigene4750, Unigene4793, Unigene5365, Unigene5400, Unigene5756, Unigene5798, Unigene6025, Unigene6286, Unigene6293…	path:map00220
Urea cycle and metabolism of amino groups	65	ornithine carbamoyltransferase	ec:2.1.3.3	1	Unigene5479	path:map00220
Urea cycle and metabolism of amino groups	65	amidase	ec:3.5.1.4	1	Unigene0001387	path:map00220
Urea cycle and metabolism of amino groups	65	glutamate 5-kinase	ec:2.7.2.11	1	Unigene7881	path:map00220
Urea cycle and metabolism of amino groups	65	monoamine oxidase	ec:1.4.3.4	1	Unigene2566	path:map00220
Urea cycle and metabolism of amino groups	65	methylthioadenosine nucleosidase	ec:3.2.2.16	2	Unigene2187, Unigene4291	path:map00220
Urea cycle and metabolism of amino groups	65	carboxylesterase	ec:3.1.1	13	Unigene0418, Unigene0602, Unigene0001010, Unigene0001326, Unigene2207, Unigene02781, Unigene2791, Unigene2835, Unigene02878, Unigene2896, Unigene4701, Unigene5198, Unigene5456	path:map00220
Urea cycle and metabolism of amino groups	65	adenosylmethionine decarboxylase	ec:4.1.1.50	2	Unigene4064, Unigene4066	path:map00220
Urea cycle and metabolism of amino groups	65	N-carbamoylputrescine amidase	ec:3.5.1.53	1	Unigene4260	path:map00220
Urea cycle and metabolism of amino groups	65	glutamate-5-semialdehyde dehydrogenase	ec:1.2.1.41	1	Unigene7881	path:map00220
Urea cycle and metabolism of amino groups	65	arginine decarboxylase	ec:4.1.1.19	1	Unigene4030	path:map00220
Urea cycle and metabolism of amino groups	65	Transferred to 3.4.16.6 ec:3.4.16.2 lysosomal Pro-Xaa carboxypeptidase	ec:3.4.16	1	Unigene6068	path:map00220
Urea cycle and metabolism of amino groups	65	aldehyde dehydrogenase (NAD+)	ec:1.2.1.3	3	Unigene4213, Unigene5378, Unigene6870	path:map00220
Tryptophan metabolism	17	amidase	ec:3.5.1.4	1	Unigene0001387	path:map00380	map00380.gif
Tryptophan metabolism	17	unspecific monooxygenase	ec:1.14.14.1	1	Unigene8449	path:map00380	map00380.gif
Tryptophan metabolism	17	monoamine oxidase	ec:1.4.3.4	1	Unigene2566	path:map00380	map00380.gif
Tryptophan metabolism	17	indole-3-acetaldehyde oxidase	ec:1.2.3.7	1	Unigene3058	path:map00380	map00380.gif
Tryptophan metabolism	17	acetyl-CoA C-acetyltransferase	ec:2.3.1.9	1	Unigene6741	path:map00380	map00380.gif
Tryptophan metabolism	17	enoyl-CoA hydratase	ec:4.2.1.17	3	Unigene0001333, Unigene3924, Unigene4333	path:map00380	map00380.gif
Tryptophan metabolism	17	catalase	ec:1.11.1.6	5	Unigene000151, Unigene4187, Unigene7071, Unigene7750, Unigene8177	path:map00380	map00380.gif
Tryptophan metabolism	17	tryptophan---tRNA ligase	ec:6.1.1.2	1	Unigene4025	path:map00380	map00380.gif
Tryptophan metabolism	17	3-hydroxyacyl-CoA dehydrogenase	ec:1.1.1.35	2	Unigene3924, Unigene4333	path:map00380	map00380.gif
Tryptophan metabolism	17	aldehyde dehydrogenase (NAD+)	ec:1.2.1.3	3	Unigene4213, Unigene5378, Unigene6870	path:map00380	map00380.gif
Citrate cycle (TCA cycle)	46	aconitate hydratase	ec:4.2.1.3	4	Unigene6745, Unigene7083, Unigene7128, Unigene8452	path:map00020
Citrate cycle (TCA cycle)	46	succinate dehydrogenase	ec:1.3.99.1	8	Unigene000183, Unigene0001658, Unigene2230, Unigene4590, Unigene4683, Unigene4911, Unigene5499, Unigene7034	path:map00020
Citrate cycle (TCA cycle)	46	pyruvate decarboxylase	ec:4.1.1	4	Unigene2554, Unigene6580, Unigene7400, Unigene8291	path:map00020
Citrate cycle (TCA cycle)	46	succinate---CoA ligase (ADP-forming)	ec:6.2.1.5	5	Unigene0001, Unigene00504, Unigene002671, Unigene6203, Unigene6801	path:map00020
Citrate cycle (TCA cycle)	46	succinate---CoA ligase (GDP-forming)	ec:6.2.1.4	5	Unigene0001, Unigene00504, Unigene002671, Unigene6203, Unigene6801	path:map00020
Citrate cycle (TCA cycle)	46	phosphoenolpyruvate carboxykinase (ATP)	ec:4.1.1.49	2	Unigene00241, Unigene3731	path:map00020
Citrate cycle (TCA cycle)	46	dihydrolipoyl dehydrogenase	ec:1.8.1.4	3	Unigene0524, Unigene2118, Unigene3440	path:map00020
Citrate cycle (TCA cycle)	46	isocitrate dehydrogenase (NADP+)	ec:1.1.1.42	4	Unigene4244, Unigene5106, Unigene6494, Unigene7788	path:map00020
Citrate cycle (TCA cycle)	46	isocitrate dehydrogenase (NAD+)	ec:1.1.1.41	3	Unigene0740, Unigene4661, Unigene5106	path:map00020
Citrate cycle (TCA cycle)	46	malate dehydrogenase	ec:1.1.1.37	9	Unigene0817, Unigene0001027, Unigene0001332, Unigene3286, Unigene4212, Unigene4560, Unigene4615, Unigene5899, Unigene6735	path:map00020
Citrate cycle (TCA cycle)	46	succinate dehydrogenase (ubiquinone)	ec:1.3.5.1	4	Unigene4590, Unigene4683, Unigene4911, Unigene7034	path:map00020
Citrate cycle (TCA cycle)	46	ATP citrate synthase	ec:2.3.3.8	8	Unigene0001, Unigene0026, Unigene2333, Unigene002671, Unigene4890, Unigene6203, Unigene6801, Unigene8006	path:map00020
Citrate cycle (TCA cycle)	46	citrate (Si)-synthase	ec:2.3.3.1	2	Unigene0026, Unigene8007	path:map00020
Amyotrophic lateral sclerosis (ALS)	19	superoxide dismutase	ec:1.15.1.1	14	Unigene0001204, Unigene0001953, Unigene2195, Unigene2382, Unigene002441, Unigene2585, Unigene3072, Unigene3289, Unigene3319, Unigene3346, Unigene5267, Unigene5715, Unigene7579, Unigene8200	path:map05030	map05030.gif
Amyotrophic lateral sclerosis (ALS)	19	catalase	ec:1.11.1.6	5	Unigene000151, Unigene4187, Unigene7071, Unigene7750, Unigene8177	path:map05030	map05030.gif
Aminoacyl-tRNA biosynthesis	13	asparagine---tRNA ligase	ec:6.1.1.22	1	Unigene2096	path:map00970
Aminoacyl-tRNA biosynthesis	13	glutamate---tRNA ligase	ec:6.1.1.17	2	Unigene0458, Unigene7152	path:map00970
Aminoacyl-tRNA biosynthesis	13	aspartate---tRNA ligase	ec:6.1.1.12	1	Unigene2096	path:map00970
Aminoacyl-tRNA biosynthesis	13	serine---tRNA ligase	ec:6.1.1.11	1	Unigene0001877	path:map00970
Aminoacyl-tRNA biosynthesis	13	methionine---tRNA ligase	ec:6.1.1.10	1	Unigene3772	path:map00970
Aminoacyl-tRNA biosynthesis	13	alcohol dehydrogenase	ec:1.1.1	5	Unigene0355, Unigene0621, Unigene2213, Unigene4224, Unigene8092	path:map00970
Aminoacyl-tRNA biosynthesis	13	tryptophan---tRNA ligase	ec:6.1.1.2	1	Unigene4025	path:map00970
Aminoacyl-tRNA biosynthesis	13	tyrosine---tRNA ligase ec:6.1.1.10 methionine---tRNA ligase	ec:6.1.1.1	2	Unigene2348, Unigene6032	path:map00970
Axon guidance	16	mitogen-activated protein kinase	ec:2.7.11.24	3	Unigene0420, Unigene5563, Unigene5583	path:map04360	map04360.gif
Axon guidance	16	cyclin-dependent kinase	ec:2.7.11.22	9	Unigene0001760, Unigene0001835, Unigene0001889, Unigene2844, Unigene3666, Unigene5217, Unigene5545, Unigene6295, Unigene6510	path:map04360	map04360.gif
Axon guidance	16	phosphoprotein phosphatase	ec:3.1.3.16	4	Unigene0964, Unigene0001544, Unigene4726, Unigene6156	path:map04360	map04360.gif
Pantothenate and CoA biosynthesis	47	alpha-amylase	ec:3.2.1	38	Unigene000122, Unigene0786, Unigene0001657, Unigene0001841, Unigene02066, Unigene2260, Unigene02800, Unigene02876, Unigene3296, Unigene3322, Unigene3339, Unigene3444, Unigene3484, Unigene3585, Unigene3912, Unigene4002, Unigene4040, Unigene4086, Unigene4262, Unigene4479, Unigene4600, Unigene4750, Unigene4793, Unigene5365, Unigene5400, Unigene5756, Unigene5798, Unigene6025, Unigene6286, Unigene6293…	path:map00770
Pantothenate and CoA biosynthesis	47	branched-chain-amino-acid transaminase	ec:2.6.1.42	3	Unigene0001306, Unigene0001483, Unigene5307	path:map00770
Pantothenate and CoA biosynthesis	47	nucleotide diphosphatase	ec:3.6.1.9	1	Unigene5253	path:map00770
Pantothenate and CoA biosynthesis	47	acetolactate synthase	ec:2.2.1.6	1	Unigene7046	path:map00770
Pantothenate and CoA biosynthesis	47	ketol-acid reductoisomerase	ec:1.1.1.86	4	Unigene0648, Unigene3815, Unigene6719, Unigene6886	path:map00770
Maturity onset diabetes of the young	1	glucokinase	ec:2.7.1.2	1	Unigene0001110	path:map04950	map04950.gif
beta-Alanine metabolism	62	alpha-amylase	ec:3.2.1	38	Unigene000122, Unigene0786, Unigene0001657, Unigene0001841, Unigene02066, Unigene2260, Unigene02800, Unigene02876, Unigene3296, Unigene3322, Unigene3339, Unigene3444, Unigene3484, Unigene3585, Unigene3912, Unigene4002, Unigene4040, Unigene4086, Unigene4262, Unigene4479, Unigene4600, Unigene4750, Unigene4793, Unigene5365, Unigene5400, Unigene5756, Unigene5798, Unigene6025, Unigene6286, Unigene6293…	path:map00410
beta-Alanine metabolism	62	acyl-CoA dehydrogenase	ec:1.3.99.3	1	Unigene8014	path:map00410
beta-Alanine metabolism	62	3-hydroxyisobutyryl-CoA hydrolase	ec:3.1.2.4	2	Unigene0001061, Unigene4033	path:map00410
beta-Alanine metabolism	62	carboxylesterase	ec:3.1.1	13	Unigene0418, Unigene0602, Unigene0001010, Unigene0001326, Unigene2207, Unigene02781, Unigene2791, Unigene2835, Unigene02878, Unigene2896, Unigene4701, Unigene5198, Unigene5456	path:map00410
beta-Alanine metabolism	62	enoyl-CoA hydratase	ec:4.2.1.17	3	Unigene0001333, Unigene3924, Unigene4333	path:map00410
beta-Alanine metabolism	62	glutamate decarboxylase	ec:4.1.1.15	2	Unigene7247, Unigene7330	path:map00410
beta-Alanine metabolism	62	aldehyde dehydrogenase (NAD+)	ec:1.2.1.3	3	Unigene4213, Unigene5378, Unigene6870	path:map00410
Biosynthesis of unsaturated fatty acids	13	acyl-[acyl-carrier-protein] desaturase	ec:1.14.19.2	4	Unigene000135, Unigene0282, Unigene0001338, Unigene4858	path:map01040	map01040.gif
Biosynthesis of unsaturated fatty acids	13	stearoyl-CoA 9-desaturase	ec:1.14.19.1	1	Unigene000135	path:map01040	map01040.gif
Biosynthesis of unsaturated fatty acids	13	3-oxoacyl-[acyl-carrier-protein] reductase	ec:1.1.1.100	2	Unigene4597, Unigene5042	path:map01040	map01040.gif
Biosynthesis of unsaturated fatty acids	13	acyl-CoA oxidase	ec:1.3.3.6	1	Unigene8014	path:map01040	map01040.gif
Biosynthesis of unsaturated fatty acids	13	trans-2-enoyl-CoA reductase (NADPH)	ec:1.3.1.38	1	Unigene7807	path:map01040	map01040.gif
Biosynthesis of unsaturated fatty acids	13	enoyl-CoA hydratase	ec:4.2.1.17	3	Unigene0001333, Unigene3924, Unigene4333	path:map01040	map01040.gif
Biosynthesis of unsaturated fatty acids	13	acetyl-CoA C-acyltransferase	ec:2.3.1.16	2	Unigene003158, Unigene4668	path:map01040	map01040.gif
Non-small cell lung cancer	12	mitogen-activated protein kinase	ec:2.7.11.24	3	Unigene0420, Unigene5563, Unigene5583	path:map05223	map05223.gif
Non-small cell lung cancer	12	cyclin-dependent kinase	ec:2.7.11.22	9	Unigene0001760, Unigene0001835, Unigene0001889, Unigene2844, Unigene3666, Unigene5217, Unigene5545, Unigene6295, Unigene6510	path:map05223	map05223.gif
Small cell lung cancer	9	cyclin-dependent kinase	ec:2.7.11.22	9	Unigene0001760, Unigene0001835, Unigene0001889, Unigene2844, Unigene3666, Unigene5217, Unigene5545, Unigene6295, Unigene6510	path:map05222	map05222.gif
Acute myeloid leukemia	3	mitogen-activated protein kinase	ec:2.7.11.24	3	Unigene0420, Unigene5563, Unigene5583	path:map05221	map05221.gif
Chronic myeloid leukemia	86	mitogen-activated protein kinase	ec:2.7.11.24	3	Unigene0420, Unigene5563, Unigene5583	path:map05220	map05220.gif
Chronic myeloid leukemia	86	cyclin-dependent kinase	ec:2.7.11.22	9	Unigene0001760, Unigene0001835, Unigene0001889, Unigene2844, Unigene3666, Unigene5217, Unigene5545, Unigene6295, Unigene6510	path:map05220	map05220.gif
Chronic myeloid leukemia	86	ubiquitin---protein ligase	ec:6.3.2.19	73	Unigene0094, Unigene000120, Unigene000198, Unigene0486, Unigene00768, Unigene0890, Unigene0954, Unigene0001246, Unigene0001284, Unigene0001356, Unigene0001360, Unigene0001363, Unigene0001364, Unigene0001429, Unigene0001492, Unigene0001626, Unigene0001768, Unigene0001784, Unigene0001820, Unigene0001907, Unigene0001946, Unigene2101, Unigene2309, Unigene2341, Unigene002610, Unigene002634, Unigene002…	path:map05220	map05220.gif
Chronic myeloid leukemia	86	protein-tyrosine-phosphatase	ec:3.1.3.48	1	Unigene3943	path:map05220	map05220.gif
Glycolysis / Gluconeogenesis	105	carbonate dehydratase	ec:4.2.1	1	Unigene5439	path:map00010
Glycolysis / Gluconeogenesis	105	alcohol dehydrogenase	ec:1.1.1.1	4	Unigene0001278, Unigene0001836, Unigene2320, Unigene7387	path:map00010
Glycolysis / Gluconeogenesis	105	6-phosphofructokinase	ec:2.7.1.11	5	Unigene3504, Unigene3613, Unigene3724, Unigene4617, Unigene7454	path:map00010
Glycolysis / Gluconeogenesis	105	pyruvate decarboxylase	ec:4.1.1.1	2	Unigene5314, Unigene5500	path:map00010
Glycolysis / Gluconeogenesis	105	acylphosphatase	ec:3.6.1.7	1	Unigene4826	path:map00010
Glycolysis / Gluconeogenesis	105	pyruvate dehydrogenase (acetyl-transferring)	ec:1.2.4.1	4	Unigene0001479, Unigene4159, Unigene5102, Unigene5291	path:map00010
Glycolysis / Gluconeogenesis	105	glucokinase	ec:2.7.1.2	1	Unigene0001110	path:map00010
Glycolysis / Gluconeogenesis	105	carboxylesterase	ec:3.1.1	13	Unigene0418, Unigene0602, Unigene0001010, Unigene0001326, Unigene2207, Unigene02781, Unigene2791, Unigene2835, Unigene02878, Unigene2896, Unigene4701, Unigene5198, Unigene5456	path:map00010
Glycolysis / Gluconeogenesis	105	nicotinamide N-methyltransferase	ec:2.1.1	7	Unigene0578, Unigene0711, Unigene3874, Unigene4258, Unigene4366, Unigene6596, Unigene7225	path:map00010
Glycolysis / Gluconeogenesis	105	aldose 1-epimerase	ec:5.1.3.3	2	Unigene7418, Unigene7681	path:map00010
Glycolysis / Gluconeogenesis	105	phosphopyruvate hydratase	ec:4.2.1.11	4	Unigene0935, Unigene0001401, Unigene0001811, Unigene7811	path:map00010
Glycolysis / Gluconeogenesis	105	dihydrolipoyl dehydrogenase	ec:1.8.1.4	3	Unigene0524, Unigene2118, Unigene3440	path:map00010
Glycolysis / Gluconeogenesis	105	phosphoglucomutase	ec:5.4.2.2	3	Unigene0516, Unigene5197, Unigene7085	path:map00010
Glycolysis / Gluconeogenesis	105	fructose-bisphosphatase	ec:3.1.3.11	1	Unigene0073	path:map00010
Glycolysis / Gluconeogenesis	105	phosphorylase	ec:2.4.1	10	Unigene2162, Unigene002641, Unigene4281, Unigene4411, Unigene4826, Unigene4851, Unigene5051, Unigene7900, Unigene7907, Unigene8580	path:map00010
Glycolysis / Gluconeogenesis	105	dihydrolipoyllysine-residue acetyltransferase	ec:2.3.1.12	2	Unigene0001017, Unigene0001598	path:map00010
Glycolysis / Gluconeogenesis	105	glyceraldehyde-3-phosphate dehydrogenase (phosphorylating)	ec:1.2.1.12	13	Unigene0535, Unigene0541, Unigene0654, Unigene0658, Unigene0001980, Unigene2966, Unigene2979, Unigene3920, Unigene4431, Unigene5043, Unigene5635, Unigene6485, Unigene7299	path:map00010
Glycolysis / Gluconeogenesis	105	fructose-bisphosphate aldolase	ec:4.1.2.13	5	Unigene0050, Unigene2906, Unigene2990, Unigene003178, Unigene5161	path:map00010
Glycolysis / Gluconeogenesis	105	glucose-6-phosphate isomerase	ec:5.3.1.9	2	Unigene3729, Unigene6871	path:map00010
Glycolysis / Gluconeogenesis	105	triose-phosphate isomerase	ec:5.3.1.1	10	Unigene0625, Unigene0001972, Unigene2703, Unigene2716, Unigene2748, Unigene3013, Unigene5856, Unigene8019, Unigene8323, Unigene8605	path:map00010
Glycolysis / Gluconeogenesis	105	phosphoglycerate kinase	ec:2.7.2.3	3	Unigene2297, Unigene2532, Unigene7396	path:map00010
Glycolysis / Gluconeogenesis	105	aldehyde dehydrogenase [NAD(P)+]	ec:1.2.1.5	1	Unigene3835	path:map00010
Glycolysis / Gluconeogenesis	105	aldehyde dehydrogenase (NAD+)	ec:1.2.1.3	3	Unigene4213, Unigene5378, Unigene6870	path:map00010
Glycolysis / Gluconeogenesis	105	pyruvate kinase	ec:2.7.1.40	6	Unigene3786, Unigene5681, Unigene5691, Unigene7711, Unigene7741, Unigene7956	path:map00010
Type II secretion system	2	histidine kinase	ec:2.7.13.3	2	Unigene0001544, Unigene0001779	path:map03090	map03090.gif
Parkinson's disease	232	ubiquitin---protein ligase	ec:6.3.2.19	73	Unigene0094, Unigene000120, Unigene000198, Unigene0486, Unigene00768, Unigene0890, Unigene0954, Unigene0001246, Unigene0001284, Unigene0001356, Unigene0001360, Unigene0001363, Unigene0001364, Unigene0001429, Unigene0001492, Unigene0001626, Unigene0001768, Unigene0001784, Unigene0001820, Unigene0001907, Unigene0001946, Unigene2101, Unigene2309, Unigene2341, Unigene002610, Unigene002634, Unigene002…	path:map05020
Parkinson's disease	232	ubiquinol---cytochrome-c reductase	ec:1.10.2.2	21	Unigene0950, Unigene0001139, Unigene2237, Unigene002407, Unigene2589, Unigene002623, Unigene3213, Unigene3862, Unigene3893, Unigene6293, Unigene6859, Unigene7479, Unigene7651, Unigene7751, Unigene7813, Unigene7815, Unigene7993, Unigene8022, Unigene8197, Unigene8262, Unigene8448	path:map05020
Parkinson's disease	232	NADH dehydrogenase (ubiquinone)	ec:1.6.5.3	24	Unigene0099, Unigene0335, Unigene0677, Unigene0001342, Unigene0001354, Unigene0001604, Unigene0001880, Unigene2191, Unigene3053, Unigene003163, Unigene3257, Unigene3287, Unigene3869, Unigene4697, Unigene5147, Unigene5590, Unigene5615, Unigene5675, Unigene5812, Unigene6783, Unigene7021, Unigene7435, Unigene7598, Unigene7694	path:map05020
Parkinson's disease	232	succinate dehydrogenase (ubiquinone)	ec:1.3.5.1	4	Unigene4590, Unigene4683, Unigene4911, Unigene7034	path:map05020
Parkinson's disease	232	H+-transporting two-sector ATPase	ec:3.6.3.14	66	Unigene0343, Unigene0468, Unigene0629, Unigene0716, Unigene0755, Unigene00863, Unigene0870, Unigene00928, Unigene0001097, Unigene0001122, Unigene0001747, Unigene0001842, Unigene0001857, Unigene0001912, Unigene2053, Unigene2188, Unigene2361, Unigene002458, Unigene2595, Unigene02877, Unigene003126, Unigene3327, Unigene3330, Unigene3401, Unigene03421, Unigene3464, Unigene3492, Unigene3574, Unigene36…	path:map05020
Parkinson's disease	232	peptidylprolyl isomerase	ec:5.2.1.8	39	Unigene0031, Unigene000186, Unigene0278, Unigene0362, Unigene0427, Unigene0548, Unigene00664, Unigene0751, Unigene0837, Unigene0970, Unigene00999, Unigene0001119, Unigene0001927, Unigene002436, Unigene002653, Unigene2747, Unigene03005, Unigene3073, Unigene3075, Unigene003143, Unigene003152, Unigene3599, Unigene3660, Unigene03701, Unigene4352, Unigene4478, Unigene4527, Unigene4811, Unigene5012, Un…	path:map05020
Parkinson's disease	232	cytochrome-c oxidase	ec:1.9.3.1	5	Unigene0405, Unigene00735, Unigene2721, Unigene03431, Unigene7315	path:map05020
Alkaloid biosynthesis II	18	alcohol dehydrogenase	ec:1.1.1	5	Unigene0355, Unigene0621, Unigene2213, Unigene4224, Unigene8092	path:map00960
Alkaloid biosynthesis II	18	carboxylesterase	ec:3.1.1.1	13	Unigene0418, Unigene0602, Unigene0001010, Unigene0001326, Unigene2207, Unigene02781, Unigene2791, Unigene2835, Unigene02878, Unigene2896, Unigene4701, Unigene5198, Unigene5456	path:map00960
Glycosphingolipid biosynthesis - ganglioseries	4	beta-galactosidase	ec:3.2.1.23	4	Unigene4321, Unigene5327, Unigene5942, Unigene6273	path:map00604	map00604.gif
TGF-beta signaling pathway	80	mitogen-activated protein kinase	ec:2.7.11.24	3	Unigene0420, Unigene5563, Unigene5583	path:map04350	map04350.gif
TGF-beta signaling pathway	80	ubiquitin---protein ligase	ec:6.3.2.19	73	Unigene0094, Unigene000120, Unigene000198, Unigene0486, Unigene00768, Unigene0890, Unigene0954, Unigene0001246, Unigene0001284, Unigene0001356, Unigene0001360, Unigene0001363, Unigene0001364, Unigene0001429, Unigene0001492, Unigene0001626, Unigene0001768, Unigene0001784, Unigene0001820, Unigene0001907, Unigene0001946, Unigene2101, Unigene2309, Unigene2341, Unigene002610, Unigene002634, Unigene002…	path:map04350	map04350.gif
TGF-beta signaling pathway	80	phosphoprotein phosphatase	ec:3.1.3.16	4	Unigene0964, Unigene0001544, Unigene4726, Unigene6156	path:map04350	map04350.gif
Glycosphingolipid biosynthesis - globoseries	1	galactoside 2-alpha-L-fucosyltransferase	ec:2.4.1.69	1	Unigene000176	path:map00603	map00603.gif
Glycosphingolipid biosynthesis - neo-lactoseries	1	galactoside 2-alpha-L-fucosyltransferase	ec:2.4.1.69	1	Unigene000176	path:map00602	map00602.gif
Glycosphingolipid biosynthesis - lactoseries	1	galactoside 2-alpha-L-fucosyltransferase	ec:2.4.1.69	1	Unigene000176	path:map00601	map00601.gif
Sphingolipid metabolism	9	phosphatidate phosphatase	ec:3.1.3.4	1	Unigene0380	path:map00600
Sphingolipid metabolism	9	beta-galactosidase	ec:3.2.1.23	4	Unigene4321, Unigene5327, Unigene5942, Unigene6273	path:map00600
Sphingolipid metabolism	9	NAD(P)+ transhydrogenase (B-specific)	ec:1.6.1	1	Unigene0001060	path:map00600
Sphingolipid metabolism	9	ceramide glucosyltransferase	ec:2.4.1.80	1	Unigene4063	path:map00600
Sphingolipid metabolism	9	ceramidase	ec:3.5.1.23	2	Unigene4765, Unigene8284	path:map00600
Nicotinate and nicotinamide metabolism	14	carbonate dehydratase	ec:4.2.1	1	Unigene5439	path:map00760
Nicotinate and nicotinamide metabolism	14	nucleotide diphosphatase	ec:3.6.1.9	1	Unigene5253	path:map00760
Nicotinate and nicotinamide metabolism	14	nicotinamide N-methyltransferase	ec:2.1.1	7	Unigene0578, Unigene0711, Unigene3874, Unigene4258, Unigene4366, Unigene6596, Unigene7225	path:map00760
Nicotinate and nicotinamide metabolism	14	alcohol dehydrogenase	ec:1.1.1	5	Unigene0355, Unigene0621, Unigene2213, Unigene4224, Unigene8092	path:map00760
mTOR signaling pathway	3	mitogen-activated protein kinase	ec:2.7.11.24	3	Unigene0420, Unigene5563, Unigene5583	path:map04150	map04150.gif
Ether lipid metabolism	14	phosphatidate phosphatase	ec:3.1.3.4	1	Unigene0380	path:map00565	map00565.gif
Ether lipid metabolism	14	1-acylglycerol-3-phosphate O-acyltransferase	ec:2.3.1.51	2	Unigene4896, Unigene5287	path:map00565	map00565.gif
Ether lipid metabolism	14	phospholipase A2	ec:3.1.1.4	3	Unigene6183, Unigene6471, Unigene7628	path:map00565	map00565.gif
Ether lipid metabolism	14	phospholipase D	ec:3.1.4.4	6	Unigene2158, Unigene2576, Unigene4067, Unigene5723, Unigene6245, Unigene7065	path:map00565	map00565.gif
Ether lipid metabolism	14	phospholipase C	ec:3.1.4.3	2	Unigene3304, Unigene4006	path:map00565	map00565.gif
Glycerophospholipid metabolism	35	phosphatidate phosphatase	ec:3.1.3.4	1	Unigene0380	path:map00564	map00564.gif
Glycerophospholipid metabolism	35	diacylglycerol kinase	ec:2.7.1.107	6	Unigene0386, Unigene4013, Unigene4798, Unigene6488, Unigene6662, Unigene7926	path:map00564	map00564.gif
Glycerophospholipid metabolism	35	choline-phosphate cytidylyltransferase	ec:2.7.7.15	3	Unigene3596, Unigene7114, Unigene7891	path:map00564	map00564.gif
Glycerophospholipid metabolism	35	CDP-diacylglycerol---glycerol-3-phosphate 3-phosphatidyltransferase	ec:2.7.8.5	1	Unigene4541	path:map00564	map00564.gif
Glycerophospholipid metabolism	35	phosphatidylserine decarboxylase	ec:4.1.1.65	1	Unigene4996	path:map00564	map00564.gif
Glycerophospholipid metabolism	35	1-acylglycerol-3-phosphate O-acyltransferase	ec:2.3.1.51	2	Unigene4896, Unigene5287	path:map00564	map00564.gif
Glycerophospholipid metabolism	35	phospholipase A2	ec:3.1.1.4	3	Unigene6183, Unigene6471, Unigene7628	path:map00564	map00564.gif
Glycerophospholipid metabolism	35	phosphatidylcholine---sterol O-acyltransferase	ec:2.3.1.43	1	Unigene5271	path:map00564	map00564.gif
Glycerophospholipid metabolism	35	glycerol-3-phosphate O-acyltransferase	ec:2.3.1.15	2	Unigene2347, Unigene002627	path:map00564	map00564.gif
Glycerophospholipid metabolism	35	glycerophosphodiester phosphodiesterase	ec:3.1.4.46	4	Unigene2184, Unigene3446, Unigene5919, Unigene6671	path:map00564	map00564.gif
Glycerophospholipid metabolism	35	phospholipase D	ec:3.1.4.4	6	Unigene2158, Unigene2576, Unigene4067, Unigene5723, Unigene6245, Unigene7065	path:map00564	map00564.gif
Glycerophospholipid metabolism	35	phospholipase C	ec:3.1.4.3	2	Unigene3304, Unigene4006	path:map00564	map00564.gif
Glycerophospholipid metabolism	35	phosphoethanolamine N-methyltransferase	ec:2.1.1.103	3	Unigene0001755, Unigene2071, Unigene4965	path:map00564	map00564.gif
Type I diabetes mellitus	3	protein-tyrosine-phosphatase	ec:3.1.3.48	1	Unigene3943	path:map04940	map04940.gif
Type I diabetes mellitus	3	glutamate decarboxylase	ec:4.1.1.15	2	Unigene7247, Unigene7330	path:map04940	map04940.gif
Novobiocin biosynthesis	4	histidinol-phosphate transaminase	ec:2.6.1.9	1	Unigene4257	path:map00401	map00401.gif
Novobiocin biosynthesis	4	aspartate transaminase	ec:2.6.1.1	3	Unigene0529, Unigene4836, Unigene6077	path:map00401	map00401.gif
PPAR signaling pathway	8	stearoyl-CoA 9-desaturase	ec:1.14.19.1	1	Unigene000135	path:map03320	map03320.gif
PPAR signaling pathway	8	acyl-CoA dehydrogenase	ec:1.3.99.3	1	Unigene8014	path:map03320	map03320.gif
PPAR signaling pathway	8	acyl-CoA oxidase	ec:1.3.3.6	1	Unigene8014	path:map03320	map03320.gif
PPAR signaling pathway	8	enoyl-CoA hydratase	ec:4.2.1.17	3	Unigene0001333, Unigene3924, Unigene4333	path:map03320	map03320.gif
PPAR signaling pathway	8	long-chain-fatty-acid---CoA ligase	ec:6.2.1.3	1	Unigene5614	path:map03320	map03320.gif
PPAR signaling pathway	8	acetyl-CoA C-acyltransferase	ec:2.3.1.16	2	Unigene003158, Unigene4668	path:map03320	map03320.gif
Bladder cancer	85	mitogen-activated protein kinase	ec:2.7.11.24	3	Unigene0420, Unigene5563, Unigene5583	path:map05219	map05219.gif
Bladder cancer	85	cyclin-dependent kinase	ec:2.7.11.22	9	Unigene0001760, Unigene0001835, Unigene0001889, Unigene2844, Unigene3666, Unigene5217, Unigene5545, Unigene6295, Unigene6510	path:map05219	map05219.gif
Bladder cancer	85	ubiquitin---protein ligase	ec:6.3.2.19	73	Unigene0094, Unigene000120, Unigene000198, Unigene0486, Unigene00768, Unigene0890, Unigene0954, Unigene0001246, Unigene0001284, Unigene0001356, Unigene0001360, Unigene0001363, Unigene0001364, Unigene0001429, Unigene0001492, Unigene0001626, Unigene0001768, Unigene0001784, Unigene0001820, Unigene0001907, Unigene0001946, Unigene2101, Unigene2309, Unigene2341, Unigene002610, Unigene002634, Unigene002…	path:map05219	map05219.gif
Inositol phosphate metabolism	14	inositol-polyphosphate 5-phosphatase	ec:3.1.3.56	1	Unigene0001692	path:map00562	map00562.gif
Inositol phosphate metabolism	14	phosphoinositide 5-phosphatase	ec:3.1.3.36	2	Unigene000124, Unigene0001131	path:map00562	map00562.gif
Inositol phosphate metabolism	14	inositol-phosphate phosphatase	ec:3.1.3.25	2	Unigene4132, Unigene6463	path:map00562	map00562.gif
Inositol phosphate metabolism	14	inositol-3-phosphate synthase	ec:5.5.1.4	4	Unigene0772, Unigene2907, Unigene5700, Unigene5855	path:map00562	map00562.gif
Inositol phosphate metabolism	14	phospholipase C	ec:3.1.4.3	2	Unigene3304, Unigene4006	path:map00562	map00562.gif
Inositol phosphate metabolism	14	1-phosphatidylinositol 4-kinase	ec:2.7.1.67	1	Unigene7659	path:map00562	map00562.gif
Inositol phosphate metabolism	14	phosphatidylinositol 3-kinase	ec:2.7.1.137	2	Unigene5666, Unigene6366	path:map00562	map00562.gif
Phenylalanine, tyrosine and tryptophan biosynthesis	25	3-deoxy-7-phosphoheptulonate synthase	ec:2.5.1.54	2	Unigene0001669, Unigene5655	path:map00400
Phenylalanine, tyrosine and tryptophan biosynthesis	25	chorismate mutase	ec:5.4.99.5	2	Unigene6357, Unigene7490	path:map00400
Phenylalanine, tyrosine and tryptophan biosynthesis	25	histidinol-phosphate transaminase	ec:2.6.1.9	1	Unigene4257	path:map00400
Phenylalanine, tyrosine and tryptophan biosynthesis	25	aspartate transaminase	ec:2.6.1.1	3	Unigene0529, Unigene4836, Unigene6077	path:map00400
Phenylalanine, tyrosine and tryptophan biosynthesis	25	3-phosphoshikimate 1-carboxyvinyltransferase	ec:2.5.1.19	1	Unigene5013	path:map00400
Phenylalanine, tyrosine and tryptophan biosynthesis	25	alcohol dehydrogenase	ec:1.1.1	5	Unigene0355, Unigene0621, Unigene2213, Unigene4224, Unigene8092	path:map00400
Phenylalanine, tyrosine and tryptophan biosynthesis	25	tryptophan synthase	ec:4.2.1.20	2	Unigene7818, Unigene7874	path:map00400
Phenylalanine, tyrosine and tryptophan biosynthesis	25	3-dehydroquinate dehydratase	ec:4.2.1.10	1	Unigene3797	path:map00400
Phenylalanine, tyrosine and tryptophan biosynthesis	25	chorismate synthase	ec:4.2.3.5	1	Unigene5547	path:map00400
Phenylalanine, tyrosine and tryptophan biosynthesis	25	indole-3-glycerol-phosphate synthase	ec:4.1.1.48	1	Unigene4638	path:map00400
Phenylalanine, tyrosine and tryptophan biosynthesis	25	tyrosine---tRNA ligase ec:6.1.1.10 methionine---tRNA ligase	ec:6.1.1.1	2	Unigene2348, Unigene6032	path:map00400
Phenylalanine, tyrosine and tryptophan biosynthesis	25	anthranilate phosphoribosyltransferase	ec:2.4.2.18	1	Unigene5594	path:map00400
Phenylalanine, tyrosine and tryptophan biosynthesis	25	shikimate dehydrogenase	ec:1.1.1.25	1	Unigene3797	path:map00400
Phenylalanine, tyrosine and tryptophan biosynthesis	25	shikimate kinase	ec:2.7.1.71	1	Unigene002467	path:map00400
Phenylalanine, tyrosine and tryptophan biosynthesis	25	anthranilate synthase	ec:4.1.3.27	2	Unigene3722, Unigene5738	path:map00400
Melanoma	85	mitogen-activated protein kinase	ec:2.7.11.24	3	Unigene0420, Unigene5563, Unigene5583	path:map05218	map05218.gif
Melanoma	85	cyclin-dependent kinase	ec:2.7.11.22	9	Unigene0001760, Unigene0001835, Unigene0001889, Unigene2844, Unigene3666, Unigene5217, Unigene5545, Unigene6295, Unigene6510	path:map05218	map05218.gif
Melanoma	85	ubiquitin---protein ligase	ec:6.3.2.19	73	Unigene0094, Unigene000120, Unigene000198, Unigene0486, Unigene00768, Unigene0890, Unigene0954, Unigene0001246, Unigene0001284, Unigene0001356, Unigene0001360, Unigene0001363, Unigene0001364, Unigene0001429, Unigene0001492, Unigene0001626, Unigene0001768, Unigene0001784, Unigene0001820, Unigene0001907, Unigene0001946, Unigene2101, Unigene2309, Unigene2341, Unigene002610, Unigene002634, Unigene002…	path:map05218	map05218.gif
Glycerolipid metabolism	37	phosphatidate phosphatase	ec:3.1.3.4	1	Unigene0380	path:map00561
Glycerolipid metabolism	37	diacylglycerol kinase	ec:2.7.1.107	6	Unigene0386, Unigene4013, Unigene4798, Unigene6488, Unigene6662, Unigene7926	path:map00561
Glycerolipid metabolism	37	glycerone kinase	ec:2.7.1.29	1	Unigene4362	path:map00561
Glycerolipid metabolism	37	beta-galactosidase	ec:3.2.1.23	4	Unigene4321, Unigene5327, Unigene5942, Unigene6273	path:map00561
Glycerolipid metabolism	37	carboxylesterase	ec:3.1.1	13	Unigene0418, Unigene0602, Unigene0001010, Unigene0001326, Unigene2207, Unigene02781, Unigene2791, Unigene2835, Unigene02878, Unigene2896, Unigene4701, Unigene5198, Unigene5456	path:map00561
Glycerolipid metabolism	37	monogalactosyldiacylglycerol synthase	ec:2.4.1.46	1	Unigene5083	path:map00561
Glycerolipid metabolism	37	1-acylglycerol-3-phosphate O-acyltransferase	ec:2.3.1.51	2	Unigene4896, Unigene5287	path:map00561
Glycerolipid metabolism	37	triacylglycerol lipase	ec:3.1.1.3	2	Unigene0001043, Unigene6059	path:map00561
Glycerolipid metabolism	37	digalactosyldiacylglycerol synthase	ec:2.4.1.241	1	Unigene000169	path:map00561
Glycerolipid metabolism	37	diacylglycerol O-acyltransferase	ec:2.3.1.20	1	Unigene6086	path:map00561
Glycerolipid metabolism	37	glycerol-3-phosphate O-acyltransferase	ec:2.3.1.15	2	Unigene2347, Unigene002627	path:map00561
Glycerolipid metabolism	37	aldehyde dehydrogenase (NAD+)	ec:1.2.1.3	3	Unigene4213, Unigene5378, Unigene6870	path:map00561
Glycan structures - degradation	5	beta-glucuronidase	ec:3.2.1.31	1	Unigene7228	path:map01032	map01032.gif
Glycan structures - degradation	5	beta-galactosidase	ec:3.2.1.23	4	Unigene4321, Unigene5327, Unigene5942, Unigene6273	path:map01032	map01032.gif
Thyroid cancer	3	mitogen-activated protein kinase	ec:2.7.11.24	3	Unigene0420, Unigene5563, Unigene5583	path:map05216	map05216.gif
Glycan structures - biosynthesis 2	2	ceramide glucosyltransferase	ec:2.4.1.80	1	Unigene4063	path:map01031	map01031.gif
Glycan structures - biosynthesis 2	2	galactoside 2-alpha-L-fucosyltransferase	ec:2.4.1.69	1	Unigene000176	path:map01031	map01031.gif
Prostate cancer	87	mitogen-activated protein kinase	ec:2.7.11.24	3	Unigene0420, Unigene5563, Unigene5583	path:map05215	map05215.gif
Prostate cancer	87	cyclin-dependent kinase	ec:2.7.11.22	9	Unigene0001760, Unigene0001835, Unigene0001889, Unigene2844, Unigene3666, Unigene5217, Unigene5545, Unigene6295, Unigene6510	path:map05215	map05215.gif
Prostate cancer	87	3-oxo-5alpha-steroid 4-dehydrogenase	ec:1.3.99.5	2	Unigene6611, Unigene6756	path:map05215	map05215.gif
Prostate cancer	87	ubiquitin---protein ligase	ec:6.3.2.19	73	Unigene0094, Unigene000120, Unigene000198, Unigene0486, Unigene00768, Unigene0890, Unigene0954, Unigene0001246, Unigene0001284, Unigene0001356, Unigene0001360, Unigene0001363, Unigene0001364, Unigene0001429, Unigene0001492, Unigene0001626, Unigene0001768, Unigene0001784, Unigene0001820, Unigene0001907, Unigene0001946, Unigene2101, Unigene2309, Unigene2341, Unigene002610, Unigene002634, Unigene002…	path:map05215	map05215.gif
Glycan structures - biosynthesis 1	6	beta-1,4-mannosyl-glycoprotein 4-beta-N-acetylglucosaminyltransferase	ec:2.4.1.144	1	Unigene7716	path:map01030	map01030.gif
Glycan structures - biosynthesis 1	6	galactosylgalactosylxylosylprotein 3-beta-glucuronosyltransferase	ec:2.4.1.135	1	Unigene03273	path:map01030	map01030.gif
Glycan structures - biosynthesis 1	6	mannosyl-oligosaccharide 1,2-alpha-mannosidase	ec:3.2.1.113	1	Unigene0001599	path:map01030	map01030.gif
Glycan structures - biosynthesis 1	6	dolichyl-diphosphooligosaccharide---protein glycotransferase	ec:2.4.1.119	2	Unigene0001120, Unigene0001344	path:map01030	map01030.gif
Glycan structures - biosynthesis 1	6	dolichyl-phosphate-mannose-protein mannosyltransferase	ec:2.4.1.109	1	Unigene4511	path:map01030	map01030.gif
Glioma	87	mitogen-activated protein kinase	ec:2.7.11.24	3	Unigene0420, Unigene5563, Unigene5583	path:map05214	map05214.gif
Glioma	87	cyclin-dependent kinase	ec:2.7.11.22	9	Unigene0001760, Unigene0001835, Unigene0001889, Unigene2844, Unigene3666, Unigene5217, Unigene5545, Unigene6295, Unigene6510	path:map05214	map05214.gif
Glioma	87	Ca2+/calmodulin-dependent protein kinase	ec:2.7.11.17	2	Unigene03362, Unigene7945	path:map05214	map05214.gif
Glioma	87	ubiquitin---protein ligase	ec:6.3.2.19	73	Unigene0094, Unigene000120, Unigene000198, Unigene0486, Unigene00768, Unigene0890, Unigene0954, Unigene0001246, Unigene0001284, Unigene0001356, Unigene0001360, Unigene0001363, Unigene0001364, Unigene0001429, Unigene0001492, Unigene0001626, Unigene0001768, Unigene0001784, Unigene0001820, Unigene0001907, Unigene0001946, Unigene2101, Unigene2309, Unigene2341, Unigene002610, Unigene002634, Unigene002…	path:map05214	map05214.gif
Endometrial cancer	3	mitogen-activated protein kinase	ec:2.7.11.24	3	Unigene0420, Unigene5563, Unigene5583	path:map05213	map05213.gif
Olfactory transduction	2	Ca2+/calmodulin-dependent protein kinase	ec:2.7.11.17	2	Unigene03362, Unigene7945	path:map04740	map04740.gif
Pancreatic cancer	12	mitogen-activated protein kinase	ec:2.7.11.24	3	Unigene0420, Unigene5563, Unigene5583	path:map05212	map05212.gif
Pancreatic cancer	12	cyclin-dependent kinase	ec:2.7.11.22	9	Unigene0001760, Unigene0001835, Unigene0001889, Unigene2844, Unigene3666, Unigene5217, Unigene5545, Unigene6295, Unigene6510	path:map05212	map05212.gif
Benzoate degradation via hydroxylation	2	acetyl-CoA C-acyltransferase	ec:2.3.1.16	2	Unigene003158, Unigene4668	path:map00362	map00362.gif
Renal cell carcinoma	4	mitogen-activated protein kinase	ec:2.7.11.24	3	Unigene0420, Unigene5563, Unigene5583	path:map05211	map05211.gif
Renal cell carcinoma	4	protein-tyrosine-phosphatase	ec:3.1.3.48	1	Unigene3943	path:map05211	map05211.gif
gamma-Hexachlorocyclohexane degradation	17	acid phosphatase	ec:3.1.3.2	14	Unigene0076, Unigene0380, Unigene0001051, Unigene0001888, Unigene0001960, Unigene03271, Unigene3861, Unigene4161, Unigene4522, Unigene4831, Unigene5077, Unigene6373, Unigene7130, Unigene8159	path:map00361
gamma-Hexachlorocyclohexane degradation	17	unspecific monooxygenase	ec:1.14.14.1	1	Unigene8449	path:map00361
gamma-Hexachlorocyclohexane degradation	17	dihydrouracil dehydrogenase (NAD+)	ec:1.3.1	2	Unigene5731, Unigene7242	path:map00361
Colorectal cancer	3	mitogen-activated protein kinase	ec:2.7.11.24	3	Unigene0420, Unigene5563, Unigene5583	path:map05210	map05210.gif
Phenylalanine metabolism	72	alpha-amylase	ec:3.2.1	38	Unigene000122, Unigene0786, Unigene0001657, Unigene0001841, Unigene02066, Unigene2260, Unigene02800, Unigene02876, Unigene3296, Unigene3322, Unigene3339, Unigene3444, Unigene3484, Unigene3585, Unigene3912, Unigene4002, Unigene4040, Unigene4086, Unigene4262, Unigene4479, Unigene4600, Unigene4750, Unigene4793, Unigene5365, Unigene5400, Unigene5756, Unigene5798, Unigene6025, Unigene6286, Unigene6293…	path:map00360
Phenylalanine metabolism	72	amidase	ec:3.5.1.4	1	Unigene0001387	path:map00360
Phenylalanine metabolism	72	histidinol-phosphate transaminase	ec:2.6.1.9	1	Unigene4257	path:map00360
Phenylalanine metabolism	72	aspartate transaminase	ec:2.6.1.1	3	Unigene0529, Unigene4836, Unigene6077	path:map00360
Phenylalanine metabolism	72	monoamine oxidase	ec:1.4.3.4	1	Unigene2566	path:map00360
Phenylalanine metabolism	72	peroxidase	ec:1.11.1.7	22	Unigene0001204, Unigene0001473, Unigene2141, Unigene2324, Unigene2326, Unigene2540, Unigene2572, Unigene2579, Unigene3049, Unigene3514, Unigene03553, Unigene4134, Unigene4158, Unigene4338, Unigene5046, Unigene5472, Unigene5992, Unigene6268, Unigene6921, Unigene7277, Unigene8498, Unigene8582	path:map00360
Phenylalanine metabolism	72	hydroxyphenylpyruvate reductase	ec:1.1.1.237	2	Unigene2202, Unigene03277	path:map00360
Phenylalanine metabolism	72	trans-cinnamate 4-monooxygenase	ec:1.14.13.11	3	Unigene2144, Unigene3079, Unigene4101	path:map00360
Phenylalanine metabolism	72	aldehyde dehydrogenase [NAD(P)+]	ec:1.2.1.5	1	Unigene3835	path:map00360
Gap junction	13	mitogen-activated protein kinase kinase kinase	ec:2.7.11.25	1	Unigene4651	path:map04540	map04540.gif
Gap junction	13	mitogen-activated protein kinase	ec:2.7.11.24	3	Unigene0420, Unigene5563, Unigene5583	path:map04540	map04540.gif
Gap junction	13	cyclin-dependent kinase	ec:2.7.11.22	9	Unigene0001760, Unigene0001835, Unigene0001889, Unigene2844, Unigene3666, Unigene5217, Unigene5545, Unigene6295, Unigene6510	path:map04540	map04540.gif
Alzheimer's disease	13	glyceraldehyde-3-phosphate dehydrogenase (phosphorylating)	ec:1.2.1.12	13	Unigene0535, Unigene0541, Unigene0654, Unigene0658, Unigene0001980, Unigene2966, Unigene2979, Unigene3920, Unigene4431, Unigene5043, Unigene5635, Unigene6485, Unigene7299	path:map05010	map05010.gif
Alkaloid biosynthesis I	8	aspartate transaminase	ec:2.6.1.1	3	Unigene0529, Unigene4836, Unigene6077	path:map00950	map00950.gif
Alkaloid biosynthesis I	8	tetrahydroberberine oxidase	ec:1.3.3.8	5	Unigene0625, Unigene0001972, Unigene2703, Unigene2716, Unigene8019	path:map00950	map00950.gif
Vitamin B6 metabolism	3	phosphoserine transaminase	ec:2.6.1.52	2	Unigene3877, Unigene8218	path:map00750	map00750.gif
Vitamin B6 metabolism	3	threonine synthase	ec:4.2.3.1	1	Unigene7441	path:map00750	map00750.gif
Regulation of autophagy	2	phosphatidylinositol 3-kinase	ec:2.7.1.137	2	Unigene5666, Unigene6366	path:map04140	map04140.gif
Type II diabetes mellitus	10	mitogen-activated protein kinase	ec:2.7.11.24	3	Unigene0420, Unigene5563, Unigene5583	path:map04930	map04930.gif
Type II diabetes mellitus	10	glucokinase	ec:2.7.1.2	1	Unigene0001110	path:map04930	map04930.gif
Type II diabetes mellitus	10	pyruvate kinase	ec:2.7.1.40	6	Unigene3786, Unigene5681, Unigene5691, Unigene7711, Unigene7741, Unigene7956	path:map04930	map04930.gif
Peptidoglycan biosynthesis	3	glutamate---ammonia ligase	ec:6.3.1.2	3	Unigene0001493, Unigene0001986, Unigene5355	path:map00550	map00550.gif
Long-term depression	10	mitogen-activated protein kinase	ec:2.7.11.24	3	Unigene0420, Unigene5563, Unigene5583	path:map04730	map04730.gif
Long-term depression	10	phospholipase A2	ec:3.1.1.4	3	Unigene6183, Unigene6471, Unigene7628	path:map04730	map04730.gif
Long-term depression	10	phosphoprotein phosphatase	ec:3.1.3.16	4	Unigene0964, Unigene0001544, Unigene4726, Unigene6156	path:map04730	map04730.gif
Tyrosine metabolism	58	alcohol dehydrogenase	ec:1.1.1.1	4	Unigene0001278, Unigene0001836, Unigene2320, Unigene7387	path:map00350
Tyrosine metabolism	58	alpha-amylase	ec:3.2.1	38	Unigene000122, Unigene0786, Unigene0001657, Unigene0001841, Unigene02066, Unigene2260, Unigene02800, Unigene02876, Unigene3296, Unigene3322, Unigene3339, Unigene3444, Unigene3484, Unigene3585, Unigene3912, Unigene4002, Unigene4040, Unigene4086, Unigene4262, Unigene4479, Unigene4600, Unigene4750, Unigene4793, Unigene5365, Unigene5400, Unigene5756, Unigene5798, Unigene6025, Unigene6286, Unigene6293…	path:map00350
Tyrosine metabolism	58	histidinol-phosphate transaminase	ec:2.6.1.9	1	Unigene4257	path:map00350
Tyrosine metabolism	58	aspartate transaminase	ec:2.6.1.1	3	Unigene0529, Unigene4836, Unigene6077	path:map00350
Tyrosine metabolism	58	monoamine oxidase	ec:1.4.3.4	1	Unigene2566	path:map00350
Tyrosine metabolism	58	alcohol dehydrogenase	ec:1.1.1	5	Unigene0355, Unigene0621, Unigene2213, Unigene4224, Unigene8092	path:map00350
Tyrosine metabolism	58	dopamine beta-monooxygenase	ec:1.14.17.1	1	Unigene5135	path:map00350
Tyrosine metabolism	58	catechol O-methyltransferase	ec:2.1.1.6	2	Unigene2283, Unigene6771	path:map00350
Tyrosine metabolism	58	hydroxyphenylpyruvate reductase	ec:1.1.1.237	2	Unigene2202, Unigene03277	path:map00350
Tyrosine metabolism	58	aldehyde dehydrogenase [NAD(P)+]	ec:1.2.1.5	1	Unigene3835	path:map00350
Tight junction	14	mitogen-activated protein kinase kinase kinase	ec:2.7.11.25	1	Unigene4651	path:map04530	map04530.gif
Tight junction	14	cyclin-dependent kinase	ec:2.7.11.22	9	Unigene0001760, Unigene0001835, Unigene0001889, Unigene2844, Unigene3666, Unigene5217, Unigene5545, Unigene6295, Unigene6510	path:map04530	map04530.gif
Tight junction	14	phosphoprotein phosphatase	ec:3.1.3.16	4	Unigene0964, Unigene0001544, Unigene4726, Unigene6156	path:map04530	map04530.gif
Type III secretion system	66	H+-transporting two-sector ATPase	ec:3.6.3.14	66	Unigene0343, Unigene0468, Unigene0629, Unigene0716, Unigene0755, Unigene00863, Unigene0870, Unigene00928, Unigene0001097, Unigene0001122, Unigene0001747, Unigene0001842, Unigene0001857, Unigene0001912, Unigene2053, Unigene2188, Unigene2361, Unigene002458, Unigene2595, Unigene02877, Unigene003126, Unigene3327, Unigene3330, Unigene3401, Unigene03421, Unigene3464, Unigene3492, Unigene3574, Unigene36…	path:map03070	map03070.gif
Flavone and flavonol biosynthesis	4	beta-glucuronidase	ec:3.2.1.31	1	Unigene7228	path:map00944	map00944.gif
Flavone and flavonol biosynthesis	4	flavone 7-O-beta-glucosyltransferase	ec:2.4.1.81	1	Unigene4002	path:map00944	map00944.gif
Flavone and flavonol biosynthesis	4	flavonoid 3',5'-hydroxylase	ec:1.14.13.88	1	Unigene0370	path:map00944	map00944.gif
Flavone and flavonol biosynthesis	4	flavonoid 3'-monooxygenase	ec:1.14.13.21	1	Unigene0001828	path:map00944	map00944.gif
Androgen and estrogen metabolism	4	3-oxo-5alpha-steroid 4-dehydrogenase	ec:1.3.99.5	2	Unigene6611, Unigene6756	path:map00150
Androgen and estrogen metabolism	4	NAD(P)+ transhydrogenase (B-specific)	ec:1.6.1	1	Unigene0001060	path:map00150
Androgen and estrogen metabolism	4	unspecific monooxygenase	ec:1.14.14.1	1	Unigene8449	path:map00150
Flavonoid biosynthesis	22	flavanone 3-dioxygenase	ec:1.14.11.9	4	Unigene0280, Unigene0001102, Unigene4677, Unigene5169	path:map00941	map00941.gif
Flavonoid biosynthesis	22	naringenin-chalcone synthase	ec:2.3.1.74	4	Unigene0001916, Unigene003162, Unigene5364, Unigene5938	path:map00941	map00941.gif
Flavonoid biosynthesis	22	leucocyanidin oxygenase	ec:1.14.11.19	2	Unigene0342, Unigene2298	path:map00941	map00941.gif
Flavonoid biosynthesis	22	flavonoid 3',5'-hydroxylase	ec:1.14.13.88	1	Unigene0370	path:map00941	map00941.gif
Flavonoid biosynthesis	22	chalcone isomerase	ec:5.5.1.6	3	Unigene000104, Unigene0466, Unigene0001855	path:map00941	map00941.gif
Flavonoid biosynthesis	22	caffeate O-methyltransferase	ec:2.1.1.68	1	Unigene6771	path:map00941	map00941.gif
Flavonoid biosynthesis	22	flavonoid 3'-monooxygenase	ec:1.14.13.21	1	Unigene0001828	path:map00941	map00941.gif
Flavonoid biosynthesis	22	dihydrokaempferol 4-reductase	ec:1.1.1.219	5	Unigene0636, Unigene0001504, Unigene4100, Unigene4632, Unigene6223	path:map00941	map00941.gif
Flavonoid biosynthesis	22	caffeoyl-CoA O-methyltransferase	ec:2.1.1.104	1	Unigene7688	path:map00941	map00941.gif
Phenylpropanoid biosynthesis	44	beta-glucosidase	ec:3.2.1.21	2	Unigene2568, Unigene2580	path:map00940	map00940.gif
Phenylpropanoid biosynthesis	44	4-coumarate---CoA ligase	ec:6.2.1.12	4	Unigene00663, Unigene0001392, Unigene7898, Unigene8497	path:map00940	map00940.gif
Phenylpropanoid biosynthesis	44	peroxidase	ec:1.11.1.7	22	Unigene0001204, Unigene0001473, Unigene2141, Unigene2324, Unigene2326, Unigene2540, Unigene2572, Unigene2579, Unigene3049, Unigene3514, Unigene03553, Unigene4134, Unigene4158, Unigene4338, Unigene5046, Unigene5472, Unigene5992, Unigene6268, Unigene6921, Unigene7277, Unigene8498, Unigene8582	path:map00940	map00940.gif
Phenylpropanoid biosynthesis	44	cinnamoyl-CoA reductase	ec:1.2.1.44	7	Unigene0843, Unigene0001253, Unigene0001664, Unigene0001742, Unigene0001850, Unigene6225, Unigene7913	path:map00940	map00940.gif
Phenylpropanoid biosynthesis	44	caffeate O-methyltransferase	ec:2.1.1.68	1	Unigene6771	path:map00940	map00940.gif
Phenylpropanoid biosynthesis	44	trans-cinnamate 4-monooxygenase	ec:1.14.13.11	3	Unigene2144, Unigene3079, Unigene4101	path:map00940	map00940.gif
Phenylpropanoid biosynthesis	44	cinnamyl-alcohol dehydrogenase	ec:1.1.1.195	4	Unigene0432, Unigene0001153, Unigene0001915, Unigene0001988	path:map00940	map00940.gif
Phenylpropanoid biosynthesis	44	caffeoyl-CoA O-methyltransferase	ec:2.1.1.104	1	Unigene7688	path:map00940	map00940.gif
Flagellar assembly	66	H+-transporting two-sector ATPase	ec:3.6.3.14	66	Unigene0343, Unigene0468, Unigene0629, Unigene0716, Unigene0755, Unigene00863, Unigene0870, Unigene00928, Unigene0001097, Unigene0001122, Unigene0001747, Unigene0001842, Unigene0001857, Unigene0001912, Unigene2053, Unigene2188, Unigene2361, Unigene002458, Unigene2595, Unigene02877, Unigene003126, Unigene3327, Unigene3330, Unigene3401, Unigene03421, Unigene3464, Unigene3492, Unigene3574, Unigene36…	path:map02040	map02040.gif
Riboflavin metabolism	16	acid phosphatase	ec:3.1.3.2	14	Unigene0076, Unigene0380, Unigene0001051, Unigene0001888, Unigene0001960, Unigene03271, Unigene3861, Unigene4161, Unigene4522, Unigene4831, Unigene5077, Unigene6373, Unigene7130, Unigene8159	path:map00740	map00740.gif
Riboflavin metabolism	16	nucleotide diphosphatase	ec:3.6.1.9	1	Unigene5253	path:map00740	map00740.gif
Riboflavin metabolism	16	GTP cyclohydrolase II	ec:3.5.4.25	1	Unigene8202	path:map00740	map00740.gif
Adipocytokine signaling pathway	7	mitogen-activated protein kinase	ec:2.7.11.24	3	Unigene0420, Unigene5563, Unigene5583	path:map04920	map04920.gif
Adipocytokine signaling pathway	7	Ca2+/calmodulin-dependent protein kinase	ec:2.7.11.17	2	Unigene03362, Unigene7945	path:map04920	map04920.gif
Adipocytokine signaling pathway	7	protein-tyrosine-phosphatase	ec:3.1.3.48	1	Unigene3943	path:map04920	map04920.gif
Adipocytokine signaling pathway	7	long-chain-fatty-acid---CoA ligase	ec:6.2.1.3	1	Unigene5614	path:map04920	map04920.gif
Long-term potentiation	9	mitogen-activated protein kinase	ec:2.7.11.24	3	Unigene0420, Unigene5563, Unigene5583	path:map04720	map04720.gif
Long-term potentiation	9	Ca2+/calmodulin-dependent protein kinase	ec:2.7.11.17	2	Unigene03362, Unigene7945	path:map04720	map04720.gif
Long-term potentiation	9	phosphoprotein phosphatase	ec:3.1.3.16	4	Unigene0964, Unigene0001544, Unigene4726, Unigene6156	path:map04720	map04720.gif
Histidine metabolism	7	histidinol-phosphate transaminase	ec:2.6.1.9	1	Unigene4257	path:map00340
Histidine metabolism	7	monoamine oxidase	ec:1.4.3.4	1	Unigene2566	path:map00340
Histidine metabolism	7	alkaline phosphatase	ec:3.1.3	1	Unigene5517	path:map00340
Histidine metabolism	7	aldehyde dehydrogenase [NAD(P)+]	ec:1.2.1.5	1	Unigene3835	path:map00340
Histidine metabolism	7	aldehyde dehydrogenase (NAD+)	ec:1.2.1.3	3	Unigene4213, Unigene5378, Unigene6870	path:map00340
Adherens junction	5	mitogen-activated protein kinase kinase kinase	ec:2.7.11.25	1	Unigene4651	path:map04520	map04520.gif
Adherens junction	5	mitogen-activated protein kinase	ec:2.7.11.24	3	Unigene0420, Unigene5563, Unigene5583	path:map04520	map04520.gif
Adherens junction	5	protein-tyrosine-phosphatase	ec:3.1.3.48	1	Unigene3943	path:map04520	map04520.gif
C21-Steroid hormone metabolism	1	alkaline phosphatase	ec:3.1.3	1	Unigene5517	path:map00140
Caprolactam degradation	3	enoyl-CoA hydratase	ec:4.2.1.17	3	Unigene0001333, Unigene3924, Unigene4333	path:map00930	map00930.gif
Caprolactam degradation	3	3-hydroxyacyl-CoA dehydrogenase	ec:1.1.1.35	2	Unigene3924, Unigene4333	path:map00930	map00930.gif
Dorso-ventral axis formation	3	mitogen-activated protein kinase	ec:2.7.11.24	3	Unigene0420, Unigene5563, Unigene5583	path:map04320	map04320.gif
Bacterial chemotaxis - Organism-specific	2	histidine kinase	ec:2.7.13.3	2	Unigene0001544, Unigene0001779	path:map02031	map02031.gif
Melanogenesis	5	mitogen-activated protein kinase	ec:2.7.11.24	3	Unigene0420, Unigene5563, Unigene5583	path:map04916	map04916.gif
Melanogenesis	5	Ca2+/calmodulin-dependent protein kinase	ec:2.7.11.17	2	Unigene03362, Unigene7945	path:map04916	map04916.gif
Bacterial chemotaxis - General	2	histidine kinase	ec:2.7.13.3	2	Unigene0001544, Unigene0001779	path:map02030	map02030.gif
Progesterone-mediated oocyte maturation	13	mitogen-activated protein kinase	ec:2.7.11.24	3	Unigene0420, Unigene5563, Unigene5583	path:map04914	map04914.gif
Progesterone-mediated oocyte maturation	13	cyclin-dependent kinase	ec:2.7.11.22	9	Unigene0001760, Unigene0001835, Unigene0001889, Unigene2844, Unigene3666, Unigene5217, Unigene5545, Unigene6295, Unigene6510	path:map04914	map04914.gif
Progesterone-mediated oocyte maturation	13	protein-tyrosine-phosphatase	ec:3.1.3.48	1	Unigene3943	path:map04914	map04914.gif
Thiamine metabolism	21	cysteine desulfurase	ec:2.8.1.7	1	Unigene7357	path:map00730
Thiamine metabolism	21	ribulose-phosphate 3-epimerase	ec:5.1.3	5	Unigene2218, Unigene003116, Unigene4510, Unigene4724, Unigene8542	path:map00730
Thiamine metabolism	21	nucleoside-triphosphatase	ec:3.6.1.15	15	Unigene0616, Unigene0854, Unigene0001113, Unigene0001887, Unigene2377, Unigene2962, Unigene3499, Unigene5200, Unigene5272, Unigene5574, Unigene5895, Unigene6873, Unigene8299, Unigene8520, Unigene8566	path:map00730
Ubiquitin mediated proteolysis	113	mitogen-activated protein kinase kinase kinase	ec:2.7.11.25	1	Unigene4651	path:map04120	map04120.gif
Ubiquitin mediated proteolysis	113	ubiquitin---protein ligase	ec:6.3.2.19	73	Unigene0094, Unigene000120, Unigene000198, Unigene0486, Unigene00768, Unigene0890, Unigene0954, Unigene0001246, Unigene0001284, Unigene0001356, Unigene0001360, Unigene0001363, Unigene0001364, Unigene0001429, Unigene0001492, Unigene0001626, Unigene0001768, Unigene0001784, Unigene0001820, Unigene0001907, Unigene0001946, Unigene2101, Unigene2309, Unigene2341, Unigene002610, Unigene002634, Unigene002…	path:map04120	map04120.gif
Ubiquitin mediated proteolysis	113	peptidylprolyl isomerase	ec:5.2.1.8	39	Unigene0031, Unigene000186, Unigene0278, Unigene0362, Unigene0427, Unigene0548, Unigene00664, Unigene0751, Unigene0837, Unigene0970, Unigene00999, Unigene0001119, Unigene0001927, Unigene002436, Unigene002653, Unigene2747, Unigene03005, Unigene3073, Unigene3075, Unigene003143, Unigene003152, Unigene3599, Unigene3660, Unigene03701, Unigene4352, Unigene4478, Unigene4527, Unigene4811, Unigene5012, Un…	path:map04120	map04120.gif
GnRH signaling pathway	15	mitogen-activated protein kinase kinase kinase	ec:2.7.11.25	1	Unigene4651	path:map04912	map04912.gif
GnRH signaling pathway	15	mitogen-activated protein kinase	ec:2.7.11.24	3	Unigene0420, Unigene5563, Unigene5583	path:map04912	map04912.gif
GnRH signaling pathway	15	Ca2+/calmodulin-dependent protein kinase	ec:2.7.11.17	2	Unigene03362, Unigene7945	path:map04912	map04912.gif
GnRH signaling pathway	15	phospholipase A2	ec:3.1.1.4	3	Unigene6183, Unigene6471, Unigene7628	path:map04912	map04912.gif
GnRH signaling pathway	15	phospholipase D	ec:3.1.4.4	6	Unigene2158, Unigene2576, Unigene4067, Unigene5723, Unigene6245, Unigene7065	path:map04912	map04912.gif
Insulin signaling pathway	111	6-phosphofructokinase	ec:2.7.1.11	5	Unigene3504, Unigene3613, Unigene3724, Unigene4617, Unigene7454	path:map04910
Insulin signaling pathway	111	mitogen-activated protein kinase	ec:2.7.11.24	3	Unigene0420, Unigene5563, Unigene5583	path:map04910
Insulin signaling pathway	111	glucokinase	ec:2.7.1.2	1	Unigene0001110	path:map04910
Insulin signaling pathway	111	ubiquitin---protein ligase	ec:6.3.2.19	73	Unigene0094, Unigene000120, Unigene000198, Unigene0486, Unigene00768, Unigene0890, Unigene0954, Unigene0001246, Unigene0001284, Unigene0001356, Unigene0001360, Unigene0001363, Unigene0001364, Unigene0001429, Unigene0001492, Unigene0001626, Unigene0001768, Unigene0001784, Unigene0001820, Unigene0001907, Unigene0001946, Unigene2101, Unigene2309, Unigene2341, Unigene002610, Unigene002634, Unigene002…	path:map04910
Insulin signaling pathway	111	pyruvate decarboxylase	ec:4.1.1	4	Unigene2554, Unigene6580, Unigene7400, Unigene8291	path:map04910
Insulin signaling pathway	111	acetyl-CoA carboxylase	ec:6.4.1.2	4	Unigene0001041, Unigene0001374, Unigene4286, Unigene6476	path:map04910
Insulin signaling pathway	111	phosphorylase	ec:2.4.1.1	3	Unigene00949, Unigene3880, Unigene5254	path:map04910
Insulin signaling pathway	111	protein-tyrosine-phosphatase	ec:3.1.3.48	1	Unigene3943	path:map04910
Insulin signaling pathway	111	glycogen(starch) synthase	ec:2.4.1.11	6	Unigene0092, Unigene0300, Unigene0451, Unigene0001267, Unigene2016, Unigene8107	path:map04910
Insulin signaling pathway	111	phosphoprotein phosphatase	ec:3.1.3.16	4	Unigene0964, Unigene0001544, Unigene4726, Unigene6156	path:map04910
Insulin signaling pathway	111	fructose-bisphosphatase	ec:3.1.3.11	1	Unigene0073	path:map04910
Insulin signaling pathway	111	pyruvate kinase	ec:2.7.1.40	6	Unigene3786, Unigene5681, Unigene5691, Unigene7711, Unigene7741, Unigene7956	path:map04910
Chondroitin sulfate biosynthesis	1	galactosylgalactosylxylosylprotein 3-beta-glucuronosyltransferase	ec:2.4.1.135	1	Unigene03273	path:map00532	map00532.gif
Non-homologous end-joining	3	DNA-directed DNA polymerase	ec:2.7.7.7	3	Unigene0001068, Unigene5508, Unigene5781	path:map03450	map03450.gif
Glycosaminoglycan degradation	5	beta-glucuronidase	ec:3.2.1.31	1	Unigene7228	path:map00531	map00531.gif
Glycosaminoglycan degradation	5	beta-galactosidase	ec:3.2.1.23	4	Unigene4321, Unigene5327, Unigene5942, Unigene6273	path:map00531	map00531.gif
Aminosugars metabolism	10	chitinase	ec:3.2.1.14	4	Unigene2905, Unigene2917, Unigene3456, Unigene7509	path:map00530
Aminosugars metabolism	10	phosphodiesterase I	ec:3.1.4	5	Unigene0841, Unigene0001708, Unigene0001968, Unigene2286, Unigene4540	path:map00530
Aminosugars metabolism	10	alkaline phosphatase	ec:3.1.3	1	Unigene5517	path:map00530
Cell adhesion molecules (CAMs)	1	protein-tyrosine-phosphatase	ec:3.1.3.48	1	Unigene3943	path:map04514	map04514.gif
Arginine and proline metabolism	50	procollagen-proline dioxygenase	ec:1.14.11.2	1	Unigene5932	path:map00330
Arginine and proline metabolism	50	alpha-amylase	ec:3.2.1	38	Unigene000122, Unigene0786, Unigene0001657, Unigene0001841, Unigene02066, Unigene2260, Unigene02800, Unigene02876, Unigene3296, Unigene3322, Unigene3339, Unigene3444, Unigene3484, Unigene3585, Unigene3912, Unigene4002, Unigene4040, Unigene4086, Unigene4262, Unigene4479, Unigene4600, Unigene4750, Unigene4793, Unigene5365, Unigene5400, Unigene5756, Unigene5798, Unigene6025, Unigene6286, Unigene6293…	path:map00330
Arginine and proline metabolism	50	ornithine carbamoyltransferase	ec:2.1.3.3	1	Unigene5479	path:map00330
Arginine and proline metabolism	50	prolyl aminopeptidase	ec:3.4.11.5	3	Unigene4144, Unigene4584, Unigene5481	path:map00330
Arginine and proline metabolism	50	leucyl aminopeptidase	ec:3.4.11.1	2	Unigene4144, Unigene5481	path:map00330
Arginine and proline metabolism	50	aspartate transaminase	ec:2.6.1.1	3	Unigene0529, Unigene4836, Unigene6077	path:map00330
Arginine and proline metabolism	50	1-pyrroline-5-carboxylate dehydrogenase	ec:1.5.1.12	2	Unigene5378, Unigene7881	path:map00330
Arginine and proline metabolism	50	Transferred to 3.4.16.6 ec:3.4.16.2 lysosomal Pro-Xaa carboxypeptidase	ec:3.4.16	1	Unigene6068	path:map00330
Arginine and proline metabolism	50	proline dehydrogenase	ec:1.5.99.8	1	Unigene7679	path:map00330
Primary immunodeficiency	3	cytidine deaminase	ec:3.5.4.5	1	Unigene3305	path:map05340	map05340.gif
Primary immunodeficiency	3	adenosine deaminase	ec:3.5.4.4	1	Unigene6371	path:map05340	map05340.gif
Primary immunodeficiency	3	protein-tyrosine-phosphatase	ec:3.1.3.48	1	Unigene3943	path:map05340	map05340.gif
Focal adhesion	7	mitogen-activated protein kinase	ec:2.7.11.24	3	Unigene0420, Unigene5563, Unigene5583	path:map04510	map04510.gif
Focal adhesion	7	phosphoprotein phosphatase	ec:3.1.3.16	4	Unigene0964, Unigene0001544, Unigene4726, Unigene6156	path:map04510	map04510.gif
Leukocyte transendothelial migration	4	mitogen-activated protein kinase	ec:2.7.11.24	3	Unigene0420, Unigene5563, Unigene5583	path:map04670	map04670.gif
Leukocyte transendothelial migration	4	protein-tyrosine-phosphatase	ec:3.1.3.48	1	Unigene3943	path:map04670	map04670.gif
Ubiquinone biosynthesis	25	4-hydroxybenzoate nonaprenyltransferase	ec:2.5.1.39	1	Unigene6754	path:map00130	map00130.gif
Ubiquinone biosynthesis	25	NADH dehydrogenase (ubiquinone)	ec:1.6.5.3	24	Unigene0099, Unigene0335, Unigene0677, Unigene0001342, Unigene0001354, Unigene0001604, Unigene0001880, Unigene2191, Unigene3053, Unigene003163, Unigene3257, Unigene3287, Unigene3869, Unigene4697, Unigene5147, Unigene5590, Unigene5615, Unigene5675, Unigene5812, Unigene6783, Unigene7021, Unigene7435, Unigene7598, Unigene7694	path:map00130	map00130.gif
Valine, leucine and isoleucine biosynthesis	23	branched-chain-amino-acid transaminase	ec:2.6.1.42	3	Unigene0001306, Unigene0001483, Unigene5307	path:map00290
Valine, leucine and isoleucine biosynthesis	23	pyruvate dehydrogenase (acetyl-transferring)	ec:1.2.4.1	4	Unigene0001479, Unigene4159, Unigene5102, Unigene5291	path:map00290
Valine, leucine and isoleucine biosynthesis	23	acetolactate synthase	ec:2.2.1.6	1	Unigene7046	path:map00290
Valine, leucine and isoleucine biosynthesis	23	ketol-acid reductoisomerase	ec:1.1.1.86	4	Unigene0648, Unigene3815, Unigene6719, Unigene6886	path:map00290
Valine, leucine and isoleucine biosynthesis	23	3-isopropylmalate dehydrogenase	ec:1.1.1.85	1	Unigene0740	path:map00290
Valine, leucine and isoleucine biosynthesis	23	phosphorylase	ec:2.4.1	10	Unigene2162, Unigene002641, Unigene4281, Unigene4411, Unigene4826, Unigene4851, Unigene5051, Unigene7900, Unigene7907, Unigene8580	path:map00290
Sulfur metabolism	21	3'(2'),5'-bisphosphate nucleotidase	ec:3.1.3.7	3	Unigene4132, Unigene6463, Unigene8067	path:map00920
Sulfur metabolism	21	sulfite reductase (ferredoxin)	ec:1.8.7.1	1	Unigene0913	path:map00920
Sulfur metabolism	21	adenylyl-sulfate kinase	ec:2.7.1.25	1	Unigene6481	path:map00920
Sulfur metabolism	21	cysteine synthase	ec:2.5.1.47	6	Unigene0001296, Unigene2080, Unigene02809, Unigene3416, Unigene5442, Unigene7905	path:map00920
Sulfur metabolism	21	nicotinamide N-methyltransferase	ec:2.1.1	7	Unigene0578, Unigene0711, Unigene3874, Unigene4258, Unigene4366, Unigene6596, Unigene7225	path:map00920
Sulfur metabolism	21	adenylyl-sulfate reductase	ec:1.8.99.2	1	Unigene6908	path:map00920
Sulfur metabolism	21	sulfite reductase	ec:1.8.99.1	1	Unigene0913	path:map00920
Sulfur metabolism	21	sulfate adenylyltransferase	ec:2.7.7.4	1	Unigene5660	path:map00920
Sulfur metabolism	21	phosphoadenylyl-sulfate reductase (thioredoxin)	ec:1.8.4.8	1	Unigene6908	path:map00920
Sulfur metabolism	21	cystathionine beta-lyase	ec:4.4.1.8	1	Unigene2521	path:map00920
Wnt signaling pathway	83	mitogen-activated protein kinase kinase kinase	ec:2.7.11.25	1	Unigene4651	path:map04310	map04310.gif
Wnt signaling pathway	83	mitogen-activated protein kinase	ec:2.7.11.24	3	Unigene0420, Unigene5563, Unigene5583	path:map04310	map04310.gif
Wnt signaling pathway	83	Ca2+/calmodulin-dependent protein kinase	ec:2.7.11.17	2	Unigene03362, Unigene7945	path:map04310	map04310.gif
Wnt signaling pathway	83	ubiquitin---protein ligase	ec:6.3.2.19	73	Unigene0094, Unigene000120, Unigene000198, Unigene0486, Unigene00768, Unigene0890, Unigene0954, Unigene0001246, Unigene0001284, Unigene0001356, Unigene0001360, Unigene0001363, Unigene0001364, Unigene0001429, Unigene0001492, Unigene0001626, Unigene0001768, Unigene0001784, Unigene0001820, Unigene0001907, Unigene0001946, Unigene2101, Unigene2309, Unigene2341, Unigene002610, Unigene002634, Unigene002…	path:map04310	map04310.gif
Wnt signaling pathway	83	phosphoprotein phosphatase	ec:3.1.3.16	4	Unigene0964, Unigene0001544, Unigene4726, Unigene6156	path:map04310	map04310.gif
p53 signaling pathway	86	cyclin-dependent kinase	ec:2.7.11.22	9	Unigene0001760, Unigene0001835, Unigene0001889, Unigene2844, Unigene3666, Unigene5217, Unigene5545, Unigene6295, Unigene6510	path:map04115	map04115.gif
p53 signaling pathway	86	ubiquitin---protein ligase	ec:6.3.2.19	73	Unigene0094, Unigene000120, Unigene000198, Unigene0486, Unigene00768, Unigene0890, Unigene0954, Unigene0001246, Unigene0001284, Unigene0001356, Unigene0001360, Unigene0001363, Unigene0001364, Unigene0001429, Unigene0001492, Unigene0001626, Unigene0001768, Unigene0001784, Unigene0001820, Unigene0001907, Unigene0001946, Unigene2101, Unigene2309, Unigene2341, Unigene002610, Unigene002634, Unigene002…	path:map04115	map04115.gif
p53 signaling pathway	86	phosphoprotein phosphatase	ec:3.1.3.16	4	Unigene0964, Unigene0001544, Unigene4726, Unigene6156	path:map04115	map04115.gif
Two-component system - General	71	acid phosphatase	ec:3.1.3.2	14	Unigene0076, Unigene0380, Unigene0001051, Unigene0001888, Unigene0001960, Unigene03271, Unigene3861, Unigene4161, Unigene4522, Unigene4831, Unigene5077, Unigene6373, Unigene7130, Unigene8159	path:map02020
Two-component system - General	71	succinate dehydrogenase	ec:1.3.99.1	8	Unigene000183, Unigene0001658, Unigene2230, Unigene4590, Unigene4683, Unigene4911, Unigene5499, Unigene7034	path:map02020
Two-component system - General	71	glutamate---ammonia ligase	ec:6.3.1.2	3	Unigene0001493, Unigene0001986, Unigene5355	path:map02020
Two-component system - General	71	acetyl-CoA C-acetyltransferase	ec:2.3.1.9	1	Unigene6741	path:map02020
Two-component system - General	71	tryptophan synthase	ec:4.2.1.20	2	Unigene7818, Unigene7874	path:map02020
Two-component system - General	71	indole-3-glycerol-phosphate synthase	ec:4.1.1.48	1	Unigene4638	path:map02020
Two-component system - General	71	anthranilate phosphoribosyltransferase	ec:2.4.2.18	1	Unigene5594	path:map02020
Two-component system - General	71	DNA-directed RNA polymerase	ec:2.7.7.6	35	Unigene0024, Unigene000185, Unigene0674, Unigene0987, Unigene0001067, Unigene0001322, Unigene0001353, Unigene0001597, Unigene0001795, Unigene0001995, Unigene02062, Unigene2089, Unigene2374, Unigene002632, Unigene2922, Unigene2945, Unigene003145, Unigene3696, Unigene3986, Unigene4433, Unigene4695, Unigene4840, Unigene5651, Unigene5751, Unigene5804, Unigene5970, Unigene6340, Unigene6457, Unigene689…	path:map02020
Two-component system - General	71	anthranilate synthase	ec:4.1.3.27	2	Unigene3722, Unigene5738	path:map02020
Two-component system - General	71	histidine kinase	ec:2.7.13.3	2	Unigene0001544, Unigene0001779	path:map02020
Two-component system - General	71	dihydrouracil dehydrogenase (NAD+)	ec:1.3.1	2	Unigene5731, Unigene7242	path:map02020
Reductive carboxylate cycle (CO2 fixation)	47	aconitate hydratase	ec:4.2.1.3	4	Unigene6745, Unigene7083, Unigene7128, Unigene8452	path:map00720
Reductive carboxylate cycle (CO2 fixation)	47	succinate dehydrogenase	ec:1.3.99.1	8	Unigene000183, Unigene0001658, Unigene2230, Unigene4590, Unigene4683, Unigene4911, Unigene5499, Unigene7034	path:map00720
Reductive carboxylate cycle (CO2 fixation)	47	pyruvate decarboxylase	ec:4.1.1	4	Unigene2554, Unigene6580, Unigene7400, Unigene8291	path:map00720
Reductive carboxylate cycle (CO2 fixation)	47	nicotinamide N-methyltransferase	ec:2.1.1	7	Unigene0578, Unigene0711, Unigene3874, Unigene4258, Unigene4366, Unigene6596, Unigene7225	path:map00720
Reductive carboxylate cycle (CO2 fixation)	47	succinate---CoA ligase (ADP-forming)	ec:6.2.1.5	5	Unigene0001, Unigene00504, Unigene002671, Unigene6203, Unigene6801	path:map00720
Reductive carboxylate cycle (CO2 fixation)	47	phosphoenolpyruvate carboxylase	ec:4.1.1.31	2	Unigene4272, Unigene5573	path:map00720
Reductive carboxylate cycle (CO2 fixation)	47	isocitrate dehydrogenase (NADP+)	ec:1.1.1.42	4	Unigene4244, Unigene5106, Unigene6494, Unigene7788	path:map00720
Reductive carboxylate cycle (CO2 fixation)	47	malate dehydrogenase	ec:1.1.1.37	9	Unigene0817, Unigene0001027, Unigene0001332, Unigene3286, Unigene4212, Unigene4560, Unigene4615, Unigene5899, Unigene6735	path:map00720
Reductive carboxylate cycle (CO2 fixation)	47	ATP citrate synthase	ec:2.3.3.8	8	Unigene0001, Unigene0026, Unigene2333, Unigene002671, Unigene4890, Unigene6203, Unigene6801, Unigene8006	path:map00720
Cell cycle - yeast	10	cyclin-dependent kinase	ec:2.7.11.22	9	Unigene0001760, Unigene0001835, Unigene0001889, Unigene2844, Unigene3666, Unigene5217, Unigene5545, Unigene6295, Unigene6510	path:map04111	map04111.gif
Cell cycle - yeast	10	protein-tyrosine-phosphatase	ec:3.1.3.48	1	Unigene3943	path:map04111	map04111.gif
Cell cycle	83	cyclin-dependent kinase	ec:2.7.11.22	9	Unigene0001760, Unigene0001835, Unigene0001889, Unigene2844, Unigene3666, Unigene5217, Unigene5545, Unigene6295, Unigene6510	path:map04110	map04110.gif
Cell cycle	83	ubiquitin---protein ligase	ec:6.3.2.19	73	Unigene0094, Unigene000120, Unigene000198, Unigene0486, Unigene00768, Unigene0890, Unigene0954, Unigene0001246, Unigene0001284, Unigene0001356, Unigene0001360, Unigene0001363, Unigene0001364, Unigene0001429, Unigene0001492, Unigene0001626, Unigene0001768, Unigene0001784, Unigene0001820, Unigene0001907, Unigene0001946, Unigene2101, Unigene2309, Unigene2341, Unigene002610, Unigene002634, Unigene002…	path:map04110	map04110.gif
Cell cycle	83	protein-tyrosine-phosphatase	ec:3.1.3.48	1	Unigene3943	path:map04110	map04110.gif
Polyketide sugar unit biosynthesis	2	dTDP-4-dehydrorhamnose reductase	ec:1.1.1.133	2	Unigene0001936, Unigene3267	path:map00523	map00523.gif
Homologous recombination	3	DNA-directed DNA polymerase	ec:2.7.7.7	3	Unigene0001068, Unigene5508, Unigene5781	path:map03440	map03440.gif
Streptomycin biosynthesis	12	dTDP-4-dehydrorhamnose reductase	ec:1.1.1.133	2	Unigene0001936, Unigene3267	path:map00521	map00521.gif
Streptomycin biosynthesis	12	glucokinase	ec:2.7.1.2	1	Unigene0001110	path:map00521	map00521.gif
Streptomycin biosynthesis	12	phosphoglucomutase	ec:5.4.2.2	3	Unigene0516, Unigene5197, Unigene7085	path:map00521	map00521.gif
Streptomycin biosynthesis	12	inositol-phosphate phosphatase	ec:3.1.3.25	2	Unigene4132, Unigene6463	path:map00521	map00521.gif
Streptomycin biosynthesis	12	inositol-3-phosphate synthase	ec:5.5.1.4	4	Unigene0772, Unigene2907, Unigene5700, Unigene5855	path:map00521	map00521.gif
Nucleotide sugars metabolism	38	alpha-N-arabinofuranosidase	ec:3.2.1.55	3	Unigene5628, Unigene6060, Unigene7696	path:map00520
Nucleotide sugars metabolism	38	dTDP-4-dehydrorhamnose reductase	ec:1.1.1.133	2	Unigene0001936, Unigene3267	path:map00520
Nucleotide sugars metabolism	38	UDP-glucose---hexose-1-phosphate uridylyltransferase	ec:2.7.7.12	1	Unigene4110	path:map00520
Nucleotide sugars metabolism	38	xylan 1,4-beta-xylosidase	ec:3.2.1.37	2	Unigene6060, Unigene7696	path:map00520
Nucleotide sugars metabolism	38	UDP-glucose 4,6-dehydratase	ec:4.2.1.76	2	Unigene0001936, Unigene5844	path:map00520
Nucleotide sugars metabolism	38	carboxylesterase	ec:3.1.1	13	Unigene0418, Unigene0602, Unigene0001010, Unigene0001326, Unigene2207, Unigene02781, Unigene2791, Unigene2835, Unigene02878, Unigene2896, Unigene4701, Unigene5198, Unigene5456	path:map00520
Nucleotide sugars metabolism	38	polygalacturonate 4-alpha-galacturonosyltransferase	ec:2.4.1.43	1	Unigene4172	path:map00520
Nucleotide sugars metabolism	38	UDP-glucose 4-epimerase	ec:5.1.3.2	2	Unigene7106, Unigene7652	path:map00520
Nucleotide sugars metabolism	38	UDP-glucuronate decarboxylase	ec:4.1.1.35	7	Unigene002473, Unigene2581, Unigene2869, Unigene003116, Unigene4724, Unigene8428, Unigene8542	path:map00520
Nucleotide sugars metabolism	38	UTP---glucose-1-phosphate uridylyltransferase	ec:2.7.7.9	3	Unigene2115, Unigene2180, Unigene6639	path:map00520
Nucleotide sugars metabolism	38	UDP-glucose 6-dehydrogenase	ec:1.1.1.22	5	Unigene3226, Unigene3325, Unigene4048, Unigene6619, Unigene7100	path:map00520
Methane metabolism	32	methylenetetrahydrofolate reductase [NAD(P)H]	ec:1.5.1.20	1	Unigene8035	path:map00680	map00680.gif
Methane metabolism	32	glycine hydroxymethyltransferase	ec:2.1.2.1	3	Unigene0894, Unigene5011, Unigene6998	path:map00680	map00680.gif
Methane metabolism	32	peroxidase	ec:1.11.1.7	22	Unigene0001204, Unigene0001473, Unigene2141, Unigene2324, Unigene2326, Unigene2540, Unigene2572, Unigene2579, Unigene3049, Unigene3514, Unigene03553, Unigene4134, Unigene4158, Unigene4338, Unigene5046, Unigene5472, Unigene5992, Unigene6268, Unigene6921, Unigene7277, Unigene8498, Unigene8582	path:map00680	map00680.gif
Methane metabolism	32	catalase	ec:1.11.1.6	5	Unigene000151, Unigene4187, Unigene7071, Unigene7750, Unigene8177	path:map00680	map00680.gif
Methane metabolism	32	S-(hydroxymethyl)glutathione dehydrogenase	ec:1.1.1.284	1	Unigene0001278	path:map00680	map00680.gif
Phosphatidylinositol signaling system	14	diacylglycerol kinase	ec:2.7.1.107	6	Unigene0386, Unigene4013, Unigene4798, Unigene6488, Unigene6662, Unigene7926	path:map04070	map04070.gif
Phosphatidylinositol signaling system	14	inositol-polyphosphate 5-phosphatase	ec:3.1.3.56	1	Unigene0001692	path:map04070	map04070.gif
Phosphatidylinositol signaling system	14	phosphoinositide 5-phosphatase	ec:3.1.3.36	2	Unigene000124, Unigene0001131	path:map04070	map04070.gif
Phosphatidylinositol signaling system	14	inositol-phosphate phosphatase	ec:3.1.3.25	2	Unigene4132, Unigene6463	path:map04070	map04070.gif
Phosphatidylinositol signaling system	14	1-phosphatidylinositol 4-kinase	ec:2.7.1.67	1	Unigene7659	path:map04070	map04070.gif
Phosphatidylinositol signaling system	14	phosphatidylinositol 3-kinase	ec:2.7.1.137	2	Unigene5666, Unigene6366	path:map04070	map04070.gif
Glutathione metabolism	46	phospholipid-hydroperoxide glutathione peroxidase	ec:1.11.1.12	1	Unigene3983	path:map00480	map00480.gif
Glutathione metabolism	46	L-ascorbate peroxidase	ec:1.11.1.11	13	Unigene0566, Unigene0608, Unigene0001216, Unigene0001347, Unigene0001499, Unigene2973, Unigene3995, Unigene4017, Unigene4490, Unigene5022, Unigene6357, Unigene7490, Unigene8095	path:map00480	map00480.gif
Glutathione metabolism	46	gamma-glutamyltransferase	ec:2.3.2.2	2	Unigene4487, Unigene7673	path:map00480	map00480.gif
Glutathione metabolism	46	prolyl aminopeptidase	ec:3.4.11.5	3	Unigene4144, Unigene4584, Unigene5481	path:map00480	map00480.gif
Glutathione metabolism	46	leucyl aminopeptidase	ec:3.4.11.1	2	Unigene4144, Unigene5481	path:map00480	map00480.gif
Glutathione metabolism	46	glutathione transferase	ec:2.5.1.18	13	Unigene0381, Unigene0520, Unigene0604, Unigene0691, Unigene00927, Unigene002421, Unigene003171, Unigene4456, Unigene4703, Unigene4782, Unigene5142, Unigene6031, Unigene7237	path:map00480	map00480.gif
Glutathione metabolism	46	glutathione dehydrogenase (ascorbate)	ec:1.8.5.1	2	Unigene2285, Unigene5795	path:map00480	map00480.gif
Glutathione metabolism	46	glutathione-disulfide reductase	ec:1.8.1.7	1	Unigene0001957	path:map00480	map00480.gif
Glutathione metabolism	46	glutathione peroxidase	ec:1.11.1.9	3	Unigene0381, Unigene00927, Unigene3983	path:map00480	map00480.gif
Glutathione metabolism	46	glucose-6-phosphate dehydrogenase	ec:1.1.1.49	2	Unigene00802, Unigene5685	path:map00480	map00480.gif
Glutathione metabolism	46	phosphogluconate dehydrogenase (decarboxylating)	ec:1.1.1.44	5	Unigene0001477, Unigene2099, Unigene5468, Unigene7709, Unigene7896	path:map00480	map00480.gif
Glutathione metabolism	46	isocitrate dehydrogenase (NADP+)	ec:1.1.1.42	4	Unigene4244, Unigene5106, Unigene6494, Unigene7788	path:map00480	map00480.gif
Fc epsilon RI signaling pathway	6	mitogen-activated protein kinase	ec:2.7.11.24	3	Unigene0420, Unigene5563, Unigene5583	path:map04664	map04664.gif
Fc epsilon RI signaling pathway	6	phospholipase A2	ec:3.1.1.4	3	Unigene6183, Unigene6471, Unigene7628	path:map04664	map04664.gif
B cell receptor signaling pathway	5	protein-tyrosine-phosphatase	ec:3.1.3.48	1	Unigene3943	path:map04662	map04662.gif
B cell receptor signaling pathway	5	phosphoprotein phosphatase	ec:3.1.3.16	4	Unigene0964, Unigene0001544, Unigene4726, Unigene6156	path:map04662	map04662.gif
T cell receptor signaling pathway	88	mitogen-activated protein kinase kinase kinase	ec:2.7.11.25	1	Unigene4651	path:map04660	map04660.gif
T cell receptor signaling pathway	88	cyclin-dependent kinase	ec:2.7.11.22	9	Unigene0001760, Unigene0001835, Unigene0001889, Unigene2844, Unigene3666, Unigene5217, Unigene5545, Unigene6295, Unigene6510	path:map04660	map04660.gif
T cell receptor signaling pathway	88	ubiquitin---protein ligase	ec:6.3.2.19	73	Unigene0094, Unigene000120, Unigene000198, Unigene0486, Unigene00768, Unigene0890, Unigene0954, Unigene0001246, Unigene0001284, Unigene0001356, Unigene0001360, Unigene0001363, Unigene0001364, Unigene0001429, Unigene0001492, Unigene0001626, Unigene0001768, Unigene0001784, Unigene0001820, Unigene0001907, Unigene0001946, Unigene2101, Unigene2309, Unigene2341, Unigene002610, Unigene002634, Unigene002…	path:map04660	map04660.gif
T cell receptor signaling pathway	88	protein-tyrosine-phosphatase	ec:3.1.3.48	1	Unigene3943	path:map04660	map04660.gif
T cell receptor signaling pathway	88	phosphoprotein phosphatase	ec:3.1.3.16	4	Unigene0964, Unigene0001544, Unigene4726, Unigene6156	path:map04660	map04660.gif
Bile acid biosynthesis	17	alcohol dehydrogenase	ec:1.1.1.1	4	Unigene0001278, Unigene0001836, Unigene2320, Unigene7387	path:map00120
Bile acid biosynthesis	17	3-oxo-5alpha-steroid 4-dehydrogenase	ec:1.3.99.5	2	Unigene6611, Unigene6756	path:map00120
Bile acid biosynthesis	17	alkaline phosphatase	ec:3.1.3	1	Unigene5517	path:map00120
Bile acid biosynthesis	17	alcohol dehydrogenase	ec:1.1.1	5	Unigene0355, Unigene0621, Unigene2213, Unigene4224, Unigene8092	path:map00120
Bile acid biosynthesis	17	acetyl-CoA C-acyltransferase	ec:2.3.1.16	2	Unigene003158, Unigene4668	path:map00120
Bile acid biosynthesis	17	aldehyde dehydrogenase (NAD+)	ec:1.2.1.3	3	Unigene4213, Unigene5378, Unigene6870	path:map00120
Geraniol degradation	5	enoyl-CoA hydratase	ec:4.2.1.17	3	Unigene0001333, Unigene3924, Unigene4333	path:map00281	map00281.gif
Geraniol degradation	5	acetyl-CoA C-acyltransferase	ec:2.3.1.16	2	Unigene003158, Unigene4668	path:map00281	map00281.gif
Geraniol degradation	5	3-hydroxyacyl-CoA dehydrogenase	ec:1.1.1.35	2	Unigene3924, Unigene4333	path:map00281	map00281.gif
Valine, leucine and isoleucine degradation	22	branched-chain-amino-acid transaminase	ec:2.6.1.42	3	Unigene0001306, Unigene0001483, Unigene5307	path:map00280	map00280.gif
Valine, leucine and isoleucine degradation	22	acyl-CoA dehydrogenase	ec:1.3.99.3	1	Unigene8014	path:map00280	map00280.gif
Valine, leucine and isoleucine degradation	22	3-hydroxyisobutyryl-CoA hydrolase	ec:3.1.2.4	2	Unigene0001061, Unigene4033	path:map00280	map00280.gif
Valine, leucine and isoleucine degradation	22	acetyl-CoA C-acetyltransferase	ec:2.3.1.9	1	Unigene6741	path:map00280	map00280.gif
Valine, leucine and isoleucine degradation	22	enoyl-CoA hydratase	ec:4.2.1.17	3	Unigene0001333, Unigene3924, Unigene4333	path:map00280	map00280.gif
Valine, leucine and isoleucine degradation	22	dihydrolipoyl dehydrogenase	ec:1.8.1.4	3	Unigene0524, Unigene2118, Unigene3440	path:map00280	map00280.gif
Valine, leucine and isoleucine degradation	22	hydroxymethylglutaryl-CoA lyase	ec:4.1.3.4	2	Unigene5321, Unigene7894	path:map00280	map00280.gif
Valine, leucine and isoleucine degradation	22	acetyl-CoA C-acyltransferase	ec:2.3.1.16	2	Unigene003158, Unigene4668	path:map00280	map00280.gif
Valine, leucine and isoleucine degradation	22	methylmalonate-semialdehyde dehydrogenase (acylating)	ec:1.2.1.27	1	Unigene6693	path:map00280	map00280.gif
Valine, leucine and isoleucine degradation	22	3-hydroxyacyl-CoA dehydrogenase	ec:1.1.1.35	2	Unigene3924, Unigene4333	path:map00280	map00280.gif
Valine, leucine and isoleucine degradation	22	aldehyde dehydrogenase (NAD+)	ec:1.2.1.3	3	Unigene4213, Unigene5378, Unigene6870	path:map00280	map00280.gif
Valine, leucine and isoleucine degradation	22	hydroxymethylglutaryl-CoA synthase	ec:2.3.3.10	1	Unigene0001588	path:map00280	map00280.gif
Nitrogen metabolism	38	carbonate dehydratase	ec:4.2.1.1	7	Unigene0826, Unigene0001282, Unigene0001868, Unigene3832, Unigene5002, Unigene6577, Unigene7954	path:map00910
Nitrogen metabolism	38	aminomethyltransferase	ec:2.1.2.10	2	Unigene4760, Unigene7658	path:map00910
Nitrogen metabolism	38	asparaginase	ec:3.5.1.1	5	Unigene000161, Unigene0001028, Unigene0001104, Unigene4026, Unigene6935	path:map00910
Nitrogen metabolism	38	pyruvate decarboxylase	ec:4.1.1	4	Unigene2554, Unigene6580, Unigene7400, Unigene8291	path:map00910
Nitrogen metabolism	38	glutamate synthase (ferredoxin)	ec:1.4.7.1	1	Unigene4902	path:map00910
Nitrogen metabolism	38	phosphodiesterase I	ec:3.1.4	5	Unigene0841, Unigene0001708, Unigene0001968, Unigene2286, Unigene4540	path:map00910
Nitrogen metabolism	38	alkaline phosphatase	ec:3.1.3	1	Unigene5517	path:map00910
Nitrogen metabolism	38	nicotinamide N-methyltransferase	ec:2.1.1	7	Unigene0578, Unigene0711, Unigene3874, Unigene4258, Unigene4366, Unigene6596, Unigene7225	path:map00910
Nitrogen metabolism	38	asparagine synthase (glutamine-hydrolysing)	ec:6.3.5.4	1	Unigene7110	path:map00910
Nitrogen metabolism	38	glutamate---ammonia ligase	ec:6.3.1.2	3	Unigene0001493, Unigene0001986, Unigene5355	path:map00910
Nitrogen metabolism	38	Transferred to 3.4.16.6 ec:3.4.16.2 lysosomal Pro-Xaa carboxypeptidase	ec:3.4.16	1	Unigene6068	path:map00910
Nitrogen metabolism	38	cystathionine beta-lyase	ec:4.4.1.8	1	Unigene2521	path:map00910
Carbon fixation	73	alanine transaminase	ec:2.6.1.2	4	Unigene4487, Unigene7623, Unigene7673, Unigene7689	path:map00710
Carbon fixation	73	aspartate transaminase	ec:2.6.1.1	3	Unigene0529, Unigene4836, Unigene6077	path:map00710
Carbon fixation	73	carboxylesterase	ec:3.1.1	13	Unigene0418, Unigene0602, Unigene0001010, Unigene0001326, Unigene2207, Unigene02781, Unigene2791, Unigene2835, Unigene02878, Unigene2896, Unigene4701, Unigene5198, Unigene5456	path:map00710
Carbon fixation	73	nicotinamide N-methyltransferase	ec:2.1.1	7	Unigene0578, Unigene0711, Unigene3874, Unigene4258, Unigene4366, Unigene6596, Unigene7225	path:map00710
Carbon fixation	73	ribulose-phosphate 3-epimerase	ec:5.1.3.1	1	Unigene4723	path:map00710
Carbon fixation	73	phosphoenolpyruvate carboxykinase (ATP)	ec:4.1.1.49	2	Unigene00241, Unigene3731	path:map00710
Carbon fixation	73	transketolase	ec:2.2.1.1	3	Unigene2724, Unigene5462, Unigene5491	path:map00710
Carbon fixation	73	phosphoenolpyruvate carboxylase	ec:4.1.1.31	2	Unigene4272, Unigene5573	path:map00710
Carbon fixation	73	fructose-bisphosphatase	ec:3.1.3.11	1	Unigene0073	path:map00710
Carbon fixation	73	malate dehydrogenase (oxaloacetate-decarboxylating) (NADP+)	ec:1.1.1.40	1	Unigene5637	path:map00710
Carbon fixation	73	malate dehydrogenase (decarboxylating)	ec:1.1.1.39	1	Unigene0001060	path:map00710
Carbon fixation	73	malate dehydrogenase	ec:1.1.1.37	9	Unigene0817, Unigene0001027, Unigene0001332, Unigene3286, Unigene4212, Unigene4560, Unigene4615, Unigene5899, Unigene6735	path:map00710
Carbon fixation	73	fructose-bisphosphate aldolase	ec:4.1.2.13	5	Unigene0050, Unigene2906, Unigene2990, Unigene003178, Unigene5161	path:map00710
Carbon fixation	73	triose-phosphate isomerase	ec:5.3.1.1	10	Unigene0625, Unigene0001972, Unigene2703, Unigene2716, Unigene2748, Unigene3013, Unigene5856, Unigene8019, Unigene8323, Unigene8605	path:map00710
Carbon fixation	73	phosphoglycerate kinase	ec:2.7.2.3	3	Unigene2297, Unigene2532, Unigene7396	path:map00710
Carbon fixation	73	dihydrouracil dehydrogenase (NAD+)	ec:1.3.1	2	Unigene5731, Unigene7242	path:map00710
Carbon fixation	73	pyruvate kinase	ec:2.7.1.40	6	Unigene3786, Unigene5681, Unigene5691, Unigene7711, Unigene7741, Unigene7956	path:map00710
High-mannose type N-glycan biosynthesis	1	mannosyl-oligosaccharide 1,2-alpha-mannosidase	ec:3.2.1.113	1	Unigene0001599	path:map00513	map00513.gif
Mismatch repair	3	DNA-directed DNA polymerase	ec:2.7.7.7	3	Unigene0001068, Unigene5508, Unigene5781	path:map03430	map03430.gif
N-Glycan degradation	4	beta-galactosidase	ec:3.2.1.23	4	Unigene4321, Unigene5327, Unigene5942, Unigene6273	path:map00511	map00511.gif
N-Glycan biosynthesis	5	dolichyl-phosphate beta-D-mannosyltransferase	ec:2.4.1.83	1	Unigene4511	path:map00510	map00510.gif
N-Glycan biosynthesis	5	beta-1,4-mannosyl-glycoprotein 4-beta-N-acetylglucosaminyltransferase	ec:2.4.1.144	1	Unigene7716	path:map00510	map00510.gif
N-Glycan biosynthesis	5	mannosyl-oligosaccharide 1,2-alpha-mannosidase	ec:3.2.1.113	1	Unigene0001599	path:map00510	map00510.gif
N-Glycan biosynthesis	5	dolichyl-diphosphooligosaccharide---protein glycotransferase	ec:2.4.1.119	2	Unigene0001120, Unigene0001344	path:map00510	map00510.gif
One carbon pool by folate	23	aminomethyltransferase	ec:2.1.2.10	2	Unigene4760, Unigene7658	path:map00670
One carbon pool by folate	23	ribulose-phosphate 3-epimerase	ec:5.1.3	5	Unigene2218, Unigene003116, Unigene4510, Unigene4724, Unigene8542	path:map00670
One carbon pool by folate	23	methylenetetrahydrofolate reductase [NAD(P)H]	ec:1.5.1.20	1	Unigene8035	path:map00670
One carbon pool by folate	23	phosphodiesterase I	ec:3.1.4	5	Unigene0841, Unigene0001708, Unigene0001968, Unigene2286, Unigene4540	path:map00670
One carbon pool by folate	23	phosphoribosylaminoimidazolecarboxamide formyltransferase	ec:2.1.2.3	1	Unigene0001704	path:map00670
One carbon pool by folate	23	glycine hydroxymethyltransferase	ec:2.1.2.1	3	Unigene0894, Unigene5011, Unigene6998	path:map00670
One carbon pool by folate	23	methenyltetrahydrofolate cyclohydrolase	ec:3.5.4.9	1	Unigene0001891	path:map00670
One carbon pool by folate	23	formate---tetrahydrofolate ligase	ec:6.3.4.3	2	Unigene0001891, Unigene6175	path:map00670
One carbon pool by folate	23	methylenetetrahydrofolate dehydrogenase (NADP+)	ec:1.5.1.5	1	Unigene00997	path:map00670
One carbon pool by folate	23	dihydrofolate reductase	ec:1.5.1.3	1	Unigene00263	path:map00670
One carbon pool by folate	23	thymidylate synthase	ec:2.1.1.45	1	Unigene00263	path:map00670
One carbon pool by folate	23	methionine synthase	ec:2.1.1.13	1	Unigene3236	path:map00670
One carbon pool by folate	23	5-formyltetrahydrofolate cyclo-ligase	ec:6.3.3.2	1	Unigene0439	path:map00670
