# Supplementary material for: Characterization of expressed sequence tags from developing fibers of Gossypium barbadense and evaluation of insertion-deletion variation in tetraploid cultivated cotton species
Source: BMC Genomics. 2013 Mar 13;14:170. doi: 10.1186/1471-2164-14-170 (PMC3600364; doi:10.1186/1471-2164-14-170)
Supplement: Additional file 4: Table S3 — Function annotation of 408 putative G. barbadense -specific unigenes. Note: 408 unigenes without significant match to any sequence in the current G. hirsutum EST databases were identified and finished function annotation against nr (non-redundant) protein database. [file 1471-2164-14-170-S4.xls]

## Sheet: Sheet1
Table S3: Function annotation of 408 putative G. barbadense-specific unigenes
Note: 408 unigenes without significant match to any sequence in the current G. hirsutum EST databases were identified and function annotation against nr (non-redundant) protein database.
Seq. Name	Seq. Description	Length	#Hits	eValue	Similarity
Unigene1071	cyclin-like protein	716	20	1.6152e-41	0.527
Unigene1182	---NA---	702	0
Unigene1224	---NA---	784	0
Unigene1357	---NA---	740	0
Unigene1447	---NA---	539	0
Unigene1457	major surface like glycoprotein	734	14	3.16515e-96	0.67
Unigene1605	---NA---	665	0
Unigene1641	pentatricopeptiderepeat-containing protein	666	10	1.14669e-27	0.747
Unigene1719	atp synthase cf0 subunit i	559	20	5.28174e-66	0.9585
Unigene0177	sm sec1-family protein	736	20	1.53852e-82	0.824
Unigene1797	protein binding zinc ion binding	788	13	2.99255e-66	0.548462
Unigene0181	---NA---	814	0
Unigene1837	chromosome structural maintenance	752	20	8.77162e-97	0.625
Unigene1856	---NA---	569	0
Unigene1919	dead (asp-glu-ala-asp) box polypeptide 54	700	20	6.28334e-75	0.6575
Unigene1923	---NA---	670	0
Unigene1949	dna binding	682	12	1.77753e-79	0.7075
Unigene2070	---NA---	730	0
Unigene0209	---NA---	602	0
Unigene0224	---NA---	959	1	7.55119e-15	0.92
Unigene2642	---NA---	557	0
Unigene0027	pollen allergen	629	20	1.26427e-30	0.6015
Unigene2766	---NA---	626	0
Unigene2843	---NA---	492	10	1.22249e-21	0.81
Unigene2870	harpin-induced 1	825	20	8.9013e-48	0.605
Unigene2871	caltractin-like protein	663	20	7.7462e-77	0.8715
Unigene2872	60s ribosomal protein l6	636	20	4.18057e-61	0.8665
Unigene2873	pointed first leaf	658	20	2.8328e-71	0.962
Unigene2874	tonoplast intrinsic protein	1027	20	3.79904e-108	0.9115
Unigene2875	cysteine proteinase	1228	20	1.41221e-171	0.8465
Unigene2876	(1-4)-beta-mannan endohydrolase	804	20	2.15802e-83	0.7655
Unigene2877	mitochondrial atp synthase g subunit family protein	695	20	1.63273e-51	0.897
Unigene2878	gdsl-motif lipase hydrolase family protein	1346	20	9.45614e-148	0.7775
Unigene2879	---NA---	506	0
Unigene2999	---NA---	624	3	6.61994e-32	0.773333
Unigene3187	---NA---	602	0
Unigene0340	aspartyl protease family protein	1835	20	9.07401e-179	0.6985
Unigene3400	alpha tubulin 1	658	20	6.28162e-87	0.9985
Unigene3401	h+-transporting atpase-like protein	761	20	2.19677e-79	0.9405
Unigene3402	---NA---	524	1	3.9414e-06	0.89
Unigene3403	---NA---	636	7	2.9289e-22	0.822857
Unigene3404	at1g11210 t28p6_5	1126	20	7.29261e-180	0.657
Unigene3405	gtp binding protein	999	20	9.91892e-98	0.906
Unigene3406	vesicle transport v-snare (vesicle soluble nsf attachment protein receptor)	722	20	6.5879e-91	0.8975
Unigene3407	ac067971_25strong similarity to a mitochondrial carrier protein from ribes nigrum gb	1066	3	4.53702e-19	0.736667
Unigene3408	60s acidic ribosomal protein	597	20	5.41854e-25	0.8305
Unigene3409	proline-rich cell wall protein	537	2	1.60892e-13	1
Unigene0341	---NA---	106	0
Unigene3410	---NA---	621	0
Unigene3411	60s ribosomal protein l31	546	20	6.83813e-47	0.931
Unigene3412	---NA---	492	2	6.49726e-15	0.585
Unigene3413	sec62-subunit of er-translocon	755	20	1.15256e-104	0.766
Unigene3414	---NA---	935	0
Unigene3415	mitochondrial ribosomal protein l11	720	20	5.0794e-67	0.818
Unigene3416	beta-cyanoalanine synthase	734	20	9.55213e-85	0.951
Unigene3417	glycine-rich protein	606	16	1.13529e-33	0.77875
Unigene3418	solute carrier family 16 (monocarboxylic acid transporters)member 8	710	20	4.9386e-35	0.784
Unigene3419	---NA---	554	0
Unigene0342	anthocyanidin synthase	938	20	1.11511e-148	0.9245
Unigene3420	md-2-related lipid recognition domain-containing protein ml domain-containing protein	709	20	4.601e-49	0.7895
Unigene3421	vacuolar h+-atpase c subunit	781	20	1.62056e-56	0.9905
Unigene3422	thioredoxin h	668	20	1.59266e-45	0.8605
Unigene3423	erd15 protein	782	20	1.38644e-38	0.695
Unigene3424	adp-ribosylation factor	922	20	2.70686e-99	0.991
Unigene3425	acyl--binding protein	486	20	1.55289e-45	0.874
Unigene3426	orf16-lacz fusion protein	777	20	2.57301e-46	0.7505
Unigene3427	calreticulin	724	20	1.46742e-122	0.9245
Unigene3428	---NA---	632	1	3.02094e-07	0.5
Unigene3429	actin depolymerizing factor 3	939	20	4.07249e-74	0.943
Unigene0343	vacuolar h+-atpase c subunit	848	20	1.43763e-56	0.9905
Unigene3430	tiny-like protein	749	20	3.96822e-41	0.6885
Unigene3431	cytochrome c oxidase subunit	533	20	1.1772e-37	0.9455
Unigene3432	inorganic pyrophosphatase	1183	20	6.65299e-155	0.986
Unigene3433	multicatalytic endopeptidaseproteasomebeta subunit	1167	20	1.20553e-108	0.916
Unigene3434	at1g04270	749	20	9.37953e-67	0.957
Unigene3435	emb2769 (embryo defective 2769)	976	20	1.38723e-64	0.847
Unigene3436	photoassimilate-responsive protein par-1b-like protein	681	20	6.58804e-50	0.707
Unigene3437	60s ribosomal protein l31	628	20	2.62396e-44	0.937
Unigene3438	actin	663	20	4.02473e-33	1
Unigene3439	---NA---	550	1	8.79226e-07	0.81
Unigene0344	germin-like protein	708	20	3.06478e-69	0.633
Unigene3440	dihydrolipoamide dehydrogenase precursor	890	20	3.51242e-125	0.943
Unigene3441	---NA---	673	0
Unigene3442	24 kda seed maturation protein	834	20	1.10084e-77	0.805
Unigene3443	60s ribosomal protein l38	496	20	2.79152e-21	0.9645
Unigene3444	beta--glucanase	1185	20	1.94777e-146	0.653
Unigene3445	---NA---	632	0
Unigene3446	glycerophosphoryl diester phosphodiesterase family protein	556	13	1.91358e-15	0.636154
Unigene3447	---NA---	565	20	2.56622e-23	0.748
Unigene3448	protein	852	20	8.75726e-86	0.715
Unigene3449	dna-binding protein	796	20	2.5279e-36	0.73
Unigene0345	taf15b (tbp-associated factor 15b) binding	922	20	2.16979e-56	0.6845
Unigene3450	integral membrane family protein	878	20	1.28076e-103	0.7095
Unigene3451	60s ribosomal protein l26	696	20	1.4445e-47	0.9675
Unigene3452	sah7 protein	681	20	8.8628e-63	0.756
Unigene3453	protein phosphatase 2c	1248	20	1.05509e-113	0.828
Unigene3454	splicing factor14 kda subunit	594	20	2.99852e-60	0.8775
Unigene3455	mfp1 attachment factor 1	729	20	2.71177e-23	0.685
Unigene3456	class i chitinase	1362	20	0	0.837
Unigene3457	gtp-binding protein ara-3	1278	20	2.07553e-88	0.938
Unigene3458	aspartic proteinase	843	20	5.0087e-102	0.871
Unigene3459	---NA---	640	20	4.87461e-33	0.8875
Unigene0346	pollen-specific protein	761	20	5.99627e-69	0.829
Unigene3460	follicular lymphoma variant translocation 1	1112	20	7.56216e-97	0.6475
Unigene3461	40s ribosomal protein s10	912	20	7.34516e-49	0.933
Unigene3462	huntingtin interacting protein k	668	20	7.92266e-37	0.7505
Unigene3463	sphingolipid delta-8 desaturase	1487	20	0	0.8045
Unigene3464	mitochondrial atp synthase g subunit family protein	725	20	2.73068e-52	0.9065
Unigene3465	membrane protein	500	20	9.47544e-33	0.92
Unigene3466	hmg box family protein	707	20	6.10749e-09	0.445
Unigene3467	profilin	805	20	2.65642e-57	0.955
Unigene3468	stress-responsive protein	577	20	7.16274e-40	0.863
Unigene3469	60s ribosomal protein l6	883	20	2.55459e-67	0.823
Unigene0347	rab7 -family small gtpase	764	20	2.51663e-99	0.875
Unigene3470	cytochrome b5	648	20	6.79195e-46	0.663
Unigene3471	60s ribosomal protein l29	289	1	1.42501e-15	0.96
Unigene3472	---NA---	572	20	1.89058e-37	0.8755
Unigene3473	peptidoglycan-bindingdomain-containing protein	1100	10	3.12284e-95	0.737
Unigene3474	ribosomal protein l19	696	20	1.05646e-90	0.9655
Unigene3475	ormdl family protein	863	20	4.25047e-71	0.897
Unigene3476	swib complex baf60b domain-containing protein	720	20	2.15894e-25	0.758
Unigene3477	zinc finger (c3hc4-type ring finger) family protein	765	20	1.04697e-44	0.63
Unigene3478	fructokinase	677	20	1.62187e-93	0.92
Unigene3479	pointed first leaf	757	20	3.7734e-71	0.9625
Unigene0348	c2 domain-containing protein	790	20	1.93659e-97	0.612
Unigene3480	rna-binding protein	733	20	4.46812e-58	0.6915
Unigene3481	protein	632	15	2.49822e-26	0.812
Unigene3482	kinetochore protein	718	20	3.36799e-71	0.916
Unigene3483	methionine synthase	730	20	1.15734e-82	0.9635
Unigene3484	xyloglucan endotransglycosylase	556	20	8.20482e-59	0.929
Unigene3485	ubiquitin a-52 residue ribosomal protein fusion product 1	629	20	7.09619e-66	0.957
Unigene3486	at5g39570 mij24_40	848	8	1.8951e-24	0.5025
Unigene3487	cysteine proteinase inhibitor	574	20	3.63049e-28	0.6845
Unigene3488	ribosomal protein l17	794	20	2.02874e-78	0.946
Unigene3489	---NA---	902	0
Unigene0349	snf2 family dna-dependent atpase	932	20	1.11544e-108	0.855
Unigene3490	protein	1025	20	5.7789e-141	0.9595
Unigene3491	---NA---	966	0
Unigene3492	vacuolar h+-atpase c subunit	899	20	2.06945e-56	0.9905
Unigene3493	proline-rich protein	742	0
Unigene3494	adenylyl cyclase-associated protein	801	20	2.59443e-113	0.739
Unigene3495	60s ribosomal protein l35a	593	20	7.28011e-59	0.946
Unigene3496	saposin b domain-containing protein	834	20	1.65263e-57	0.7065
Unigene3497	nitrilase-associated protein	676	20	1.95627e-22	0.682
Unigene3498	protein	696	12	9.06877e-42	0.848333
Unigene3499	26s proteasome regulatory particle triple-a atpase subunit6	1136	20	2.38091e-170	0.986
Unigene3510	protein	806	20	3.21727e-87	0.909
Unigene3511	cytochrome p450	829	20	1.4212e-69	0.7085
Unigene3512	b-type cyclin	686	18	7.17756e-20	0.745556
Unigene3513	60s ribosomal protein l6	727	20	6.32307e-65	0.859
Unigene3514	peroxidase prxr1	1175	20	6.75722e-176	0.904
Unigene3515	---NA---	704	20	4.72693e-54	0.7485
Unigene3516	ribosomal protein l30	693	20	1.47674e-52	0.9615
Unigene3517	60s ribosomal protein l17	614	20	6.11127e-75	0.9925
Unigene3518	ted3 (reversal of the det phenotype) protein binding zinc ion binding	923	20	1.62703e-128	0.7055
Unigene3519	rna recognition motif-containing protein	653	20	1.25783e-31	0.825
Unigene3704	---NA---	89	0
Unigene3713	---NA---	112	0
Unigene0038	---NA---	730	0
Unigene0383	---NA---	659	0
Unigene0476	---NA---	817	0
Unigene0051	targeting protein for xklp2 containingexpressed	825	20	4.24919e-66	0.737
Unigene0519	---NA---	761	0
Unigene0675	---NA---	780	0
Unigene0678	---NA---	1058	0
Unigene0704	---NA---	730	0
Unigene0706	ribosomal protein s14	723	20	3.44631e-55	0.9365
Unigene0716	atpase subunit 4	595	20	1.53643e-64	0.906
Unigene0734	---NA---	745	0
Unigene0809	---NA---	720	0
Unigene0812	---NA---	425	0
Unigene0820	kinase interacting protein 1	795	20	1.74252e-53	0.5885
Unigene0858	---NA---	772	20	4.02396e-19	0.507
Unigene0896	---NA---	694	0
Unigene0942	---NA---	753	0
Unigene0980	vip3 protein	709	20	4.45643e-44	0.8275
Unigene0981	hsbp1-like protein	564	20	1.0068e-27	0.802
Unigene0982	at3g13510 mrp15_15	703	20	2.51225e-47	0.7375
Unigene0983	u-box domain containing protein	770	20	7.73739e-80	0.7855
Unigene0984	eukaryotic translation initiation factor 3 delta subunit	954	20	6.35445e-131	0.825
Unigene0985	protein	712	20	4.05023e-61	0.963
Unigene0986	ard1 homolog b	797	20	3.25591e-84	0.857
Unigene0987	dna-directed rna polymerase ii subunit	747	20	3.70554e-47	0.8755
Unigene0988	---NA---	772	2	6.74219e-07	0.615
Unigene0989	---NA---	644	0
Unigene8643	---NA---	128	0
Unigene8613	---NA---	221	0
Unigene8543	---NA---	330	0
Unigene8642	---NA---	129	0
Unigene7951	---NA---	532	9	3.02151e-09	0.723333
Unigene6667	---NA---	643	1	3.80316e-09	0.54
Unigene4750	protein	748	20	5.33839e-54	0.6925
Unigene6301	disease resistance protein	670	20	8.30703e-26	0.537
Unigene8221	ethylene response factor 1	492	13	6.72362e-12	0.666154
Unigene4225	protein disulfide isomerase	774	20	2.82895e-37	0.7865
Unigene8454	glycosyl hydrolase	411	9	4.05063e-14	0.841111
Unigene7645	---NA---	565	1	3.46835e-20	0.54
Unigene8315	---NA---	469	0
Unigene7401	---NA---	585	0
Unigene8515	---NA---	361	0
Unigene7388	---NA---	586	0
Unigene8140	---NA---	505	0
Unigene6002	af325002_1 at4g37020	689	10	1.2039e-56	0.673
Unigene8201	---NA---	496	0
Unigene4704	gpi transamidase component	751	20	8.22905e-87	0.618
Unigene8359	---NA---	450	0
Unigene7708	---NA---	560	0
Unigene8477	---NA---	397	0
Unigene8489	---NA---	388	0
Unigene7548	---NA---	573	0
Unigene4403	3hc4 type familyexpressed	764	20	3.98293e-12	0.599
Unigene5830	---NA---	700	2	3.39411e-12	0.58
Unigene8649	---NA---	116	0
Unigene6623	---NA---	646	0
Unigene7161	---NA---	604	0
Unigene6765	---NA---	635	0
Unigene7608	polybindingcytoplasmic 1	568	20	3.76636e-22	0.7215
Unigene8228	---NA---	490	0
Unigene5649	---NA---	709	0
Unigene8413	---NA---	430	2	4.8318e-07	0.66
Unigene8559	---NA---	308	0
Unigene7942	---NA---	534	0
Unigene8380	---NA---	443	0
Unigene7266	---NA---	596	0
Unigene8416	---NA---	429	10	1.18461e-21	0.81
Unigene8627	---NA---	168	0
Unigene8225	---NA---	491	1	2.85018e-07	0.5
Unigene4775	---NA---	747	8	9.37953e-67	0.64125
Unigene8080	non-ltr retroelement reverse transcriptase	516	3	5.83251e-07	0.57
Unigene7812	---NA---	549	0
Unigene8569	---NA---	296	0
Unigene4049	---NA---	786	7	1.07179e-39	0.71
Unigene8427	synaptobrevin-like protein	422	11	4.72781e-10	0.861818
Unigene6915	calcium-binding ef hand family protein	623	20	1.30094e-19	0.621
Unigene8425	---NA---	423	0
Unigene8565	---NA---	304	20	4.32639e-24	0.7005
Unigene4868	af375430_1 at5g45310 k9e15_9	743	9	1.93154e-48	0.66
Unigene7549	heat shock protein	573	20	1.80179e-27	0.5735
Unigene7921	---NA---	537	0
Unigene8646	---NA---	125	0
Unigene7814	---NA---	549	2	5.74691e-17	0.585
Unigene7086	---NA---	610	0
Unigene7483	rna-directed dna polymerase (reverse transcriptase)ibonuclease h fold	578	2	1.04394e-06	0.525
Unigene8337	protein	459	20	4.75667e-23	0.748
Unigene5317	---NA---	724	5	7.76713e-15	0.624
Unigene8214	---NA---	494	1	4.81847e-10	0.57
Unigene8651	---NA---	114	0
Unigene8579	---NA---	286	0
Unigene7497	---NA---	577	0
Unigene8547	---NA---	327	0
Unigene8230	---NA---	489	0
Unigene5201	non-ltr retroelement reverse transcriptase	729	9	7.70112e-07	0.581111
Unigene8385	amino acid transport protein	441	20	1.73647e-25	0.7095
Unigene6274	3hc4 type (ring finger)	672	20	1.17433e-19	0.535
Unigene7188	---NA---	602	0
Unigene7060	---NA---	612	0
Unigene8203	---NA---	496	2	5.11099e-07	0.77
Unigene8641	---NA---	130	0
Unigene4710	---NA---	751	0
Unigene8501	---NA---	378	0
Unigene8597	---NA---	253	0
Unigene4448	---NA---	762	20	1.64644e-66	0.665
Unigene5433	bzip with a ring-finger motif	719	20	2.05756e-44	0.7745
Unigene6712	---NA---	640	0
Unigene4482	---NA---	760	0
Unigene7333	---NA---	590	0
Unigene5759	---NA---	703	0
Unigene8119	protein kinase	508	5	8.42392e-08	0.898
Unigene8542	protein	330	20	7.67218e-13	0.8835
Unigene8645	manganese superoxide dismutase	126	0
Unigene8526	---NA---	348	0
Unigene4824	---NA---	744	10	4.31003e-72	0.723
Unigene8215	---NA---	493	0
Unigene5092	diphthamide synthesis dph2-like	732	20	6.02485e-63	0.689
Unigene7268	---NA---	595	20	6.94487e-41	0.5765
Unigene8570	---NA---	294	0
Unigene7524	eukaryotic translation initiation factor-related	574	6	3.16575e-40	0.771667
Unigene8639	---NA---	136	0
Unigene7148	protein	604	15	7.46014e-54	0.723333
Unigene4594	---NA---	755	0
Unigene5093	---NA---	732	0
Unigene8120	nodulin-like protein	508	10	5.6243e-20	0.665
Unigene8561	---NA---	307	0
Unigene5671	transposonmutator sub-class	707	20	1.50084e-15	0.497
Unigene7420	---NA---	583	0
Unigene7700	c2 domain-containing protein	560	1	8.57427e-12	0.72
Unigene8581	---NA---	282	0
Unigene5931	kinesin motor	693	3	1.38332e-24	0.62
Unigene7258	---NA---	596	0
Unigene6371	rna binding adenosine deaminase	664	11	1.09097e-46	0.73
Unigene4939	pft1 (phytochrome and flowering time 1)	739	0
Unigene7149	cytochrome b561	604	18	3.8761e-10	0.73
Unigene8220	---NA---	492	0
Unigene4031	aluminium resistance family protein	787	20	2.59138e-102	0.719
Unigene7661	ssrp1 protein	563	20	3.31118e-27	0.754
Unigene4579	---NA---	756	0
Unigene7355	atpase subunit 4	589	20	2.08749e-58	0.9245
Unigene6327	---NA---	668	0
Unigene8033	---NA---	522	0
Unigene5222	---NA---	727	0
Unigene6518	adp atp translocase	653	20	6.60802e-65	0.786
Unigene4980	---NA---	737	3	7.99376e-39	0.716667
Unigene5572	hydroxyproline-rich glycoprotein family protein	712	8	9.4025e-34	0.56375
Unigene6372	---NA---	664	9	4.42927e-48	0.744444
Unigene8210	transferring glycosyl groups	494	20	3.68082e-18	0.5735
Unigene6255	---NA---	672	0
Unigene4900	ribonuclease h	741	4	4.07449e-06	0.4825
Unigene6699	4-coumarate:coenzyme a ligase	640	10	6.00041e-07	0.512
Unigene3947	bzip type transcription factor5	793	20	7.33369e-20	0.783
Unigene3959	rna polymerase i largest subunit	792	5	3.11077e-11	0.592
Unigene3878	---NA---	800	0
Unigene7663	---NA---	563	0
Unigene4966	---NA---	738	0
Unigene7490	chorismate mutase	577	20	4.08616e-19	0.7355
Unigene3988	kinetochore protein	790	20	2.71485e-83	0.725
Unigene7901	---NA---	539	0
Unigene8321	---NA---	467	0
Unigene6043	ribosomal large subunit pseudouridine synthase d	686	20	5.04646e-76	0.727
Unigene8094	---NA---	513	0
Unigene5598	---NA---	711	0
Unigene4217	protein binding zinc ion binding	774	8	2.56462e-30	0.66625
Unigene5031	membrane associated salt-inducibleexpressed	735	6	3.47549e-34	0.74
Unigene3841	crs1 domain containingexpressed	805	20	9.17245e-42	0.6895
Unigene6918	---NA---	622	7	6.47147e-11	0.788571
Unigene4941	---NA---	739	0
Unigene7311	lipase class 3 family protein	592	5	2.60739e-32	0.76
Unigene4942	---NA---	739	0
Unigene4182	likely protein kinase	776	20	6.17206e-109	0.634
Unigene8405	---NA---	432	0
Unigene3757	nu2m_betvunadh-ubiquinone oxidoreductase chain 2 (nadh dehydrogenase subunit 2)	825	9	1.79771e-40	0.645556
Unigene6178	protein	677	14	2.36929e-52	0.707857
Unigene4626	actin related protein 2 3subunit20kda	754	20	1.24e-82	0.877
Unigene8577	---NA---	288	0
Unigene7937	---NA---	534	0
Unigene6315	---NA---	669	0
Unigene7852	protein	544	20	1.97228e-14	0.65
Unigene3932	sec1 family domain containing protein 2 (syntaxin binding protein 1-like 1) (neuronal sec1)	794	20	4.06885e-95	0.5805
Unigene6746	sec8 (secretion 8)	636	11	9.70508e-34	0.835455
Unigene8257	---NA---	483	0
Unigene7444	---NA---	581	0
Unigene5948	loc496305 protein	692	20	3.47202e-62	0.676
Unigene7481	---NA---	578	0
Unigene5174	---NA---	729	0
Unigene8637	---NA---	140	0
Unigene7515	atp synthase f0 subunit 1	575	20	3.36666e-58	0.995
Unigene4733	---NA---	749	0
Unigene7155	ubiquitin-specific protease	604	20	6.14147e-21	0.684
Unigene6957	ubiquitin-specific protease	619	20	6.55588e-21	0.684
Unigene4174	---NA---	777	0
Unigene4903	atpase subunit 4	741	20	1.6163e-87	0.899
Unigene7576	---NA---	570	0
Unigene8190	---NA---	498	0
Unigene7236	photosystem ii protein i	598	20	7.84252e-16	0.9845
Unigene6329	---NA---	668	0
Unigene4349	glutamate carboxypeptidaseexpressed	767	20	5.73333e-77	0.68
Unigene8083	---NA---	515	0
Unigene7107	---NA---	608	0
Unigene4326	dead (asp-glu-ala-asp) box polypeptide 51	768	20	1.24392e-53	0.721
Unigene8009	---NA---	525	0
Unigene3921	thioredoxin domain containing 14	795	20	2.04411e-78	0.6025
Unigene6417	---NA---	661	0
Unigene7469	ob-fold nucleic acid binding domain-containing protein	579	10	3.48801e-42	0.623
Unigene5056	chromatin remodeling complex subunit	734	20	6.01089e-71	0.687
Unigene6946	---NA---	620	4	2.50679e-15	0.715
Unigene6433	---NA---	660	0
Unigene7446	fas1 (fasciata 1)	581	16	2.10974e-54	0.665
Unigene6581	---NA---	649	0
Unigene4697	nadh dehydrogenase subunit 4	751	20	2.42221e-46	0.964
Unigene5019	---NA---	736	0
Unigene8550	peroxisomal membrane 22 kda family protein	318	13	3.2564e-27	0.743846
Unigene7808	---NA---	549	0
Unigene4276	---NA---	771	0
Unigene6116	---NA---	681	0
Unigene7316	---NA---	592	12	6.90946e-09	0.503333
Unigene7653	myosin heavy chain-like	564	20	3.00339e-56	0.6615
Unigene6600	---NA---	647	0
Unigene6688	---NA---	641	0
Unigene7198	atp synthase f0 subunit 1	601	20	8.75236e-31	0.84
Unigene4884	---NA---	742	0
Unigene6663	heat shock protein binding	643	12	4.92122e-41	0.78
Unigene7960	---NA---	531	0
Unigene7834	ssrp1 protein	546	20	3.10715e-27	0.756
Unigene7543	---NA---	573	0
Unigene6903	---NA---	623	0
Unigene8653	---NA---	103	0
Unigene8652	---NA---	113	0
Unigene8568	---NA---	296	0
Unigene4469	thioredoxin-like protein	761	11	1.99613e-64	0.681818
Unigene4926	---NA---	740	0
Unigene6367	phosphatidylinositol glycan anchorclass n	665	20	1.17007e-39	0.6605
Unigene7081	---NA---	610	0
Unigene8302	---NA---	472	0
Unigene5955	---NA---	692	9	2.12603e-27	0.612222
Unigene5562	cytochrome b561	713	18	8.56358e-11	0.745556
Unigene8654	---NA---	101	0
Unigene5709	---NA---	706	0
Unigene8644	---NA---	127	0
Unigene7705	---NA---	560	0
Unigene5956	atp binding protein kinase protein-tyrosine kinase	692	4	2.11619e-43	0.69
Unigene6994	---NA---	616	0
Unigene7462	---NA---	580	0
Unigene8012	---NA---	525	10	1.52122e-21	0.806
Unigene7364	---NA---	589	0
Unigene8366	---NA---	448	0
Unigene6024	---NA---	688	0
Unigene8583	---NA---	274	0
Unigene8648	---NA---	121	0
Unigene8650	---NA---	115	0
