# Supplementary material for: Characterization of expressed sequence tags from developing fibers of Gossypium barbadense and evaluation of insertion-deletion variation in tetraploid cultivated cotton species
Source: BMC Genomics. 2013 Mar 13;14:170. doi: 10.1186/1471-2164-14-170 (PMC3600364; doi:10.1186/1471-2164-14-170)
Supplement: Additional file 5: Table S4 — Summary for putative Gb-Gh Indel loci by in silic analysis. Notes: The information on insert size both in G. barbadense (Gb) and G. hirsutum (Gh), and size range was supplied in the table. [file 1471-2164-14-170-S5.xls]

## Sheet: InDels
Table S4: Summary for putative Gb-Gh Indel loci by in silic PCR analysis
Notes: The information on insert size both in G. barbadense (Gb) and G. hirsutum (Gh), and size range was supplied in the table.
InDel	Forward	Reverse	Gb_Insert Size	Gh_Insert Size	min.Diff	max.Diff	Accession
GB00004	AAAACATCCCTTCCCGTCTT	GCGAAGAGGTCCAGAAGTTG	181	181|182	0	1	JK790135
GB00006	CGATTGAAGAAAGCTGCTGA	AAAAATGGCTCAAAAACAGGA	166	166|165	0	1	JK790135
GB00007	AGAAACGAGTGAACGGCATC	CCTGGAAAGAGCGTAGATGG	186	186|185	0	1	JK790136
GB00015	TGAGATGATGGACATGATGGA	AGGCAAATTGAGCTCTGCAT	188	188|187	0	1	JK790138
GB00020	CACCATCGAACAATTCTGGA	CTATCAAAGCCAGCAACGTG	183	183|184	0	1	JK790140
GB00023	CGTTCAAGCTGACTTTGCAG	GGGTTCGGATCACAAAGAAG	179	179|170	0	9	JK790141
GB00025	CCTCCTGTATACTCGGGGAAG	GGTTGACCATTGCTCCTCAT	180	181	1	1	JK790142
GB00028	AATTGGCCGGAACTCTTACC	GCCTCGACTGGAGAAGACAA	187	187|196	0	9	JK790143
GB00030	TGCAGAAAAGGGAAATCGAA	CAGAGGGATGGGAGTAAGCA	169	169|170	0	1	JK790143
GB00031	GTCACTCACTTCCCGATGGT	CCTTCCATGAGAGCCTGAAG	161	161|167|165|160	0	6	JK790144
GB00032	TCCTGGTGTTAAACGCATCA	CATAGTTCGAGCTGGGCAAT	163	164|163	0	1	JK790144
GB00033	ACGTATTGCCAAAGCACCTC	AGGACCTTCAACAGGCACAC	102	102|101	0	1	JK790144
GB00034	AAGACGCTGCCAACAACTTC	CAACAGACAAACGCTCCAAA	169	169|170|167	0	2	JK790145
GB00035	CATTGAGCGACCCACTTACA	CCTTCTCAGCGGAGATGACT	168	168|169|167	0	1	JK790145
GB00038	ACACCGTGGAAAGCCTTATG	CATCTTGGTCTGGCCACTCT	189	189|188	0	1	JK790146
GB00039	GGCTGGTATCAAGCCAACAT	TCTCCCACATACGGCACATA	190	190|191	0	1	JK790146
GB00056	TCCTGTTATCCGTCCACCTG	ACCAGGAGGTCCTCTCATCA	188	188|189	0	1	JK790152
GB00057	CTCCTCCAAACCCTCCAAAC	AAAAATAAAGCACGGTACACCA	178	180	2	2	JK790152
GB00068	AAGCTTGTGAGGGAGCTTGA	CTAGTGCGCTTCCCAACAAT	171	171|170	0	1	JK790156
GB00070	GAGGCAAAGGAGTTGGAGTG	TTCAGTGAAATGCAGGCTCA	165	165|164	0	1	JK790157
GB00071	TGAAACCTGGATCACTGAAGG	CTTTTGCATTGGGGTTTGTT	171	171|173|170	0	2	JK790157
GB00072	TCCTTTAGAGGGTGCTGACG	GGACCCAAACAATGTGATCC	144	144|145|146|141|143|142|147	0	3	JK790157
GB00073	GAGTGGGCAAGGAGTTGTTG	CAATGGGTGCAGAAGGTTTC	193	193|191	0	2	JK790158
GB00082	CATCGCACTCTACGACGAAA	TCCGGTCTTGGTCTTGACAT	176	169|176	0	7	JK790161
GB00083	CGGTCTCGATATTGCAGTCA	CCCTCAGTAGCATTGGGAAG	175	175|176	0	1	JK790161
GB00084	GAGGGACCATGGACTACCAA	AGCTTCAGGTGAGCTTCAGTG	179	180|178|179|181|182	0	3	JK790161
GB00085	GCTCAGCCAACATGGGTATT	CAATCTCAATGCCCTCCACT	174	175|174	0	1	JK790162
GB00086	GTCAGGACACAGACCCTCGT	GCTTCTCATGCTTCCTTTGC	179	179|178	0	1	JK790162
GB00087	TGAAGAACAATTTGGCTCTGG	ACTGCATCTAAGCAGCTCCA	144	144|143	0	1	JK790162
GB00088	TTTGCTTCTCCAAAGCGAGT	CCTTATGATTGCACGGGATT	166	166|167	0	1	JK790163
GB00089	TGGCTAGAAGTTGAGGCACA	GCAAGGCTGAAGAAATCACC	180	180|179	0	1	JK790163
GB00090	AAGCATGTGAGTGCTTGGTG	GACAAAGACCAGACCCCAAA	159	159|160	0	1	JK790163
GB00092	TGACCGTGTGGTTGAAGCTA	CAGATGTGGCGCATGTACTC	177	179|177|176|178	0	2	JK790164
GB00093	TGGCTCTCAAACAACATTGC	GAACAACAATGGAAACCGAAA	189	187|188	1	2	JK790164
GB00101	GCACAAAGAGCTCGTGGAA	CGTGTTGACTGTGGTTCGTC	180	181	1	1	JK790167
GB00103	GCCAACCTCTACCCTTCCTC	CAGCTGCATCACGTTCTTGT	183	184	1	1	JK790168
GB00110	GCTGCTGTAAAGCAAGGTGA	AGTTCTTCAACTCCCCAGCA	179	177|179|180	0	2	JK790170
GB00111	GATGTTGGATGTCGGGTTCT	CTCATTTCCAAACCCCAAAC	166	166|167	0	1	JK790170
GB00117	GATCAGGAGCAGCGAAAGAC	TGGCCATCATTGTCACAACA	205	207|205	0	2	JK790172
GB00120	AATGTGGTCATTGAGGAGCTG	CAAAGGAGTGGGCAAAACTG	174	173	1	1	JK790173
GB00125	GGTACAAGGGAGGCAAGGTT	CCTTCTCAGCCTTGGATTTG	182	182|183	0	1	JK790175
GB00138	GCTGAAACTGGTGGAGGACT	CATGATGGAAGCCAAATAGC	175	145|163|162|176|165	1	30	JK790179
GB00146	GTAGAACCAGCGAGGCTACG	CTTTAGCCCATGTGAACTTCG	166	165	1	1	JK790182
GB00149	ATTCTGGAAACCATGGCAGA	CCATGTTGTGATCCTTCATCA	171	171|172	0	1	JK790183
GB00153	CAGCTGTGGACAGCCATTT	GCACAACTCACATGCGTAGG	177	177|179|178	0	2	JK790184
GB00157	TGCCCTGAACATCAAGTCTG	CAGAAGGAAGAATGGGAGCA	180	180|182|181|179	0	2	JK790186
GB00158	GGGCTGCTTATCTTGACGAC	TGCCAAATGCCTCCTCTAAC	185	112|185|113	0	73	JK790186
GB00159	GGGGTGGCTAAGAGTGACAG	CTCCCTTTGGCAATTCAAGA	187	187|186|188	0	1	JK790186
GB00164	GACGCGGTCAAGTTTCTTTC	ACCCCTTTTCCATTCCATTC	165	165|164	0	1	JK790188
GB00167	CGATTTGTCACCGTCTTCACT	GGCCGTGAAGATAATCCAGA	181	181|183|182|180	0	2	JK790189
GB00168	AACGTTAAGGAAGCCCTTTGA	AAGCAGCAAATAGCGTCCAG	189	189|188	0	1	JK790189
GB00173	TGCCAAATCCCTTCAGACTT	ATGGGTGCATTGTTCTCCTC	174	174|175	0	1	JK790191
GB00176	TTTTGGCTAGGAAGGTGTCG	ACAAGCACGAATGTCCCAAT	182	182|184|183	0	2	JK790192
GB00177	CCTAAAAGAAGTGCCCGTGA	GGTCCAACCCAGAATATCCA	174	174|173|175	0	1	JK790192
GB00179	ACCTTTGCCACCATTTCTGA	TCACTGACGCTAATGGTTGG	168	168|169	0	1	JK790193
GB00180	TCCTGCAGAGTTGTATGAGCA	ATATTGGGTGAGCCCTTTCC	157	157|156	0	1	JK790193
GB00187	GAGTCGGAGAGCAGTCCCTA	TGTTAACGGCGTAACCCTTC	157	157|135|151|158|170	0	22	JK790196
GB00188	TTGCTGGTTGTGACCTTGTC	CTGTCCCATCCAGTGTGTTG	178	178|179|177	0	1	JK790196
GB00189	TACCCTGCATCCAAGACGTT	CAGCATCTGCATTCCTTTCA	181	181|182|180	0	1	JK790196
GB00191	CTTCGGTCATCCAGAGGTGT	AGTAGGCACGGGTATCAACG	180	180|181	0	1	JK790197
GB00192	ATGTGGGGAGGTTCGATACA	CAAAAACGGCTCCCATAGAA	164	164|165	0	1	JK790197
GB00202	GCCAGCTCGTAGGAACAAAG	CATCAGTTAAATCCGCCTGAA	180	180|181|186|185	0	6	JK790201
GB00204	TGAAAAGGCAGCTTGGAAAT	CAGCATCTGCATTCCTTTCA	158	158|159|157	0	1	JK790201
GB00206	GGTGGATGAGGTTTCACACA	TTAACCCACAACTTGGTCGAG	180	181	1	1	JK790202
GB00236	GCGAGGTAACTGGTTCAGGA	GCTGGTCGTGTAGGCTTCTC	172	172|170	0	2	JK790212
GB00238	TGGTGTAACATGCTGCCTTC	ATGTTCTTGGCATCCCACAT	175	175|176	0	1	JK801445
GB00239	TTGTTGAATGGATCCCGAAC	TCCATCTCATCCATCCCTTC	179	179|180|178	0	1	JK801445
GB00240	GAGGAGGAATACGAGGCAGA	CCAAAGACCCAAAACAGGAA	104	106|104	0	2	JK801445
GB00242	AGCTCTTCCACCCAGAACAA	ACCTGATCCGGTACCTCCAC	171	171|172|173|170	0	2	JK790213
GB00243	GCGTTTGTCTGTCGATTATGG	CGCTCAATGTCAAGAGAACG	178	178|179|177	0	1	JK790213
GB00245	GAAGGCCTTGACGGACTAGA	AGAATCAAGCCATCCCACAC	174	172	2	2	JK790214
GB00247	AATGTCAAGGCGCTTCTGTT	TGGCTTGAAGATAGGGAAGC	176	176|177	0	1	JK790215
GB00248	TGGCTACTACATCCCCAAAAA	ATCCTGGTTCCAGCACAGAT	181	181|180|182	0	1	JK790215
GB00249	GCCTCTTTCTGCCATGGTT	AAGGCATGCAAGATTGTTTTT	173	178|173|175|180|179	0	7	JK790215
GB00252	CAAGCTTCGTGTGGAACGTA	GCTGGCTTTAAACTCACCTGAC	157	157|159	0	2	JK790216
GB00253	CCAAAAGCCAGAAGAGCAAG	TTCGGGGATGCTGTTATAGG	162	173|175|174|172|177	10	15	JK790217
GB00254	CCATTTTCACCGAGAAAGGA	CTCGTTCCTGGAAGCAACTC	180	180|179|181|183	0	3	JK790217
GB00255	GAACCCTGATCACCTGTCGT	AAAGTAACCGCAAGGCTCAA	152	153|152|151|150	0	2	JK790217
GB00261	AAGACAATGGCAGAGCAAGC	CAAATGAATGAATTGGCCTTG	173	177|174|178|173|175	0	5	JK790219
GB00276	GCACCCTTTCAGCTTGCTA	CCTTGTGTTTTCAGGCTGTG	118	118|119	0	1	JK790224
GB00277	GGAATTCGAGGAAGAAGAAGG	AACTCCCAGAGTTTTGAACCA	141	140	1	1	JK790225
GB00278	CAGCTTCAGTTAGGTCGTGTTG	TTGAATGCATCAAGGGCTTC	183	183|178|181	0	5	JK790225
GB00286	TCTCTCCTTCGTTCGATTCC	TGGTGGGAATGGTAGTGACA	182	182|183	0	1	JK790228
GB00287	CAGGACAAGATCCGACCATT	GCAGCATTCATAGCATTTGG	180	180|181	0	1	JK790228
GB00288	TGGCTCTCAAACAACATTGC	CGGTCCCAAACTTTGTCAAT	169	169|171	0	2	JK790228
GB00290	CTTAACCCCATGGCTGAAGA	CTGCTGTTCGATTTCCGTTT	171	171|172	0	1	JK790229
GB00294	TGCAGAAGTTTTTGGGGTTT	AAACCAGTTGTCGTCACCAA	204	180|204	0	24	JK790230
GB00307	CGTCTTCATGCATTCTCTGTG	TGGCCTTGTAATTTTGAGCA	182	182|188|180	0	6	JK790235
GB00309	GGGTTCGTAGAGGCATTCAA	ATGATCTGTCCCCACGACTT	169	173|169	0	4	JK790235
GB00312	GAATGTGGACCCATCATCG	GTTCGATTCGACCATCCATC	175	175|176	0	1	JK790236
GB00329	AAGATCGGTAAGGCCTTTGG	CAGTGGAAGTAGGGGATGGA	172	172|184|173	0	12	JK790242
GB00330	TGGAAAATTGGTCACTGTGG	TTCCATGGCCGTATTGATTT	182	182|174	0	8	JK790242
GB00336	TGAGTGCTTGGTGGGATGAT	GACAAAGACCAGACCCCAAA	152	152|153	0	1	JK790244
GB00342	CCCGGAACATACTACCTCACC	CATGGAACCCAGTATTTTGGT	175	176|175	0	1	JK790246
GB00363	AAAAGCCGACCTTTCTTTTTG	CCACTCCTAGCATTACTTGTTTCA	171	171|174	0	3	JK801446
GB00369	AAAGACGGTGGCAGAGAAGA	GATGTGAGCATCCACCAAGA	173	173|174	0	1	JK790254
GB00372	TGGTGGAACACTGATTGAGC	CAACAGTGCGAACAACACCT	165	165|166	0	1	JK790255
GB00373	GAAGAAGGCGAAGCAAAAGA	GCTTCAACCAAGGAAACTGC	180	181|180	0	1	JK790256
GB00383	CCCTCCCTCACACTTGTCAT	CTTAGCTTCCTGGGAGTTGG	165	66	99	99	JK790259
GB00384	AGAAGCGCGTGGGAGTAGTA	CTGGATCCTGGTCCAAACTC	133	133|131	0	2	JK790259
GB00398	ATGTTGGGTCACGGGACTT	ATTTGCTCGCCATTACTTCG	179	179|180	0	1	JK790263
GB00399	TACTTCGCCATGGAACTCGT	AACAAATTCTCCGGCTTCAA	147	147|148	0	1	JK790263
GB00405	GTTTGGGATCGATTGTCCAC	AGCTTCTCCTTTGCCTTGGT	182	182|184	0	2	JK790265
GB00406	TCACGATGGCAGATGTGACT	AATGCGCCCTCATTATTTTG	195	76	119	119	JK790266
GB00414	CGACTTCGGAGGATTTCAAC	TGTCAACTTAATGCTTACATTCCAA	145	150	5	5	JK790268
GB00416	TCAAGACCTTGGCTTCAACA	CACACATTCAGCCACAATGG	168	168|170	0	2	JK790269
GB00417	CCCATTGTTGTCTGACCTCTC	GGCAAAGCTGCCATAAATGA	178	178|177	0	1	JK790269
GB00421	AATGGCTTCGGACAAGAAGA	AAGATCATGGTGCTTCCATTG	172	172|177|173	0	5	JK790271
GB00422	GGGCTGAGTTCGTTGTTGAG	GGGGAGCAAGACAATTGGTA	187	188|187|186	0	1	JK790271
GB00423	ACCGATTTGGAATCGTTGAG	TCCAGTCAGTTTGCCATTGA	174	174|173|175	0	1	JK790271
GB00424	CACTTCCCAGCCAAAGGTAA	ATGAACAACAGGGCGAAGAG	180	180|181	0	1	JK790272
GB00425	CGGTTTCACTCTTGGAGAGC	TTGCAAGCTCTTTGGCAGTA	195	195|196	0	1	JK790272
GB00426	TGAAGGTCACAGAGGAGATGAA	CCCAGAACATAGCCCTCAAA	133	133|131	0	2	JK790272
GB00427	AGTGGGACGGCGAGATTACT	GGTTCGAGCTCTTTTGGACA	180	180|181	0	1	JK790273
GB00429	CTGGCGGAGCAACAAACTAT	TGTTTTGCATGGAGTCATTG	174	174|120|123	0	54	JK790273
GB00431	ACAATGACGGTGCAAGAACA	TGTCGAGGAGATCAGCAGTG	197	197|196	0	1	JK790274
GB00432	AAGGAAGCCGTCAAAGATGA	AAACTACGTAACCTGAGTGGGAAT	158	155|156|158|159|162	0	4	JK790274
GB00437	GAGGTCACCGAACCTGCTAA	TTTTCGCAATGAAAACCTTG	180	180|183	0	3	JK790276
GB00440	GGACCCTGACAACCAGAAGA	CCTTGAGTCGCTGGTTTGAT	184	184|185	0	1	JK790277
GB00441	CGTCATGACAGAGAAAGACTGG	GGGAAGGACCAGTCATGAGA	153	152|153|151|164	0	11	JK790277
GB00443	GCACTGCTTTGGATTTGTGA	CCAGTCATGCATGTGAGTCC	151	152	1	1	JK790278
GB00455	GGGGAAAGGAATTGAATATGG	CCCTTTTCGAGCTTGTTCTG	185	185|184	0	1	JK790282
GB00457	GCAAAGAGTGATGCCGAAGT	TCACCATGAATGAGGACAGG	171	171|170	0	1	JK790283
GB00458	CAAGTGGTTCCCTTCCTTGA	CACTCTTAGCCACCCCAAAA	182	182|183|187	0	5	JK790283
GB00459	TGCTCTGCTTAAATGGGCTAA	GAAAAACCGGAAAGGAGACA	182	182|181|179	0	3	JK790283
GB00470	GATGCTGCTGGACAACTTGA	CATATTCGCCAAAAGCCAAT	177	174|173|177	0	4	JK790287
GB00474	AAAGTGTTTGTCTCCGAACCA	TTCTCCAACTCCTCTACCCAAG	176	176|177	0	1	JK790288
GB00480	GCCATTGGTATATCCAGAGCA	TGCAACAAACGTGAAAAACC	177	177|176|175	0	2	JK790290
GB00484	GGCAGCCAAAGAAGATTGAG	CCCCTCAACTTTCCCCATAA	189	186	3	3	JK790292
GB00491	ATTGTTTGCTGGAAGGGATG	CCTCCGGTTACTGCAACTGT	166	166|87	0	79	JK790294
GB00494	CCCCAGATTCTCCCCTTAGA	CAAGCAGTGAAAACGTCATCC	189	189|190	0	1	JK790295
GB00495	CGAAATGGATGAAAGAATTGG	CAGCATCTGGCTTGGATGTA	130	130|129	0	1	JK790295
GB00499	TCGGAGAGCAGTCCCTAGAA	TGTTAACGGCGTAACCCTTC	173	148|167	6	25	JK790297
GB00500	GATGAAGGGAGCTTTGATGC	GGCAGATGATGTCAAGACGA	169	169|170|171	0	2	JK790297
GB00506	GAGGATGTGCGAGTGATGTG	AAACCCTGAGTGGCAACAAG	172	174|173	1	2	JK790299
GB00509	CGCCGTAGCTAAGAAACCTG	TAGCCGCTGGTTTAGCTTTG	180	180|179	0	1	JK790300
GB00510	TCGCCAGGGAAGAAAGTAAA	TCGCCATCAAATTTACACCA	183	183|184|173|140|172|170|160|171	0	43	JK790300
GB00512	GGGGAGATCGAGAAGGTTTT	TCTTTATCGACGTCGGTGTG	171	171|172	0	1	JK790301
GB00516	TGGGCAAGAAACCATTAAGC	CTTTGGAGGGGCCTTCTTT	177	177|176	0	1	JK790302
GB00521	TGAAGTTGAGGGTGGTGAGA	GATGCTTGACGGGTTCTGTT	184	185|184	0	1	JK801448
GB00524	CCGTGACTCTTGTTCTGCTTC	GGCTACTTAGCCCACAAAGG	189	189|188	0	1	JK790304
GB00529	TCAATTCACCCTCTTCATTCG	ATGTTGGGACGATGTGGAAT	180	180|181|179	0	1	JK790306
GB00530	CCAGTGTTTCCGGCACTATT	GTGGCCGCTTTGGAGTTAT	177	177|176	0	1	JK790306
GB00531	TTTGTTTGGAGTTGCTGCTCT	TCAACAAGACAAACTCAAAATTCAA	156	155|159	1	3	JK790306
GB00543	TTTGCAGGACAAAGTTGCAG	CCCGCATGTTCATCCTTTAG	172	172|173|167	0	5	JK790310
GB00545	TTGGGTTGTTTTTGGCTAGG	AATCTCAGCTCCCAAAGCAG	171	171|172|173	0	2	JK790311
GB00552	TCATCGGATTCAGAAAGTGCT	GCCGCTAAAGGAATAAAAACAA	185	185|175|176	0	10	JK790313
GB00557	GAGGGCTTGCTATGGTGTTC	CACCCTGCCTAAGAAGGACA	174	174|175	0	1	JK801449
GB00559	AGAGAGGTTGCGCAGGATAA	GTGTAGGCGGTGGTTGAGTC	183	183|182	0	1	JK801450
GB00560	ACTCCTCCACCCAGTTCTCC	GGTAGCAGGAGGAGTTGCAG	160	160|85|161	0	75	JK801450
GB00561	GAGCGGAGCAAATCAAATGT	AAACAAGGCCGAAATAAGCA	138	138|139	0	1	JK801450
GB00564	TCCGGAAATACCCGAATACA	ATGGCACATGCACCAGTGT	192	190|191	1	2	JK801451
GB00571	GGAAGCTCACCAATTTCTGC	TGTAAGCGACCGAGAGAAGG	182	182|183	0	1	JK790317
GB00573	GGGACTTGCGCTGAATTACT	TGAACATCCGAAGTCCAGAG	175	175|174	0	1	JK790317
GB00578	GGTTCCTTTCACCAACAAGC	CCGCCAAGTAGGTATCCTCA	180	179|180	0	1	JK790319
GB00579	GAGCCTACGGACAGGTGAAG	CGCTCAATAACTCAAACATTGTG	190	205	15	15	JK790319
GB00582	TGATATTGGTGGCTTGGAGA	AGCTTCAGAAACGTGGCATT	175	175|177	0	2	JK790320
GB00603	GCTTGAAAATGACGAGATTGC	TGCAGAAGACCAACCATCAG	160	161|160	0	1	JK790327
GB00604	TTGAATCGGTTTCGGATCTC	TCTTCTTTCATGGCCGACTC	173	173|174	0	1	JK790328
GB00606	GGATGGTAGCCAAGAAACCA	CTCGAACATCAGCCAGTTCA	179	177|180|178	1	2	JK790328
GB00612	GCTGTACAAACCCGTGCAG	TTCATATGGCGACTCCCTTC	141	141|142	0	1	JK790330
GB00615	GTTCGTCCCCTCGAGGTATT	CCAATTCAAACAAAAATGGAAGA	178	178|177|180	0	2	JK790331
GB00620	TTCAAGGTGAGCGTGAAATG	GAGAGACCACCAGAGGAACG	182	182|180	0	2	JK790333
GB00627	TGCATTTGCAGCTGTTGTAAG	GAGTTAAAAACAACAATGGCTACC	145	162	17	17	JK790335
GB00629	GGTGGAGCATCCTGTAACTGA	TCCAGATGGCAAGTACGATG	185	185|187	0	2	JK790336
GB00635	TGCAGCACGGATAGTGAAAA	CTCCCTTCTTTTTGGGTTGA	186	45	141	141	JK790338
GB00648	TTCCAAGAGCTTCTCATCACC	AAGATGGGGAGCACTGGTTT	146	146|147	0	1	JK790342
GB00649	GTCGGAGGTCAAAAACGAAG	ACGGCTGACTGTTGGTCTGT	170	171	1	1	JK790343
GB00658	GGGTGTCTCGATTTTTCTCG	CAAGGTCCCTCGACGAATAC	174	178|174	0	4	JK790346
GB00660	GCTAAAAGCCAAAGAAGCTGA	TTTTGAGGCTTGGTTTCACC	115	115|114	0	1	JK790346
GB00663	ATTGACGGTTGGTGAGAACC	GAATCACGCTGAAATGCAAA	176	173	3	3	JK790347
GB00665	GTTTCCAGAGCCATGCTGTT	AAGCGACTGATCCACACACA	167	167|168	0	1	JK790348
GB00666	ATGAAGTGGGGCGTCTGATA	AAGATTTTGTACCCTCCACAACA	176	175|178	1	2	JK790348
GB00672	TCTGTTTCTGGGGCTGGATA	CTCACACGGCCACCATTAC	160	160|159	0	1	JK790350
GB00673	TTGAATTGACTCATGGCTTCC	AATTCGCCGGTAATTGCTTA	185	185|186|184	0	1	JK790351
GB00675	AGTTCGCCAGGGAAGAAAGT	TCGCCATCAAATTTACACCA	178	176|143|175|186|187|173|163|174	2	35	JK790351
GB00681	GCCACCATCAAGACCAAGAG	CACGCTTGGCATACATGAGA	191	191|192|190|189|195	0	4	JK801452
GB00690	TTGTGTGCTTGTTGCAGTACC	CAAGCACGAGCACAATTCAA	177	177|176	0	1	JK790355
GB00693	CTGTCCATTCATCGGAGCTA	CCACAACTGATTGAAAGAACCA	164	164|166	0	2	JK790357
GB00695	TTTGCCCTACGTTTCTCACC	GGGCCTCCTCTAGGTCTCTG	187	187|188	0	1	JK790358
GB00709	CCCAGAAAGCTCAAAGGAAA	CAAAAACCATTGAGGTTTGTCA	160	160|161|159|158|162	0	2	JK790363
GB00710	AAATGGGTGGCTGATTCTGA	GGCCATGTGCCTTAAGATGT	194	194|195	0	1	JK790363
GB00711	GACTGTTCCGGAAAGCTTGA	CATCACCATCCCTCACATTTT	176	176|177|174	0	2	JK790363
GB00714	GCCACGTGAGATAGATGGATG	CATAATTTTGTGGATGGGAACA	165	165|166	0	1	JK790364
GB00717	GTCACAGGCAGACTCCCAAT	AAGGAGACCGATGTTGAGGA	142	142|141	0	1	JK790365
GB00724	CAATGGCTTTAATGGGGTCA	GCATGCACCAAGTACCTGAA	179	179|180	0	1	JK790368
GB00725	CTGTTTCAACCGAGGTGCTT	AGTTCACTGGGGCATCAAAC	179	181|180|183|186	1	7	JK790368
GB00728	TGTGCAGGCTATTCCCTTCT	ACAAGCTGCACTCCAAGTGA	172	172|173|174	0	2	JK790369
GB00732	ACGATTGGCACCTGTGGT	ATAAGCGGGGAGTCACCAAT	174	174|176|172	0	2	JK790370
GB00737	AGTGGTGGTGATCGGTGACT	CTGCTCGGTACCTTTCTTGG	165	168	3	3	JK790372
GB00743	TTGGGAGAATATGCCTCGAT	TGCACCGCTTGCATATAAAC	186	186|187	0	1	JK801453
GB00744	TTGAAATCTGGACGAATGACA	GATTGCTTCCGACCGAATTA	83	83|82	0	1	JK801453
GB00755	GGCTAGAGGTTGAGGCACAC	GCAAGGCTGAAGAAATCACC	179	179|180	0	1	JK790376
GB00756	GGTCAAATGGGAAGGGAATA	CCAAACCAAACCAAACTGCT	180	180|181	0	1	JK790376
GB00758	TGGCAAGACAATCACTCTCG	AACGAAGGACAAGGTGGAGA	171	171|170	0	1	JK790377
GB00759	ACACGATCGACAACGTGAAA	ACCGGTCAAAGTCTTGACGA	177	177|179|178|180|185	0	8	JK790377
GB00765	GTTGCCAATGCTGTTCTTGA	AATGGATTCCAAGTGGGTCA	175	175|174	0	1	JK790379
GB00766	ATGCAAAGCTTGGAGGACTG	TGCTCTATAGCGGGAAATCAA	170	170|171|173	0	3	JK790380
GB00769	TCTCCAAACCTTCTTCCCATT	AAACCAGCACGGCAAGTATC	165	165|166|164	0	1	JK790381
GB00770	GGTATGCTCCGACAGGAAGA	TGCCATTGAAGTTGGTCAAG	186	186|185	0	1	JK790381
GB00771	TCAGGAGGATGAGGAGGATG	AAAATACTTCCGAGATAGAAGCCATA	168	168|174	0	6	JK790381
GB00774	AAGATCAAGCTAATGTGACACCTG	ACGCTAACCGCACTTGAAAT	137	137|133	0	4	JK790382
GB00775	CACACTTGAAGCCGATGTTG	GCTTTGTGGGCTAGCATAGG	172	172|174	0	2	JK790383
GB00776	GGAGCAGGTTAAGGCACTTG	AATGGCAAGGACTGCTTCAT	176	176|178	0	2	JK790383
GB00784	TATGAGCGGAGAAGGGAGAA	CATCCTTCCCATGTTGTTGG	172	172|174	0	2	JK790386
GB00785	AAATGCGCAGAACTTCCAAC	GTAGTTCCCACCAGGCATGT	179	119	60	60	JK790386
GB00787	GATTTCGGTCTTGTGCGTCT	TTCCTCTGGTTGGCTCTCAT	178	178|181	0	3	JK790387
GB00789	CGAAGCAATTTGGAATCTTCA	GCTGCTTATCTCCCATCTGC	105	105|104	0	1	JK790387
GB00790	AGATGAGACTTCGGGTTCCA	TCACTTGTTGTTTGCACCACT	180	180|181	0	1	JK790388
GB00797	ATGGGCAATGGATGAAAAAG	ATTGCAGCTTGGTTCCATCT	167	188	21	21	JK790390
GB00801	AACAAGGCAGATGGAAATGC	GAACCTTGAATTATGCCCTCA	164	164|165	0	1	JK790391
GB00805	ACCGCTGAAGCAAAACAAAT	TGATATGGACCTGCCACAGA	194	194|193	0	1	JK801455
GB00814	GTGAAAGCCATGTTCCCAAT	TAGCAGAGACGCCAGAAAAA	169	169|170|168	0	1	JK790394
GB00815	CCAGACCCTCTATTCCACCA	GACGTTGAGATACGGGAAGG	186	186|187|188|184	0	2	JK790394
GB00816	ATCGTGCGATGTTGGTGAC	CTGCCTCCACCTTCATGTTC	178	178|177|179	0	1	JK790394
GB00818	GTTCGTACGGGTGACAATGA	AAGGAACCTTGGCCTGAAAT	187	187|188	0	1	JK790395
GB00819	CTTGCAAACTCAGTGCTGGA	AACATCAGCTGGTCTGAAACAG	146	147|146|140|148|149	0	6	JK790395
GB00824	ACCGACGTTCTCGATTGACT	CCTGTCCTTGAGCCTTTGAG	168	166|168	0	2	JK790397
GB00828	TGCAAACAAGGCATAGATGG	AAGACCAACAATAGAAACCGAAA	174	174|173|175|177|176|178	0	4	JK790398
GB00829	TTTGCTTTCTTTGGGATTCG	CTTTCTTCAGCAGGCCATTC	162	162|171	0	9	JK790399
GB00831	TTTGCAGAAAAGGGAAATCG	CAGAGGGATGGGAGTAAGCA	171	171|172	0	1	JK790399
GB00833	GGTATATGGCTCCGCTACCA	TGTGGAATTGCTTGGTGCTA	185	186|185	0	1	JK790400
GB00843	TGCGCCATCGTCTAGAGTTT	CAGGAACAAGCACCATTCATT	160	160|161	0	1	JK790403
GB00844	TGGCGCTAATGGTCTCTTCT	GGTGCCCTGTGAGGAATATG	177	172	5	5	JK790404
GB00861	GCAAATTGCTGGTTTGTTTTT	TTTCAGGTCTATCGTACATACTCACA	141	141|146	0	5	JK790408
GB00864	AGAGTGCACACCAACATGGA	AGCCTTTGTAGGAGGCAACA	140	140|139	0	1	JK790409
GB00867	GTAAGGGCTGGTTGCTATGC	AAATGACACCGGCAAATAGG	175	175|174|176	0	1	JK790410
GB00869	TCGCGGAATGATACCACATA	AATGGTTCCATCCAACTTCG	177	177|175	0	2	JK790411
GB00878	TTCAAGCAATGCAAAACAGTG	TTCATCTGGCAATCCCTCTT	177	177|176	0	1	JK790414
GB00883	CGTCGTCACTCTGTTTTCCTC	GCAACGCAATCCTTAGGTTC	180	179|178	1	2	JK790416
GB00889	GCTGCTTGCAGCTTTGCTAT	CTGCAGTAGGCTTGCCAAAG	166	166|165	0	1	JK790418
GB00890	AAGAACCCAAACCCTGTTCC	GATGCTGCCAGGCTTAATGT	178	178|179|177|180	0	2	JK790418
GB00891	CTTTGACTTGGGACTCAATGC	CCGTTTTTGCCTATCTTTGC	82	82|81	0	1	JK790418
GB00897	CGTGCCAATTGAAATGTATG	TTCATGCACCGGTAACACAT	188	187	1	1	JK790420
GB00900	TAACCAGCAGGAAGCATGTG	GACAAAGACCAGACCCCAAA	170	170|171	0	1	JK790421
GB00901	GAGCCAAAGCCACCAGTTTA	GGGCTTCTCCTTCTTTGGAG	160	160|161|70	0	90	JK801458
GB00902	ACGAACCTAAGCCACCAAAA	GGGTTGTTGGGAGGTTGATA	176	176|177|174|175|74	0	102	JK801458
GB00906	GATTGGTTTTGATTGCTGCTT	CAAAACCTCTTCTCAAACACAAAA	124	124|127	0	3	JK801459
GB00912	ACTCTGGTATCCGGTTGACG	ACGCCACAAATATAGCCACA	180	180|182	0	2	JK790423
GB00923	TCCAGGAGATCAAGGTGGAC	TCCTCAACATCCCTTTTCCTT	178	178|179	0	1	JK790427
GB00927	GTTGGAAATCCTGCCCAAG	TCTGTGTTTTCAATCGGCTCT	134	134|135	0	1	JK790428
GB00931	TCAGCTCGTGCCATTTAGTG	ACGCTAGACGGAGCATGAGT	180	180|177	0	3	JK790430
GB00932	TTCCCTAACCTCACCTACGC	CCTGGTCACTGAGACCCATT	182	182|183	0	1	JK790430
GB00933	AGGTGCCACAAGGAGAGGT	GCAAAGAAGGCATCCTCATC	180	180|179|181|178|182	0	2	JK790430
GB00934	TTTTGAAGCTTCGTTGAAGG	TCTTGTCGTTCAATGCTTCG	175	129	46	46	JK790431
GB00937	TTTGTGAGTCAGCCATGGAG	GGTAAGCGGAAGAGGCTGT	173	173|172	0	1	JK790432
GB00941	AACTCGTGTCCGAAATGACC	CAGGCCACCTTGAATAGTCC	184	184|182	0	2	JK790433
GB00942	AGAAGTTGATGGGCCTAGCTT	GTCAGTGTGGCGCTTGAGT	154	154|153|152	0	2	JK790433
GB00944	GACCTTGACTGGGAAAACCA	GCGAAGGACAAGATGCAGAG	179	179|182	0	3	JK790434
GB00945	CTCCGTGGTGGTTTCTAATTG	TGTGGTTCACTGACCATTTCA	133	133|101|120	0	32	JK790434
GB00949	GACTCCGATCTCGGTTTCCT	TCCCTTCACAACTGCCTCTT	178	178|180	0	2	JK790436
GB00954	GACGGGGATGATGATGAAGA	TCTAACAGCCCATGAGCAAG	135	135|136	0	1	JK790437
GB00960	AAGGTGCCACAAGGAGAGGT	GCAAAGAAGGCATCCTCATC	181	181|180|182|179|183	0	2	JK790439
GB00964	GGAAGCAATTCCGTCAAAAC	CAAGAGGACCCTCATCCTCA	194	176|174	18	20	JK790441
GB00965	AGCCTCGAAGTTGAGAGCAA	TCAACTTATGGAGCCCCTTG	177	177|179	0	2	JK790441
GB00966	AACTGAGCTGCAGAAGAATCC	CAGTTGAAACTGTTGGCACA	126	126|125	0	1	JK790441
GB00967	GACTCTAACCGGCAAGACGA	AGGACGAGGTGGAGAGTTGA	175	175|176	0	1	JK790442
GB00968	CAACGTTAAGGCGAAGATCC	TGATCGTCTTTCCCGTAAGC	177	177|176	0	1	JK790442
GB00970	GGGTGGAAATTGTGGAACTC	GACTGCCACCTCCGTATGAT	177	153|177	0	24	JK801460
GB00971	CACTGTAGGCAACGCATTTG	TGCAACAAAAGTCTCCCTGA	176	176|177|178|174|175|183|179	0	7	JK801460
GB00972	TCTTCAAGCTTGCCAATGAA	TCCAAATGAAAGCTGTAGCA	137	137|138|139|136	0	2	JK801460
GB00988	ATGCCAAGAAGCTGGAAGAA	GCCCTGGAAGACCCTTTAGT	184	184|186	0	2	JK790447
GB00990	GCCGAAGCAGGATACAATTT	CGGTGTTAAGATTGCGGTTC	172	162	10	10	JK790447
GB00993	CATGGTATTTTCCTGGGAAGG	TTGCAAGCAACATAATAAGTCCA	145	114|143|112|148|125|117|124|109|150|115|130	2	36	JK790448
GB00996	CTGAAGAGATCAGTGCTATGGTTC	CAGCTGCAGTTGGTTCATTG	172	172|168	0	4	JK790449
GB01002	TGCCATGTGAAGAACAAGGA	TCAAAACAAAAACCAAGTTCTCAA	127	127|131	0	4	JK790451
GB01003	TCCGCATTGAAGGCTAAGAC	CAGTTCTTCCCCAGGTTGAA	178	179	1	1	JK790452
GB01004	CCAGCTTCATTGTCAGAAAGC	CAATGCCATTCGAGCAATTT	188	188|187	0	1	JK790452
GB01012	TGTGTTTTGGATTGGGAGGT	TCAAGCTCTCGAACCTGATCT	169	169|170	0	1	JK790455
GB01013	GCACAGCCTGAGCTCTTCAT	AAACCAACACCAAATTGACCA	179	179|180	0	1	JK790455
GB01014	ACATCCGGAGAGAACATTGG	AAACGTCGCTCCTCAAGGTA	155	66	89	89	JK790455
GB01015	GCAATACGAAACCAAAAGCAA	CGACGCGATTGTAGTTATCG	171	171|172	0	1	JK790456
GB01016	GTGCCTTTCGAGGAAGATGA	CAAGACAGGATTCGGGACAT	178	178|176|179	0	2	JK790456
GB01017	CCTTCAGAAATTGCTGCTCA	CCTTGCATCTAAACCCTTCAA	117	117|116|118	0	1	JK790456
GB01025	CCTATGCCTTTTCAGGTTGG	TTTCGCCACTTTTGGATCTT	182	180	2	2	JK790459
GB01028	GACAAGATTCGTCCATTGTGG	ATCTCGGCAGCATTCATAGC	183	183|184|182	0	1	JK790460
GB01029	GTCAGCGCCACTGGTACATA	GAAAGCCAGAACACTTGAACG	166	166|167	0	1	JK790460
GB01030	AACGATCCCTTTCACTGCAC	CTCTGGAACGCCAATTCAAC	176	176|177	0	1	JK801462
GB01034	GACAACGTCAAGGCCAAGAT	CCAGTCAACGTCTTGACGAA	168	168|167|169	0	1	JK801463
GB01035	GAAGGGATTCCACCAGATCA	TAACAGGGCCAGACATCACA	178	178|177|179	0	1	JK801463
GB01038	TATCATCAGCAAAGCCACCA	TGAGGAATTCATTGCCTGAAA	180	180|181	0	1	JK790461
GB01044	GCTAAAACCCAAGAGGTACGG	CCACAGCTTGCAAAGTCAAA	156	157|159|156	0	3	JK790463
GB01047	GGGGTTCCTTCACCTGAACT	CCTGTTCATGAAGGCATGTG	175	175|173	0	2	JK790464
GB01053	AGGAAGGCTTTCTTGCATTG	TTCATCAACTGTTGCATCTTGA	104	107|106	2	3	JK790466
GB01056	GCTAGTTTATCAGCACTGTGTTTATTG	GCAACTTACCCTCTTCAACTCC	89	66|61	23	28	JK790467
GB01060	GGTGCTCCCAGTGAACTTGT	TAGCCTCCCATGCTAGCTCT	174	174|173|175|171	0	3	JK790469
GB01062	TTGAAGAGGCTGCAGAGTTG	TGCTTGGCATCACTGGATAG	151	151|153|152	0	2	JK790469
GB01066	GCATATCCAGTTCGATGTCCT	TCCAAATGATGTGGCAAAGA	187	187|186	0	1	JK790471
GB01069	GCCGTGAAAGAAGCCATAAC	TGTTGGAGTAGATCGGACAATG	163	164|163	0	1	JK790472
GB01071	TCACCAAAGTGAAGCGAGAA	CTGCTTTCTCAATCTGCACAA	129	129|130	0	1	JK790472
GB01075	GCAAAAAGCGATTTGAGGTC	CTTTCCACATCCGTGTCTGA	172	172|174	0	2	JK790474
GB01077	TCGAAGTCTGTGCAAAGCTAA	TACTGCAAAACAGCCTCGTC	119	119|116|115|118	0	4	JK790474
GB01081	GAATGGCCTGCTGAAGAAAG	TGCTGTCTCAACTTGGCTGA	205	205|206	0	1	JK790476
GB01083	TCATTGAGCATCCATCTGCT	CGAACTTCACAAGAGTTGTCATTT	158	162	4	4	JK790476
GB01108	GCCAAGGTTCATTCCTGAAA	TTCGGGGATGCTGTTATAGG	158	135|134|159|158	0	24	JK801467
GB01110	CATCAAACAAAACAAGCACTGG	AGCATTTCAAAGCAAAGGAAA	154	156|155|154|153|152	0	2	JK801467
GB01112	GTCTTCCCGCTGATGAATGT	ATCTCGGTTGGATCTGTTGC	191	191|192|196|189	0	5	JK801468
GB01113	GCTTTTGCAACGGGGAAG	CCCGAAACTACGGGTTTATC	142	147|142|146|148|144|143|153	0	11	JK801468
GB01119	CCACTTGTGATCGGACTCG	GATAAGGCCCACCACAACAC	145	146	1	1	JK790483
GB01131	GGGGAACGCCATACCTACAT	CAGGCCCTACTTAGTTGACTGAC	168	168|171	0	3	JK790487
GB01134	ATCGCCGAAGAGGAATGAAT	CATCCTTGTACTCTGCAGTTGAA	91	91|94	0	3	JK790488
GB01147	CAAACCTCCACCTCCTCCTC	CGGGTTGTTTAGGTTTCTCG	180	180|144|162	0	36	JK790493
GB01149	GAGCGCATCGTCAAATTCA	GCCACCACCAACCTTATTTC	131	131|132	0	1	JK790493
GB01155	GGACAATGACCGACCAATTC	TGGGGTTTCATTCCAGTAGC	142	143|142	0	1	JK790495
GB01163	TTCACTGGCGATCTTGATGA	CCAGGCAAAACAGCTTGAGT	180	180|181	0	1	JK790498
GB01164	TGATCAATTCTCTAGGTGCCTTT	CATAGCCTATCCACCGCATT	150	150|147	0	3	JK790498
GB01166	CACCAGGTTTTAGGCTGGAA	CGGGCACCGATAACAATTAC	166	167|166	0	1	JK790499
GB01175	CGTCTTCCTGGTGGGAAAAT	TTGTCAGTTGGCCCCTTTAC	174	175|174	0	1	JK790502
GB01176	GGTTCCAGCTGCTTGACTTT	GGAAAATGTCATACTGCCTTCTG	130	130|133	0	3	JK790502
GB01180	TTTTGACAGTTTCTGGGCAAC	ACATAAGCCTCGGCACAGTT	170	170|171	0	1	JK790504
GB01181	GTTGCATTGATCGGTTGAGA	AAACAATAACGGGCTTCTGAAA	173	173|175	0	2	JK790504
GB01185	GGCAAGATGTTGCTCTCTTAGG	TTGCATTAAAAGAAACCAAACTACA	110	115	5	5	JK790505
GB01187	ACAAGGTGCCATGAAATTGG	TGTTACGACAGGGCACTCAG	181	181|183|182	0	2	JK801469
GB01188	GACCCCGTCGATGACTAAAT	ACAACAAACGCAATCCACAA	151	152	1	1	JK801469
GB01189	ACCATGGCCGATCAACTTAC	AATCAATGGTCCCATTTCCA	179	179|180	0	1	JK801470
GB01191	CCTTTTGTTGGATTGTTGACTG	CCAAATTGTTTTAGGTTTCATGG	154	154|155|157	0	3	JK801470
GB01193	GAACTCCTCCGTCAAAACGA	AGAGCATTGAAACCCACGAT	189	193|189	0	4	JK801471
GB01196	TCAATCCTAAGGCCAAATCG	AAGAGCCAAAGCTTCAGCAA	180	180|179	0	1	JK801472
GB01197	ACCGAAAACCATTTCGATCA	AAGGGAAAGCTCCAAAACATT	150	151|154	1	4	JK801472
GB01212	AGAAGTTGATGGGCCTAGCTT	TGAAGCAAGAGTGTGATGGTG	178	178|179	0	1	JK790510
GB01218	TGTGAAAGCGGTCTTTGATG	TCTGGCACCCATATCACTTCT	108	111	3	3	JK790512
GB01222	CGGAGGTACATTTCCCGTAA	CAGCTTCTCGTAAGCCGATT	169	169|172|170|168|167	0	3	JK790514
GB01227	TGCAAAAAGGACAAAAAGGAA	AACACAGATGGGTGCAACG	152	151|150	1	2	JK790515
GB01231	ATTTCCGATTCCCCAATTTT	CTTGGTTTTGGGTTCTTTGG	179	179|178|180	0	1	JK790517
GB01232	CAAGTCAGTACGCCATTGCT	CAGGAGCAGAAGCAGCAGTA	166	166|165|167	0	1	JK790517
GB01233	CAAAGCCTAAGGAAGGGAAGA	CTTGGCTGCAGCTTTTGACT	180	180|181	0	1	JK790517
GB01234	CGTGTTCGTCTTTTGCTTCA	ACCCCTCATTCTTGGCTTCT	175	175|176	0	1	JK790518
GB01235	CTTTGACCCTGCAGAGGAAG	AAGCTGCAATGGAAGGCTTA	172	172|174	0	2	JK790518
GB01236	TTTTCTAGAGTCCGCCGATG	TTGAGTAGGTAAACATCCAAAACA	91	91|95	0	4	JK790518
GB01237	GTGGGAAAAGAGCAGAAGCA	GAGCGGACCAGGTACAAAAC	165	177	12	12	JK790519
GB01243	TTTTAGCCGGCTTTTTGCTA	TCTTGTCCTGACCACCAACA	177	178|177	0	1	JK790521
GB01245	ATTCTGGATGCAGGGTGAAC	ACATCCAATCAAACCAATTTTT	154	154|156	0	2	JK790521
GB01248	CGTTCACGTATGTGACGAAA	AGCAGAAAACTGGGATTCAA	185	185|184|190	0	5	JK790522
GB01262	AAGCTTTCCGTCCTCAGACA	ATATGGGCTGCTTGGTGTGT	192	192|191|189	0	3	JK801474
GB01263	CCCATCAAATCAAAACACAGG	GCAAGTGACCTCCACAATCA	146	145|146|144	0	2	JK801474
GB01265	CCCAGTGACAGCTTCTCCAC	TAGCAGGAGGAGTTGCAGGT	189	189|190	0	1	JK801475
GB01266	GAGCGGAGCAAATCAAATGT	CATCAAATGTGAGGCACACG	91	91|92	0	1	JK801475
GB01267	TTGGTGCTCTGCTAGGGTTT	CGGATCTATTCTCCGTCGTC	192	183	9	9	JK790526
GB01270	CTTTCGGTGGCATGATCTTT	CCACCAAGGGAGTTGTATGG	191	191|192|190	0	1	JK790527
GB01271	AAGAGAAGTGCCCGTGACTC	CTCCAACAAATGGACCAACC	182	182|183|188	0	6	JK790527
GB01284	ATCAGTCTCTACGCCCCAGA	TCACCTTCACCGGTACATGA	165	165|166	0	1	JK790531
GB01286	TTGCGAAGCAGTTACCATTG	TTCGGATTCAAACTTCTTGGA	184	184|185	0	1	JK790532
GB01290	GAGGCGGTGAACTCTTCTCT	AACAAATTCTCCGGCTTCAA	125	125|126	0	1	JK790533
GB01292	TACAGAGCATCGCAATCCAG	TGTTGCTGTATGCCTTTGGA	198	199|198	0	1	JK790534
GB01295	GCTGTGCCTCGTCCTTCTAC	TGATGACCACGGCTATTGTG	185	185|187	0	2	JK790535
GB01296	TGATGCCCCAGTGAACTACC	AAACACACTGCAAGCAACCTT	122	123|122|129	0	7	JK790535
GB01302	GACATTCAAGTGGGCATGG	GTGACGACTGAAATCCGACA	104	104|105	0	1	JK790537
GB01311	CAAGACAATGGCAGAGCAAG	TTGGCCTTGTTTTATGATCG	164	164|167|165|168	0	4	JK790540
GB01322	TACCCTTGGGATGGAACTGA	TTGTCGATGCATTGTCTTGC	181	181|179	0	2	JK790544
GB01323	AAGGGATCCTAAGGCGTTACA	AACCAGCTTTAATCGGAGCA	130	130|129	0	1	JK790544
GB01326	AGCCAAAGTAACAGGGATGC	AAGACAATGAAGCCAGCTGAT	152	152|153	0	1	JK790545
GB01336	AACGAGCTAAAAACCGAAAGG	GACGTTGCACAACTCCTTGA	177	177|176	0	1	JK790549
GB01340	AACCATACACGGTCCAAACC	TGAAATTTTGGGTATGGGATG	184	184|185	0	1	JK801476
GB01341	GAAGCTGATGATTGGGCAAC	TCCATGGCATTAAGAGCTTG	162	162|98	0	64	JK801476
GB01345	GGGTCTGTGTTCCATTGCTT	CTGGCTATCGGTTCCCACTA	193	194|193	0	1	JK801478
GB01346	GTGGTTCGTTGTGTGGTGAG	AACTTGCCATACAGGTTGCAT	179	179|180	0	1	JK801478
GB01353	CAAGGGAAGTCCATTGAGGA	CAGTGGAGAGGAGATCAGGAA	117	117|120|118	0	3	JK790550
GB01367	GGATCTAAGGGCTTGGGAAT	CATCACAGGGCTTTGGTCTT	169	169|170	0	1	JK790555
GB01369	GGCATGTGTGGACATGGAT	CCTTCCACAGGTTGGACAGT	172	172|173|171	0	1	JK790556
GB01371	AGCTTGAAGCCAAGCCATT	CCACAAGCATCAAATGTGGA	160	160|161|158|178|162	0	18	JK790556
GB01376	TCGTGTTTTTGAACGTGCTT	TGGCATCATTCAATTCAGTTTC	172	172|174	0	2	JK790558
GB01377	CGATGGACAGAGTCTGGATG	AAAAAGGGAAAAATAGGACAAGTT	166	146	20	20	JK790558
GB01382	GACCTTTGAGCAGCAAGGAG	GTCTTCCGTTGCATTTGGAT	198	198|199	0	1	JK790560
GB01383	TCCATCCACTGGACTGTGAG	TCCATACCCATGGTTTCTTCTT	142	142|144	0	2	JK790560
GB01384	TCCTCGTGGTGTCTTCTGTG	GATTGTCATCATGGGGGTTC	186	186|183	0	3	JK790561
GB01386	AACTGGTGGAGGAGGGACAT	AAGGAGCCTCAAAAGGCATA	150	150|152|151|149|154	0	4	JK790561
GB01392	AAGGATCTCTCCAACCAAAAA	CAAAAACAAAAACCAAAACCAA	168	169|168|167|170	0	2	JK790563
GB01394	TTGACGTCATTGCTCCTCAG	CACCCCTTTGGTTTCAGAGA	201	201|202	0	1	JK790564
GB01413	CACCGTCGAGGTTCTTTTGT	GCAGCAGCTATGTAGCTTATCA	163	163|165	0	2	JK790570
GB01414	AAACGCTATTGCCAGCAAAC	AGAGTCCTTGACGGATCGAG	189	188|189	0	1	JK790571
GB01416	CGTTGGATCGCTCTTGATCT	GTTGTTCACACGCGAGAGG	179	179|178	0	1	JK790571
GB01417	AGAAAGAGGCGGAGGTGAAC	CTTGATCGGGAGAGAATGGA	179	179|180	0	1	JK801480
GB01418	CGGTGTCAAATGTAGCAAGG	GCCACAATACCAGCACCTCT	181	181|182	0	1	JK801480
GB01419	GTTCCCAAAAAGGTGCTTCA	ATGGCTTTCCCAACAGATCA	185	185|186|184|183|188	0	3	JK801480
GB01420	CTGCCGCTCCATCTCTACAT	AGCAGTGTGTGGCACATAGG	190	187|190|188	0	3	JK801481
GB01421	GCAGTCAGGATTGTGAAGCA	GTGCACCAGTGGTCAAAAGA	191	191|190|194	0	3	JK801481
GB01422	GCAGAGTGTTTGGCTGATGA	GCATGTCCAGAATACAAAAACG	176	176|178	0	2	JK801481
GB01426	CCTCTCCAATTTTCCGTCAC	CCACAACTGGCTTCGTTGTA	182	182|183|180	0	2	JK801483
GB01427	CACTGAAGGAGCGGAGCTTA	AGATGGAAACACCGAAAACG	179	179|180	0	1	JK801483
GB01428	GAGCCTTACAACGCGACACT	GAAGGCAGCATGTTACACCA	161	161|162	0	1	JK801483
GB01430	ATGCCCACAGCTCTTCATCT	TGAATTTGGTGACCCAGACA	179	179|180|178	0	1	JK801484
GB01431	TGTGAGTTCAATGCCAATGTT	TGTCCGAACTGGTCACTTGT	85	85|84	0	1	JK801484
GB01436	GATGCAGAGGCCTGGTACTC	TACGGATCTCAGCAACATGG	180	180|181|176|182	0	4	JK790573
GB01437	GGGATTGAAGGAGCAGATGA	AAGTCCGAACCATGGACAAC	135	134|135	0	1	JK790573
GB01445	GAGCCTCTTGGCCTTATCCT	CCACCCTCAATGACCTTGATA	179	179|180	0	1	JK790576
GB01448	AGATTGGTGCTTTGGCTGTT	CTCAACCTTGTTGCCAGTCA	180	180|181	0	1	JK790577
GB01454	AATTATTTCGCGGTTCGAGA	GCTCAGCCTGAAGAGGATTG	178	213	35	35	JK790579
GB01459	TCTGGAATCCTCTCCCCTTT	TTCTTCCCCACTTTGGTCAC	168	168|169	0	1	JK790581
GB01461	GCTTGGTCATGTTGCTGTGA	CCGGATCGTTAGAAACAAGG	114	114|113	0	1	JK790581
GB01463	AATTGTCTCCAGGCTTTTCG	AAAAGTTCGGACATGCAACC	198	197	1	1	JK790582
GB01470	CCAAAAGCAAAACCGTGAAT	GAAATGAATGCCAGAACATGC	139	139|140	0	1	JK790584
GB01473	TGGAGTCACAGCAGAGAATTG	AACCCCTAAACATTCCACCA	151	150	1	1	JK790585
GB01477	GCGATCAAATTCTTGGTGGA	TGGCAACAACCAGAATGAAA	171	171|172	0	1	JK790586
GB01479	GAGGGGGAGACCCCATATTA	CATGGCATAAACCATGCCTA	138	138|137	0	1	JK790586
GB01484	TTCGAACTGCTTTGGAGCTT	ATTCAGGGGAAGCAAAAAGG	163	164|163	0	1	JK790588
GB01486	AAATGGCTTGGCAAATTCAG	TCGGTGGAGGTGGTAGATTC	182	188|182	0	6	JK790589
GB01494	CGTAGGGAAGAAATTACCCATC	GTTCGCATTTTGCGAGTGTA	171	171|169	0	2	JK790591
GB01505	CCGACTGGATTGTACCTTGG	CCAAGCCTTTCCACAATCAT	165	165|166	0	1	JK790595
GB01506	CTTGTAATGGTTGGCTGCAA	CATCCATCAAACAAGCACAGA	125	125|126|127	0	2	JK790595
GB01512	ATTGAGGTTGGGCTTAGCAG	AGCACAACGGTTCTGATCACT	154	154|155	0	1	JK790597
GB01513	CCTCAAGCTTGGTATCCATGA	GCTTCTCAAGGAAGGGAGAG	180	180|179|181	0	1	JK790598
GB01514	AGGGCAAAAAGCTTGTGTCA	CGCCAGTCACTAAACAGCAA	178	178|179|177	0	1	JK790598
GB01515	GAGAACCCCATCATGGAAGA	ATCAATGCTCAAGCCGAGTT	163	163|162	0	1	JK790598
GB01518	AAAGGTTTGAATTATGCTCTTTTTG	CAGAATTTCCCATGCTGCTT	90	90|91|86|85	0	5	JK790599
GB01522	GAGAAGGAAGGACGCTTTCA	TACTAACGGGGTCTCGGTTG	166	166|167|168|165	0	2	JK790601
GB01527	TTGTTCATCTATGCCCCAGTT	GACAGTGGGATGGACGATTT	82	81	1	1	JK801486
GB01532	ATGCTTTTGCTGTGGAAAGG	TCCCTTCCTCAAAGTTTCACA	175	175|176	0	1	JK801488
GB01533	AAACAGCTTCCGGCCATAC	GAACACGAAAGGGAACTCAAA	134	134|136	0	2	JK801488
GB01536	ACGGAAGCAACTCGTTAAGC	GGACAATAAGATTATGAGCCACTC	163	163|167	0	4	JK801489
GB01541	AACCAGCCTCAAAGAATCCA	GGTGGAATCGTCCCCTTTTA	180	179	1	1	JK801491
GB01542	CAATGCCTGATCCCAAGACT	AAAACCAGTTGTCGTCACCA	124	124|148	0	24	JK801491
GB01548	CGCCATCTGACTTCAAGGTT	AAAGAGCCCCCGTACCTCT	88	88|87	0	1	JK790603
GB01550	TTTGGCTGAAAATGACAATCC	CGTCTCTTAGGGGCTTCAAC	190	190|189	0	1	JK790604
GB01556	TCCCTGAAAATAGCGTGGAG	TGTGCCCTTAGCTTTCCACT	179	179|180	0	1	JK790606
GB01557	GACAGGGAGTACTGGGCATC	GGGTGCTTCCACCTTGATAA	120	120|119|121	0	1	JK790606
GB01572	CGAGAATGTTGTACGGAGACTG	GAGAAAACAAAGGAAATGAAATGAA	106	104|107	1	2	JK790611
GB01574	CTCCTCTTCGGCGAAAAAC	ATGGGTGCATCTTTGCTAGG	171	171|172|170	0	1	JK790612
GB01575	TGTCTTGCTCCCCTTGCTAA	GAACCTTTCCAACAGCCTTG	176	176|175	0	1	JK790612
GB01577	GGAAGATGCTTGGCCAGATA	GCAAGGTCTTCAATGCTGGT	170	170|171	0	1	JK790613
GB01587	AGCAAAGAAATCCAGCTCCT	TGTCATCTGGGAGTCAACAAA	120	120|121	0	1	JK790616
GB01592	AAGGCTGGCTTGTTTTCAGA	CTTTATCCAACGCACCCATC	152	153|152	0	1	JK790618
GB01593	GGAGCTAAAAATTGCCAAGG	TTCACCCTCAAACTGGAACC	163	163|162	0	1	JK790618
GB01607	GCGAATCCTACAAACCCATC	TCGGGAATCTCCAACTTCAC	183	183|184	0	1	JK790623
GB01608	CCCCGAAGACATCTGAGAGA	GGAAACTCCCGCAAGACATA	165	165|167	0	2	JK790623
GB01609	TGCATTTGCAGTTGTTTTGA	CAACCGGTGGTGAAGAAGTT	177	183|177	0	6	JK790624
GB01610	ACCTGTGAGCTCTCCTCCAG	GGGAGGTCCAAGCATATCAG	179	185|188	6	9	JK790624
GB01611	GAGCCTCGATGCTTCCTCT	ACGCAAAATGTGGAATGTGA	141	141|140|142	0	1	JK790624
GB01615	GCTGCTTGCAGCTTTGCTAT	CCGATTGTTTCCTCGATCTT	146	146|145	0	1	JK790626
GB01616	CCAAACCCTGTTCCAATCC	GATGCTGCCAGGCTTAATGT	172	172|173|171|174	0	2	JK790626
GB01618	TTAACCATGGCAACGAGTGA	TCACCATGAATGAGGACAGG	180	180|181	0	1	JK790627
GB01623	TACCCTGCATCCAAGACGTT	TGAGGAATTCATTGCCTGAAA	151	151|152|149|150	0	2	JK790628
GB01625	CAAACCAGCTCGACAACTCA	GCCAGTGCTTGTTTTGTTTG	182	182|181|184	0	2	JK790629
GB01626	GGCAAAAACAACAATGAAGC	AGCATTTCAAAGCGAAGGAA	92	92|93|91	0	1	JK790629
GB01629	GCATGGATCTCCTTGCTTTT	GTGCCTGGTCCTGGCTACTA	151	151|150	0	1	JK790630
GB01630	CCAGATCACGAGCACAGAGA	AGCGCCTCTCTCTTTCCATT	178	178|177	0	1	JK801492
GB01632	AGGATAAAGCCGGAGAGGAG	CCGAGGAATATGCCAGAGAC	148	148|149|147	0	1	JK801492
GB01634	CCTTCAGCGCCTTAATTCAT	AAGCATCGGTTTTGCCTTTA	171	171|204	0	33	JK801493
GB01635	GAGCTTGAACAGGCATTTCC	GATGAAAAAGGGCGGAAAAA	158	159	1	1	JK801493
GB01637	GGTTGTCAGCTTGCCATCTA	GCTAAACATGTGCATTCCTGA	185	185|186	0	1	JK801494
GB01640	CGAAGATCCCCTAAGTGAAGC	CCCGGATTTCGGATTAGATT	179	179|178	0	1	JK801495
GB01641	CCCATTGTTACAAGTCGATCAG	ATTCCCGGATTTCGGATTAG	97	97|95	0	2	JK801495
GB01642	ATGGCAACCAAAACGATGAT	GCTCGTTCCATACCCTTGAC	190	190|191|189	0	1	JK801496
GB01644	GGCAGGGGATATAACGTCAG	AACCAGCGGGCACTACATT	160	160|159	0	1	JK801496
GB01646	GCATGGTGACATGAATTTGG	CACGGCCATCATACATCAAG	168	168|166|169	0	2	JK790631
GB01650	GCTGTGGGAAACAACTTCATC	CATCACCTCGATGTAGAAAGAATG	98	99|98	0	1	JK790632
GB01652	CACTGTTTGGGATGTTGGTG	ATTCGGCAGATCTTGCTTGT	188	188|189	0	1	JK790633
GB01653	AGTACTTGTGCCACCTCTGG	GCTGCCTGAAGATATGACTGG	92	92|90|93	0	2	JK790633
GB01654	AAAAAGAGGAAGGGCCTCAG	CCTCCACAGGGAGTTCAAAG	187	187|188|189|191|186	0	4	JK790634
GB01655	ACAATGCTAGTGGGCAGCTT	TCCCAAGCAAATTGATAGTGC	164	164|165|163	0	1	JK790634
GB01656	CCAAGTGTCCACAACCAGAA	ATTGCTGAGGATCTCGATGG	168	167|170|168|172|169	0	4	JK790634
GB01664	TGTGTCTCATGGCTCTCCTG	GTCCAAGAGAACCTCCCTCA	176	176|179	0	3	JK790637
GB01665	TGAGGCTTGCAAATTTCTTG	CAGCATGGGCACAAAGATAG	162	163|162|161	0	1	JK790637
GB01667	CCAAAACATCTCACCCCTTC	AACTCTCTCAGCAACGACACC	180	180|181	0	1	JK790638
GB01668	GAGGAAACAGGGTTTCAGCA	TTTGGCATCTTTGAACCTCA	166	166|167|165	0	1	JK790638
GB01680	CAGTTCACTTTACGGCCTCA	GGGCATAACAGTCTTCCCTGT	179	179|180	0	1	JK790642
GB01691	GTCAGCTTTTCCACCCTGAG	AGCCAAGACCAGATCCAGTG	181	181|182|180|179	0	2	JK790646
GB01694	AGGTTGTACGGGTGTGTTCC	CAGGGCTTTTGTTGTTCTGC	175	175|176	0	1	JK790647
GB01695	TTTTGTCTCCAAGACGATGG	CCGGTGATAGGAGAAAGTGC	136	136|137	0	1	JK790647
GB01712	TACTGGATGCTTCGGATTTG	GAACCATTTCATGGCATCCT	176	176|177	0	1	JK801497
GB01713	CATTGGAGCTTAGGGGTAGC	CCAACAAGGAAGGTACTTTGGA	125	126|125	0	1	JK801497
GB01718	AGAAATTGGCTGAGCTTTCG	GTTAAACCAACGCAATGCTG	181	181|182	0	1	JK801499
GB01725	GAAGGGATTCCACCAGATCA	GGGCCAGACATCACAATCAT	173	173|172|174	0	1	JK801501
GB01729	AAAGGTGGAAAGGTGGCTGT	TGGAACCTTCAACCTCTGCT	178	178|177|179	0	1	JK801503
GB01730	CAAAGTGGCCAAGAAGGAAC	ACAAAGCTGGAAGCCACACT	180	180|179	0	1	JK801503
GB01732	CATCGGAATTTGGAATGGAC	ACCTTGTCTCTTGGGGGAGA	179	179|180	0	1	JK801504
GB01733	TCGGAACGTACACCATCAAA	TTGGGATTGGAGACTCTTGG	175	178|175|176|177|174	0	3	JK801504
GB01735	GCCACTTTGATGGGAAAAAG	CGCAAATCCTTGAAAGAAGC	195	194	1	1	JK801505
GB01736	AACCTCGCTGCAATCTTACG	AGAGCAAGGATCCTCCGATT	180	180|182|178|181	0	2	JK801505
GB01743	TGGCTTCCTCACCAAAACTC	TGAACCTTGGCTCTTGCTCT	181	181|182|180	0	1	JK790655
GB01744	TTCCACCCTGATGAACCCTA	AGTATCGCTCATGCCTTGCT	190	190|191|189|192	0	2	JK790655
GB01745	ATCCAAACCAGCTCGACAAC	ACGACAGGTGATCAGGGTTC	125	125|127|126	0	2	JK790655
GB01746	TCCTCCCTCTTAGCAACCAA	CTTCGTGCATGTTTCACAGG	181	181|182	0	1	JK790656
GB01748	CTGGCTAAGGCCTGATGGTA	GGATGACAGGCTTGATGACA	153	153|154	0	1	JK790656
GB01761	TTTTATGTGCCGTTGCTCAG	CCAACTTGTTCCCCATGAAT	183	183|182|185	0	2	JK790661
GB01762	CCTTATCCATCGCCAAGTGT	CAGTTCCGGTACAGCAAACA	185	185|186	0	1	JK790661
GB01764	TGGATCCTTCTACGGGAACA	AACAGATGCAAGGCAGTGCT	185	186|185	0	1	JK790662
GB01768	GGCTCTTGGTCGACCTTCTA	CCTTGTCACAGGTAGCCTCA	188	188|189|187	0	1	JK790663
GB01775	TGAAATCTGGATACACCATCACA	CTTGCCCTCTTTCCACTTGA	117	117|114	0	3	JK790665
GB01776	TCTAAGGCGAGCAACCTCAT	TGCCCTTGAAGATGTCATTG	177	177|178	0	1	JK790666
GB01781	AGGCCAAGAGAACCAATCAA	AAGGCACGTTGCAAGTGTTA	182	202|181	1	20	JK790667
GB01783	TCTGTTGGGGGCTATTTCAC	AGGTTGGGTCTCCCTTCAAT	183	183|185	0	2	JK790668
GB01784	GCCATGGATCCCAATACAAC	CGTCACCGGTTCTGAAATCT	121	121|123|137	0	16	JK790668
GB01787	AAAGAATGTTGTCTTGGAGGTGA	GCAATGGATAGCAGCCTTGA	169	169|166	0	3	JK790669
GB01789	GAAACCCTGTCCCACCTTCT	AAACACCAGGCACACAACAA	225	226	1	1	JK790670
GB01793	TCCAAGTTGGGTTTCACTGTC	GGGTCGCTCAATGTCAAGAG	154	154|163|155|156|153	0	9	JK790671
GB01795	ACCAAAAGCACCCTGTGAAC	ATCGGTCCGAGATAGCTGAA	182	182|183	0	1	JK790672
GB01796	GCTCGGCCCAACATCTACT	GCGGAGGCCAATATGTAATC	106	106|107	0	1	JK790672
GB01800	ACCCAACAGAGAGCGATGAG	CCGGAGCCAGATACCGTAAT	180	180|181	0	1	JK801506
GB01801	GCCGAACTGGTTACCACAAC	TGAACACCAATGGGAACTTG	193	193|196|192|194	0	3	JK801506
GB01802	GATGAAATGAAAGAGAGTTAAAGTGG	ATGTGGCCTAGGCTTCTCAA	89	89|84|82	0	7	JK801506
GB01817	GATCCTTGCACCCTTGAGAA	GCTTGATACGGAGGAGCATC	164	164|163	0	1	JK790675
GB01818	GAGAAGGAATGGGCTTTTGA	AGCTCCAGAGCCTCCCTAGT	181	181|183	0	2	JK790676
GB01819	TTGAGCAGCAAAGAGCTTGA	CATCGGCATTTGGATTCAG	189	189|188	0	1	JK790676
GB01820	CAGCCTCAGGGTGATGTCTT	GGTAGCCATCCCGTCATGTA	111	111|110|197	0	86	JK790676
GB01832	AGCAGCAATTTGAAGGGTTG	AAAACCATAGTTGCTGAAGCCTA	156	159	3	3	JK790680
GB01833	CATTGAGTCCGCGAAATTCT	GTTTGCTGAGAGCACCCTTC	177	178	1	1	JK790681
GB01834	AGTGGGTGATGCTAGGGATG	CGGTGTCGAGCTTATCTTCTG	183	184	1	1	JK790681
GB01835	TTTTGGTTCATTTCTGTCATGC	TTTAAAGCAAAACGCCAAGG	86	86|84	0	2	JK790681
GB01836	GAGGAATGTCCGATGCTCTC	ATCCTTTCGGCCCTGTAGTT	178	177	1	1	JK790682
GB01854	GAACCAGTGGGAAGTTCCTG	TGCATTCCTCAAGGTTTGTG	180	181|179	1	1	JK790688
GB01858	GAATTTGAGCCCTGTTCAGC	CCCTGGTCCGAATTGAAGTA	184	184|183	0	1	JK790689
GB01859	TGGGTGAAGAGTTTCTTGAGG	CAATAGTGGCGTCCCAGTTT	163	163|165|162	0	2	JK790689
GB01864	ACCAGCTGTCTCCAAACCTG	CTACCTCCAGGTCCACCAAA	193	193|194	0	1	JK790691
GB01865	CATGCCTGTCTCTTGTGGTG	TTCTTTTTAACCCAGCTCTGC	102	102|103	0	1	JK790691
GB01869	CATGGTTTTCACGGTGTACG	AGCTGCAATCTCCTCCTCAA	172	172|176|173	0	4	JK790693
GB01870	TCCAATCTTAAGGCCCTTCC	TTGATTTCCCCCTTCTGTTG	172	172|171	0	1	JK790693
GB01877	TCAACACTCCTGCTCTGCTT	CTCCCTTTGGCAATTCAAGA	134	134|133	0	1	JK790695
GB01892	TCAATGAGTCCCCAACATCA	ACAACCCCCTTTGAAACATT	144	144|141|143	0	3	JK790700
GB01894	TTTGAGGGAGCCCTTGATAA	GCCACAAACAAAGTGGAGGT	183	183|185|184	0	2	JK790701
GB01895	TTCCTCTCTATTGGGGAATCA	AGAAACAGCCTTGAGGGAAA	94	94|95|93	0	1	JK790701
GB01896	TTAAAGGGGAAGGCTTCTGG	GCTTTGTATGCTGTGCCATAAC	169	169|171	0	2	JK790702
GB01904	GAGCGTTTTATGCCGAGGTA	CATGGTCAATCATCAACAATCA	154	154|156|157	0	3	JK790704
GB01906	CACCGGAAAACTGGGTTATG	AAGAGCCAGTAACCCCATCA	186	186|187	0	1	JK801510
GB01909	ATGATCGTGATCGTGTGGTC	GTATGTACCAGTGGCGCTGA	163	163|164	0	1	JK801511
GB01910	TCCGGTGAAGGACTGTATGA	GGGTAATGTTTGCAGGGAAT	165	165|167|166	0	2	JK801511
GB01913	CTACCTCCGGTGAAGGACTG	TGCAACAAACGTGAAAAACC	149	149|150	0	1	JK801512
GB01914	GAGAGGCTGGTTTTGCTTTG	CGTGTGATGAGCAACATCCT	184	184|185	0	1	JK801513
GB01915	GAAAACAGAGGCGAAGTTGC	TTTCCGGATAGACCAAGCAC	207	207|208	0	1	JK801513
GB01920	TTCCCGCTCTCTGTTTCTGT	AAACCCAGCACCAGAAAAGTT	186	186|184	0	2	JK790705
GB01922	AGTGCACACCAACATGGAAC	AGCCTTTGTAGGAGGCAACA	138	138|137	0	1	JK790705
GB01932	CCCAGTTTCACCACCAAAGA	TTGGTGCTCCATCCTTTCTC	174	174|173	0	1	JK790709
GB01933	AAACCGGTTCGACAACTCAA	GCCAGTGCTTGTTTTGTTTG	181	181|179|180	0	2	JK790709
GB01934	GGCAAAAACAACAATGAAGC	AGCATTTCAAAGCAAAGGAAA	92	94|93|92|96|95	0	4	JK790709
GB01937	GCAAGAATTCGGCGCTAGTA	GGCCGATTTATCGTTAAGAGG	149	149|150	0	1	JK790710
GB01940	GTGGGGATGGTTTTGACAGT	CAGAGATCCAGGAAAACAAACC	98	98|100	0	2	JK790711
GB01946	GGCAGGGGATATAACGTCAG	CATCGCTGGCAGTCACTTT	121	121|120|123	0	2	JK790713
GB01961	TGCGAACCAAATCGAAGAG	GCAAAGCTCACTTGAAAACCA	168	170	2	2	JK790718
GB01963	GTGAAAAAGGGTGCCAAGAA	TCAGCTTCAGACACGTTTGC	177	177|178	0	1	JK790719
GB01964	GGATTGACTGGGGCAAAGT	TTTACAGCAGGAACCAACTCC	165	165|169	0	4	JK790719
GB01965	GGAGGCGAAGCTGATAGAGA	CCAGCACTTGACCTCCAATC	183	183|182	0	1	JK790720
GB01966	GGCTTGGTCGAATTTCTCAA	GCCATTTGCCAACTTTCTTC	180	180|181	0	1	JK790720
GB01978	GAAAGCTTTGCTTGCCCTTA	CCTTCAGCTGGCTTCAGAAA	184	184|185	0	1	JK790724
GB01979	AGAGGTGGATATGGAGGCAAT	ACAACGCATTCCCATGAAA	125	125|123	0	2	JK790724
GB01983	GACTCTAACCGGCAAGACGA	GGACGAGGTGGAGAGTTGAC	174	174|175|180	0	6	JK790726
GB01985	ACACGATCGACAACGTGAAA	GAAGATCTGCATCCCACCTC	159	159|158	0	1	JK790726
GB01986	GCTTTCTTTGGGATTCGTGA	CTTTCTTCAGCAGGCCATTC	168	168|159	0	9	JK790727
GB01987	AGTCGAGGCCGTCTGTATGA	TCTCCCATTAGGTGCCTGTT	174	174|175	0	1	JK790727
GB01988	TTTGCAGAAAAGGGAAATCG	GGGATGGGAGTAAGCAGATG	167	167|168	0	1	JK790727
GB01993	TTCATTGGCAAGCAACACTC	TAGGGCTGGACTCCACTGTT	180	181|180	0	1	JK790729
GB02002	TCGAACCATAACCGTGACAG	CCTGATGCCTCCTTTCTTCA	179	179|180	0	1	JK801515
GB02007	AGAGTCCCTTCACCGTCCTT	ACGGTGAATGTTTTCCCTTG	183	181	2	2	JK801517
GB02008	ATAATTGCAACACCGGCAAT	GAAGGAGTGGTGGAACCAGA	182	182|186	0	4	JK801517
GB02009	GGAGCCGTTGTTGGAATTAT	TCTCCATCTCTGGTTCATAAAGG	105	105|108	0	3	JK801517
GB02011	ACCAGCATTCCCATCAAAGT	TTCATGAGCTCCATGCTGTC	186	186|187	0	1	JK801518
GB02013	TCAGGCTTTTGTGCCCTAAG	ACACGTCCCCAAAAGTTCAC	176	59|58|65	111	118	JK790732
GB02017	GCCATCCGTACTGCTCTCAG	AACAATGGATACCCCTTCCA	180	181|182	1	2	JK790733
GB02020	CACCAAGAAGGAGCAGGTGT	CGGCAGAGACATTCAAGATG	189	189|190|188	0	1	JK790734
GB02021	ACAAGTCCGAGGATGAGGAG	CAACCATTGGATTGCTCCAT	150	150|149|151	0	1	JK790734
GB02022	GGGTTTGCAACTATGGGAGA	AGCTCCATCTGCTCCTCAAA	159	160	1	1	JK790735
GB02032	ATGGGATACCCTGACCCTTT	TCCCCTTCTTTGTGGTTGTC	180	178	2	2	JK790738
GB02034	GAAAGGCGGATTGAGAAAGA	GGGATTGTTTGTGGAATGCT	174	180	6	6	JK790739
GB02036	GCTGATCGGATCTACCAATCC	CTTGAGCAGGTGTCCACTCA	153	153|152	0	1	JK790739
GB02039	GGGAATTCGAGACTGCCTAT	TTTCCACATGCGTGTCTGAT	166	165	1	1	JK790740
GB02040	TGAGAGAGTGCATTTCGATCC	CTTCCCAGCACCAGTTTCAC	159	159|158|160|161	0	2	JK790741
GB02041	GCAAGGAAGACGCAGCTAAC	AGACAAACGCTCCAAAAGGA	171	171|170|172	0	1	JK790741
GB02042	TCCAAGTTGGGTTTCACTGTC	CGCTCAATGTCAAGAGAACG	150	150|151|148|149	0	2	JK790741
GB02044	ATACTTGGCCGTCCATTGAA	GCGATCCTTCTCATCCAAAA	175	175|176	0	1	JK790742
GB02045	GTGCAGCAATGGATTGAGAA	TGGTAATACGGTTTTCCCTCA	162	162|163	0	1	JK790742
GB02051	GGGATGCCAGTGGTGAAG	CGGCATGTCCAGTACAAAGA	171	171|174|173	0	3	JK790744
GB02069	TCCAAGTTGGGTTTCACTGTC	TGTAAGTGGGTCGCTCAATG	161	161|163|160	0	2	JK790750
GB02075	TTGAATGGAACCGTTCGTAA	CATGAACGGAAGTCCCATCT	162	162|164|163	0	2	JK790752
GB02082	GCCGAAGAGAGAGTCGAGAA	GTCTCCTCGTCCTTGGTGAG	181	181|180	0	1	JK790755
GB02086	ACACAACCCTCAATGGTGCT	TTCCTAGTTGGTGGCCTGAC	179	179|178|180	0	1	JK790756
GB02087	ATTTTTCATGGCTGGTGGTG	TCAAAACACAATCTTCGAAACA	117	117|119	0	2	JK790756
GB02090	CAGATCATCACCTCTCTTTCCA	GCTTCAAGATTTCCCATGCT	111	112|111|113|110|100|93|109	0	18	JK790757
GB02095	CCCGTTCCGTTTACCTATCA	CTGTTGGTTCTGGCACAATG	180	180|179|178	0	2	JK801519
GB02096	CGTTCCTACGGTTTTTCACC	AAAAACAATCACCCAATATGCTC	162	162|165	0	3	JK801519
GB02099	AAAGATGGAACTCCGATGTCA	CCGACCATACCTTTCAGGAC	145	145|144	0	1	JK801520
GB02101	GATGCAACCGGAGGTCTATG	CCACCTTTCACTTGCTCCAT	183	183|186	0	3	JK801521
GB02102	GTCCATATGGTGCTGGAACA	GCAGCTGCCTTGAGTTTCTT	104	104|105	0	1	JK801521
GB02103	GGTTTGGATCCGTTTCAATG	TGGTAGTGAAGGGGTTGGAG	178	178|182	0	4	JK801522
GB02104	CCCGTAAACTCTCTGGGTGA	TAGGGTCCCTGGACAGACAA	174	174|183	0	9	JK801522
GB02107	GTGGCCACATTACATTGGTG	TGTGGCGTAAACGGTGTAAA	183	185|183	0	2	JK801523
GB02108	CATTGCCATCGGTTTCATC	TTGGGGCAATAAAGAAAACC	177	177|178	0	1	JK801523
GB02109	GCGTGATGAATTGACTCTGG	CCATGCATTGAGGATACCG	182	182|183|181	0	1	JK801524
GB02111	TTTGTATGCTACGCGGAGGT	CCAGAAATTTGAGCAATCCAA	114	114|115	0	1	JK801524
GB02113	GGCAATGGAGCATTCATTTT	TGAACTTGGTGGGGGAATAA	177	177|176	0	1	JK801525
GB02115	TCAAGGCTCAAATCCGTCAT	TGGTGTAGGTTCCGATGTCA	181	181|182	0	1	JK801526
GB02116	GATTGGCAAAACCCTTGAGA	GCCTTCTTCCACAGTGGTGT	191	191|196|192	0	5	JK801526
GB02117	CACTGAGAGATTTGTGCAGAGG	GCATGTTTGGCATTATGTTGA	84	84|80|79|83	0	5	JK801526
GB02124	TAAACCATGGCAACGAATGA	TTGTTATCGCCGTGAATGAG	180	180|178|181	0	2	JK790760
GB02132	GCCCTTTCTGGATGTTTTGA	CCAACTTATGGTCAAGAACCAA	100	100|101	0	1	JK790762
GB02141	TTTTGGAAGGAACTTCTTTGTG	TGGCAAGCGCTAGTAAAAAC	176	176|174	0	2	JK790765
GB02155	TGTCCATGGGAAATCTGGTT	ATCCATACACTCCGGTCAGG	183	183|184|185	0	2	JK790770
GB02156	GCTGGCTGAATCAGTTCCAT	GCACAACCCCATGTTCAAA	161	161|162|160|159|165	0	4	JK790770
GB02168	CCTCATGGTAACTGAGTGCAAA	GTTGATGCCACAGAATGCAG	142	143|142	0	1	JK790774
GB02172	TTAGTCAAAGCCGGCAAGAT	AACGTGTCCATTTCCGTCAC	187	187|188	0	1	JK801528
GB02173	ACGGCTATAAGAGGGGCAAT	TGAAGCACCTTTTTGGGAAC	180	180|182|181	0	2	JK801528
GB02174	GGCCACCTTTGAATGTCTTC	TCAACTCTCTCGACATCTTCCA	131	131|130|129|133|134	0	3	JK801528
GB02183	TCCTTCTTCCTGAGGCAATC	TGAAGGAGCAGACTTTGGTG	126	127|126|125	0	1	JK801531
GB02184	TGCCTTCAAAATTTCCTTGG	AGGCTTCAGGTTCCTCGACT	191	191|190|192	0	1	JK801532
GB02185	TGAACAAACCGTTGAAACCA	ATTGACACCCGCATTTTCAT	171	171|169	0	2	JK801532
GB02186	GGAGGCCCACCGATAGTAGT	CCATAAAAATTCCCCCACAA	84	84|82|85|81	0	3	JK801532
GB02187	GCGGCTTTTGTTCTTCAGTC	CGATCTTTGCTTCCTTGCAT	192	191|192	0	1	JK801533
GB02198	GTTAGCGAGAAGGGCAGGAT	GAGCTCAATGTCGCAAAACA	134	134|132|135	0	2	JK790778
GB02202	CCATCAACCGAAAGCAAAGT	GGAGGACCTAGGGACCACAT	162	162|163	0	1	JK790780
GB02203	AAGCACAAGAGAGCCGAAAG	ACACAGGCCAAGAAAGATGG	179	173	6	6	JK790780
GB02204	AGATGAAGGTGGAGCAATGG	TGATGTCTTGATGGATATGCTTG	100	100|103	0	3	JK790780
GB02206	GCCCTCAAGGGAAGAAAATG	AGATGCAACCTCGATAAGTTGA	178	178|180	0	2	JK790781
GB02210	GAAATCAGGATGCATTGTTGG	CATGTATGGCTCCCATCTCC	172	172|171	0	1	JK790782
GB02215	AATGAAAGAGGGTGCCACTG	TAAAGCAAACACTGCCCACA	189	190|189	0	1	JK790784
GB02228	AGAGTTCGCCAGGGAAGAA	TCACTTCTTTGCCTTCTTTGG	95	95|96|97	0	2	JK790788
GB02229	AGACGGTGTTCGAAGAGGAA	GAAGAACCTGCACATCGTCA	184	181|124	3	60	JK790789
GB02231	CCGATGACAACGATGATGAC	CACCAAACAGAAAGCCAAATG	137	135|137|134|138	0	3	JK790789
GB02235	TTGCGAGTTGGGTGAAGAG	AAATGTGACTCGACCCGTCT	180	180|181	0	1	JK790791
GB02243	ACTGTTTTTGCTTCGGCATC	TCAATTCAGACAACAGGCACA	128	128|129	0	1	JK790793
GB02251	GGACGACGGTGGTAAGAAAA	AACGGATGAGGCAAAAACTG	185	185|186	0	1	JK790796
GB02255	TACCATCGATTCCCGTTGAT	CACACTCAGAAACCAAACACCT	102	102|104	0	2	JK790797
GB02256	CGAACTCCAGGTGGAGAACTT	TAACTCCACCGCGCTCTTAC	185	185|186|187|184	0	2	JK790798
GB02258	GCTGGAATCCATCATTGGTAA	AACATCAGCTGGTCTGAAACAG	132	133|132|126|134	0	6	JK790798
GB02260	CAAGCGCATGTGTGAAAAAT	GTGGGTGATCTTGGACTTGG	191	191|190|192	0	1	JK790799
GB02261	AGCGCCTCATGATGTACCA	CACCATCACCAAACAATGCT	172	172|173|171	0	1	JK790799
GB02263	AGAAAAGCGGGATGATGATG	TGAAAATCAAGCACCCCATT	175	181|172|182|180	3	7	JK790800
GB02265	GAACCGCACCTTCACCTAAC	TGCGAGAAGAGGAGAAGGAA	181	172	9	9	JK790801
GB02266	CTCAGGAAAATGGGTCCTTG	CTGCTCCAATGCTTCATTCA	177	177|174	0	3	JK790801
GB02275	TGATGATCCTGCTGAAACCA	TCATCAGAACCAACGGAACA	183	183|185	0	2	JK790804
GB02286	TGTTTTAGCTGAGCACACATCA	CCCGTTCAAGAAAAACGAAA	186	186|184	0	2	JK801535
GB02288	AATTCCAGGCTGATAGCTTCC	GGCAATGCAATGGTTATCAA	154	154|153	0	1	JK801535
GB02289	GGTTGCACTTGAGGGAAAGA	TTTGAGTTCACCAGGCTCAA	177	177|178	0	1	JK801536
GB02290	TGCAACCGTTGGTATTCAAG	CACCAGCTCCACAGATAGCA	180	180|185|181	0	5	JK801536
GB02292	TCCTCGTGGATTTCCTTGTT	AGGATGTTCACCAGGCTCAT	171	170|172|168|171	0	3	JK801537
GB02293	ATTCATGGGAGGCAAGAACA	AGGGGCTTTGGTGAGGTAAC	173	173|174|172	0	1	JK801537
GB02294	GCTTGGCTCCTGAAAACAAC	CCAAAGCATAAACCATCATACAA	158	158|159|162|161	0	4	JK801537
GB02297	CTTTGCTCCTTTCCCAACTG	CCCACTCGTGGAATGCTATTA	153	153|154	0	1	JK801538
GB02300	GTGCCATTTGCTGAGAGGAT	CGGTTCTCTAAAATGGCAATG	91	92	1	1	JK801539
GB02306	TGAAAGCCTGGGATTGTAATG	TCCATTTCCCAAATACACCA	142	142|143	0	1	JK801541
GB02307	TGGCAGCAATGAAGGTGTTA	GCTCTTTGCCAGCAGGATTA	165	165|166|164	0	1	JK801542
GB02308	TGTGCAAGCTTCTCCATCAC	CGCATCTTGGCTCAGATTTT	181	181|182	0	1	JK801542
GB02311	GCCAGTGCTAGCATGACAGA	TCTCAACTCCCACCCATCTC	182	182|183	0	1	JK801543
GB02312	GAACCTGCTGGCAGCTAAAG	CCATGTGGGACCCTTGAAT	152	151	1	1	JK801543
GB02315	GATCTGGGTATCGACGGAGA	ATTCGGGTTCACCATAGCTG	166	166|167|164	0	2	JK801544
GB02316	CTCGGATGATCCAGATGACA	AGGGGATGGTGAAGAGGATT	197	197|198	0	1	JK790807
GB02317	CATGCTGTTGCCTTTTTGAA	TAGCCACCTTTCGCTTCCTA	175	175|174|173|177	0	2	JK790807
GB02318	TCTGCAATGGAAAAGGAACC	ATGGATTTGCTTGCTGGAAA	124	124|125	0	1	JK790807
GB02327	GTTTGAAAGTGATGCGGACA	TCCCAATATGTTCGTGCAAA	175	174	1	1	JK790810
GB02334	AACGAACCGCTCAAAAACAT	GGTGGAGGTTGGACGTAGAG	159	159|157	0	2	JK790813
GB02335	GCGATCTTGAACCATGCTCT	GGCGCAATAGGTGCTTACAC	175	175|176	0	1	JK790813
GB02338	TTGAACTCCCTGTGGAGGAG	CAGTGTATTCGCTGGGGATT	172	172|169|173	0	3	JK790814
GB02339	GCGAGCAAAATACTTTCAGCA	TGTGGAGAATGAAAGTGAGTGC	171	171|172|174	0	3	JK790814
GB02340	TTTTCGTCAAGACCCTCACC	GGAGTGTGGACTCCTTCTGG	175	176|175|183	0	8	JK790815
GB02341	GGCAAAAATTCAGGACAAGG	CAACTTCCAGGGTGATGGTC	180	180|181|178	0	2	JK790815
GB02342	GGAAGGTATCCCTCCAGACC	CAGGGTGATGGTCTTTCCAG	155	155|154	0	1	JK790815
GB02352	TTGCCTGGATTCGGTATCAT	GATTCCAGTGGGGACAGCTA	190	190|192|191	0	2	JK790819
GB02354	TGCATTTCTTAGGGCTTTCG	CCAAGGACTTGGAGCACATC	165	165|167|164|166|163	0	2	JK790819
GB02356	CTGTCCTCTTTGTCCCCAAG	TTGCTGCAACATTTCTCTTGA	179	179|180	0	1	JK790820
GB02357	GGCATTCTCAAAGAACCTCAA	CTGACCCTCCTTCATTCTGG	128	128|47	0	81	JK790820
GB02358	TCTACTTCGACTCGGACACG	GCACGTGTAATGCATGTTCC	156	156|158	0	2	JK790821
GB02359	ACGCCTTTATTTGTGCCAAG	AGGATAACTTCCGTCGTGAAA	179	179|178|180	0	1	JK790821
GB02360	GGGAATGATAATGAAAAACAGGA	TCAATCAAATTGCGAGAAGC	84	84|81	0	3	JK790821
GB02376	TTAGCACTGTCCGTTTGACG	TTTGGTTTTGTTGTGGTTGG	181	128|126|96|127|129|98	52	85	JK790827
GB02379	GAGGAGGTCGAAATGTGGAA	AATTCCGAACAGCTTGGTTG	163	163|162	0	1	JK790828
GB02393	TTTATGGAACTGGAGGTGGTG	CAAGTGCATTAGGCCCAGTA	133	132	1	1	JK790832
GB02396	CCGAAGATGGGAAGAGAAAG	AAAACAAGACTCCTTGCAATCTG	137	141|137|144|143|140	0	7	JK790833
GB02408	CTGCTGGTGGAGATGGAGAT	TCATTTTCTTGGAAACTAAACAAAA	139	141|139|144	0	5	JK790837
GB02409	GACGAATGGTCACAAAACACA	TGCAGTCTGTCGACACTGAAG	181	160	21	21	JK790838
GB02419	GGTGTTTTTGAGGCTGCAAG	TTGAGTTCAAGGCGGAATTT	177	177|176|178	0	1	JK790841
GB02420	AAACACTAGGCATATCGATACAAA	CACAGCAAAGCCTGTGAAAA	129	127|128|123|122	1	7	JK790841
GB02423	AGAAGCCTCCTCTCCCTGTC	TGGTAGAGCAACCAGAAGGAA	130	130|131	0	1	JK790842
GB02426	CCAGGAGGACCTCATTTGAA	CCTATAAGCACACATTTAAGGGCTA	105	105|110	0	5	JK790843
GB02434	TTGGCTGATGGGGAGTTATT	CATGCATTGGAAGCTTTTGA	194	194|195	0	1	JK801546
GB02439	TTCTCTTTGCGCCTTTCTTC	AGTTGGCCTTGGAAAGATCC	183	183|169	0	14	JK801548
GB02441	CAAGCTCCGTGTTGAACGTA	CACTGTCCCCAAAAGGGTAA	90	91|90	0	1	JK801548
GB02446	GGCAGGGGATATAACGTCAG	AGTTTGTCCGAATTGCCAAC	176	176|178|177	0	2	JK801550
GB02447	GAGCGTTTTATGCCGAGGTA	TTTCAGACATTATGGATATCACCTCT	126	126|132|133	0	7	JK801550
GB02448	TCCAAGGCGAGAGAGAGAGA	GGTTGCCATGCTAAGGAAGA	190	166|172	18	24	JK790845
GB02451	CATTTGGGTCGTTTCGAAGT	GACCCGCTGTGAATACCTTC	157	157|158	0	1	JK790846
GB02452	GCTGCACGTGACAACAAGAA	TGGAGATTTGGGTTCTTTGC	169	169|172|170	0	3	JK790846
GB02458	AGCCACCAACTTTTGTCCAC	CGAATGTCCATTCATGGTGT	181	182	1	1	JK790848
GB02463	CCTTCCTTCATTCGCTTCAC	TGTGTGGTTTCCTCACTGGA	183	184|185	1	2	JK790850
GB02465	TGCCGAGGAAGAGAGTATTACA	CTCGGCACAATTTCAGGTG	164	164|165	0	1	JK790850
GB02474	CAGCCTGGAAATTCGCTAAA	TGAATGAATTGGCCTTGTTTT	151	151|154|155|152|150	0	4	JK790853
GB02475	TGCCCTTTCAAGATCAAAGC	CCAGCAGGCAAATCTCCATA	203	201	2	2	JK790854
GB02478	TCATGGCTCGGAAATTCTTC	GTTCTGAGCAGCAACATGGA	180	180|182|183	0	3	JK790855
GB02480	ATTGCGAGTTGAGGAAATGG	CGTCGCAGCCTTGATGATA	172	172|169|173|174|218|171	0	46	JK790855
GB02487	AATGACTCGTGTTCCCAAGG	TGGTGAAAATTCCTCCAAGTG	182	182|183	0	1	JK790858
GB02494	AGAGCTCTTGGCTGTGAGGA	CAGCTTCATGGAGAATTTTGG	167	167|168|166	0	1	JK790860
GB02495	CAACTCATGGCGACTTTCAA	ATCGAATTGCGCAAAACCT	145	145|146|144	0	1	JK790860
GB02503	TCCCGCTACTTTGAAGAAACA	CCCCTGAATGAAGGCTGATA	181	181|180	0	1	JK790863
GB02504	TTGTCAGTCTAGGTGGTTGTTGA	CGGATGAACCGAAGAGTAGC	82	82|79	0	3	JK790863
GB02507	TGGCTTCTTGGGAATGTAATG	ACTCCAAGGTTGCCAGTCAC	159	159|157	0	2	JK790864
GB02518	TTTGATTTCATTCGCTGCAC	GGTGGCTTTAGCTTTGCAGT	171	171|174	0	3	JK790868
GB02524	ATATCGTTCCTTGGGCTCCT	CGTTACACACTCCACGATCC	153	154	1	1	JK790870
GB02527	TGCCCCTTTCTTTATTGAAAAAT	AAGCCGAAATCTCCCCTTTA	162	164	2	2	JK790871
GB02530	CTCAACGCCAATTCCATTTC	GATGATAAAAGGGGCCTTCC	170	171	1	1	JK790872
GB02535	TAGCTGCACCACCAACTGTC	AGCTCCAGTGCTGCTAGGAA	170	170|171	0	1	JK801551
GB02536	GCTATCAAGGCGGAATCTGA	ACGGGAACTGTAACCCCATT	169	169|173	0	4	JK801551
GB02538	AATGGCCAGTGTTGAGGTTC	CTTCGGCTATGGAAACTTCG	162	162|161	0	1	JK801552
GB02539	GCCAAAGTAGAGACCGAGGA	TGACTCCGCCAACTATGACA	181	181|180|179	0	2	JK801552
GB02541	CAATTGCAAGTGGAATGCAG	CCTGAAATGCTCCTCGACTT	176	176|175	0	1	JK801553
GB02547	GCGTGGAACCAGTTGAGAGT	GGCAGCACCGGATGATATAC	189	189|188	0	1	JK801555
GB02548	TGCCAGGAAACTCATTGTTG	AGAACCATCAATGGCGAAAG	158	158|159	0	1	JK801555
GB02552	CTCACTCCGCCATCTTCAAT	CAGTGGTGATGAAAGGATCG	170	170|172|171	0	2	JK801557
GB02553	GCTGAGGCTGGAGCTGAGTA	TGGTGCAACTAGCATTGGAG	179	179|177	0	2	JK801557
GB02554	GGTCTTATGACCACCGTCCA	AAGCCATTCCAGTCAGCTTG	161	163|161|164|162|160	0	3	JK801557
GB02566	CGGAGACGGGTCTGTAAGAG	CATCCCTACTGTTGCCATGA	122	122|121	0	1	JK790876
GB02573	TCCTGGGAATTTCAAGAAGC	GCTTTGAGGCAGGCTTAGAC	168	168|169|167	0	1	JK790879
GB02575	CTCCGGCGAAGAGTGTAAAG	CGGACCCAAATACACCAACT	130	130|128	0	2	JK790879
GB02581	TTGCGAATGTGGAATCAAAA	CCTGGCTGATCAACCTGTCT	149	149|151	0	2	JK790881
GB02589	TGGATTGCCAATGTCTCAAC	TGCCATGGCTACTTTCCTCT	183	183|182	0	1	JK790884
GB02592	ATGATTGGTACCGAGGATCG	CTCTGGTCCACCCAATTCAT	175	176|175	0	1	JK790885
GB02597	TTTGTGGTAGCATTGCCTCA	GGCGACAGCTGAGTAGTGGT	177	177|178	0	1	JK790887
GB02598	AAGGAGCTAGCTGGGCTTTC	TCAAATGCATTGCAGGAGTC	180	180|179|186	0	6	JK790887
GB02599	GGGTAGCACTTGTTTTCTGGA	GATTGTTTCAACAAAAACAACACA	118	118|121	0	3	JK790887
GB02604	GATGCTGTCAGGTTCGATCTC	AGGGGAAATCTCCAAAATCG	174	174|173|171|175	0	3	JK790889
GB02605	TAAGGGGCTGCTCAAGTGAA	TGCTTCATTTGAAGGACATGA	159	159|160	0	1	JK790889
GB02607	CAAAGCAGAAAGTCACCTTGC	ACCTGCAAAGAAAGGACGAA	185	172	13	13	JK790890
GB02609	CTGAGATCCGACACTCCACA	TGAGCCTCGTACTCCTTTGC	184	184|190|181	0	6	JK790891
GB02610	GGAGGCAAAGTTGAAAGGAG	GCATGTTCATTGTTGCCTTG	159	159|158	0	1	JK790891
GB02620	GATTTGTCCAAGGCAGACAAG	AACATTGCCATGTGATCTGC	153	153|152	0	1	JK790894
GB02621	TGCTTTCTCGTATAGCATCCTG	CCACGTTTACTGCCCAACTT	178	180|178|177	0	2	JK790895
GB02622	CGAGAGGTTAAGCTGGGTCA	AAATATGGAGCACCGTCCAC	135	135|137	0	2	JK790895
GB02623	AGGACGGAGATTGGATGTTG	GATTTCTTTCTTGGATGCTTGA	159	159|161|158|162	0	3	JK790895
GB02625	TCCGTTGGAAAGCAAATCTC	AAACTTGGGCCTTCACCTTT	182	182|183	0	1	JK790896
GB02626	CCACACTTGCTGACAAGACC	ATTTTCGTCCCTTGGTTCCT	140	50	90	90	JK790896
GB02632	TCCAAGTTGGGTTTCACTGTC	GGTGTAAGTGGGTCGCTCAA	163	163|165|162	0	2	JK790898
GB02633	CCTTCCCTATAATCCGCTCTG	GACGGTGAAGCTGAGGAAGA	187	188|187	0	1	JK790899
GB02636	AAGCCGCAATAGTTGCTCTC	GACATGACGGTCGAGGATTT	193	39|193	0	154	JK790900
GB02641	GCTACATGGCAGCAACTGAA	CGTCCTTGGTGACTGTGAGTT	135	134|135	0	1	JK790901
GB02642	GCCGGAATCTGAAAGACAAG	TTTACCAGGGATCGTGCAAT	177	177|150|179	0	27	JK790902
GB02646	CGGTTATCAATGGCACTCCT	TAGTTTCGGGGCTAGCTTCA	184	184|183	0	1	JK790903
GB02660	CTCCCCAATTTCTTACCTTCC	GGTTCTTGGTTGCCATTGTT	174	174|173|156|175|177|154|155	0	20	JK790908
GB02661	TGAGCAGCAAAAGCTTGAAA	GAATCACGGTTGAACCCACT	184	184|185	0	1	JK790908
GB02662	GCCGTGGTGGTTTTAACAAT	CCAATTTCCACGTCCAGAAC	105	105|106	0	1	JK790908
GB02663	TTGAGACGAAAGGTAGTGTGGA	TCTTCACGCTGCTAAGCAAA	163	167|165	2	4	JK801559
GB02664	CAAAGTCTGTGGACGTGGACT	CGGAACCTTCCTGACATGAT	183	183|182	0	1	JK801559
GB02671	CACAAGGAAGCTGATCTTTACTAGG	AAGCAACAAATTGTCCCTGA	121	120|116|115	1	6	JK801561
GB02673	CTGTTACTCGTGAGGCACCA	AGCCTAGAAACGCGAGGAAT	169	169|170	0	1	JK801562
GB02677	TTTGAACATCTTTGCCGTTG	AAATGAAGGGGCTGTAGTAAAAA	126	129	3	3	JK801563
GB02679	TGGCTGCTTTAAGCTGGAAT	CAGCCAACCTAACGACACAA	175	194|175|195	0	20	JK801564
GB02680	ATAAGGGGACCGTTGATGCT	GGATGATTGTCACAACCCAAG	112	112|113	0	1	JK801564
GB02681	TGAACAGTCCGAAACCCATT	GAGATCCACAAATCCCCAGA	172	175|172	0	3	JK801565
GB02683	TGCCATTTGAGGAAGGTTTC	ATTCTTTGGGGCAGGGTTAG	142	144|142	0	2	JK801565
GB02688	TGCTGAGGTTAAGGGTTTGG	TGCTAGCTGCCAACTGAGTC	183	183|182	0	1	JK801567
GB02691	CATTAACCCTGCGGTGACTT	CAAGGCAGTTCCCTTGTTGT	179	179|180|178	0	1	JK801568
GB02692	AAGAGAAGTGCCCGTGACTC	TTACAGCAGCACCGAAACTC	119	119|124|120|118|205	0	86	JK801568
GB02695	CAAGAATGCCGTCGGAAC	AAAATAAAATGAAAAGACAAATTGTGG	111	111|120	0	9	JK801569
GB02702	ATTTTGCGAGAGGAAAAGCA	TCCATCTGCATGCAAGTTTC	179	179|178	0	1	JK790910
GB02707	TCCAAGTTGGGTTTCACTGTC	AGCGCCTGCAAATGTCATAG	134	134|133|135|136	0	2	JK790911
GB02708	AGGAAGGAGCGAAGGAAGAG	CACAGCTCGCCTAAATCCAT	163	165	2	2	JK790912
GB02712	TCGAGCTATAGGAACGATTGG	TGCCATCCACAACAACATTT	181	181|182	0	1	JK790913
GB02715	AGCCCAACAGATTTGCATTT	TCATTGAAGCGAATGCTCAG	186	186|184	0	2	JK790914
GB02716	CGGATCATCAGGCTGTTATG	TCAACCACGTGTTTCGATATG	114	114|115	0	1	JK790914
GB02720	AGCAGAAGCAGAAGCAAAGG	GGCCTTAGGTTTGGGATCAT	175	175|177	0	2	JK790916
GB02721	CACCAAACTCAGAGCAAGCA	CCCTGAGATGTCAACCTTGG	185	185|186|184	0	1	JK790916
GB02724	TCGTCCTTGTTTTTCGTTGA	GCTCCCCTTCTTTCAATTCC	219	197|211|222	3	22	JK790917
GB02725	GGGACGCAAAAAGGGTTT	CTTCAACCGGGGAACATCT	154	154|155	0	1	JK790917
GB02728	CCCTTTTGGTCCTACCAATG	CCAATATGGGATCAATGCAA	155	156	1	1	JK790918
GB02732	CAGATCCCCAAGATGGAAGA	ATTTGGTCGGCTTGTTTGAG	183	183|182	0	1	JK790920
GB02734	GCACTCATGTTGCACCTTATG	CTCGGCAGATGCACTTGAT	136	136|134	0	2	JK790920
GB02749	TTGGAATCGTTGAGGGTCTC	TCCAGTCAGTTTGCCATTGA	168	168|167	0	1	JK790925
GB02752	ATTGCGAGTTGAGGAAATGG	AGAGAAGCTCCACCAACCAA	134	134|135|136	0	2	JK790926
GB02756	ATTTCGTTTCTCCGTCATGG	AAGTTCATGGTGCTTCCATTG	178	178|179	0	1	JK790928
GB02757	TGACAAGGACAAAGCTGCTG	ATGCCAAACTTGTCGTGGAT	181	181|182	0	1	JK790928
GB02759	GGCCGTCGATTTCTCTGATA	CATGAAGCCCATCATTAGCA	182	181|182	0	1	JK790929
GB02764	TGTGGGGAGGTTCGATACA	CAAAAACGGCTCCCATAGAA	163	163|164	0	1	JK790930
GB02770	TGACGGTAAAGAAGAAGATACGG	CTTTTGAAGCAGCCTCATCC	84	84|81	0	3	JK790932
GB02776	CGTGAGGGAAAGGTGAAAAG	ATTTCCTCGCTGACCCATC	147	147|146	0	1	JK790934
GB02784	TTTGGTCGTTTGCTTCTTGA	GGTGCACCTGGGAAACTTAG	170	85	85	85	JK790937
GB02797	CCAACATGGAACACAAAGGA	AGCCTTTGTAGGAGGCAACA	130	130|129	0	1	JK790941
GB02798	GTGGAAGCCAAAGTTTGAGG	GTGAGGTTCGGCTGTGTCTC	175	175|176	0	1	JK790942
GB02800	CTGCATCAAAGCAAAAACCA	CCCACTCATTTGCTCAATCA	94	95|94	0	1	JK790942
GB02803	CAGTTGGGTATGGGATTTGC	ATGCAAAACATCAAGCATCG	116	116|117	0	1	JK790943
GB02827	ATCCAAGACGTTGGCTGAAA	TGAGGAATTCATTGCCTGAAA	143	143|144|141|142	0	2	JK790951
GB02837	CCGCCATTGATTTTCAACTT	GCATTGACAGCACAAACACC	203	203|204	0	1	JK801573
GB02839	TCTGCAATGGAGAAGGAACC	ATGGTTTTGCTTGCTGGAAA	125	124|125|86	0	39	JK801573
GB02842	CCTAAAAGAAGTGCCCGTGA	TATCCATTGGTCATCCCAAG	160	160|161	0	1	JK801574
GB02844	GGCATAAGGTCATGGAGGAA	AGCCAACAACATGTCCTCAAC	178	178|177	0	1	JK801575
GB02849	TGGCAGCAATGAAGGTGTTA	TTCTGGAGCACCATGCTCTT	179	179|180|178	0	1	JK801577
GB02851	TGTTGTGTGTCGGTTGTCGT	TGAAGAAAGTAGGGGCAAACA	79	79|78|80|81	0	2	JK801577
GB02853	CATCAATCCAAAGGCCAAAT	GAGCCAAAGCTTCAGCAAAG	180	180|181|179	0	1	JK801578
GB02854	AGGCGCTGGTAGAGCTGTT	AAAGTGTTCCACACACTGCAA	166	168	2	2	JK801578
GB02858	TAAGTCGACTGGTGGGAAGG	AGCCTCTGGAAAGGCAATTT	166	166|169|168|167	0	3	JK790954
GB02862	CTTTTGGGGACGTAGATGGA	TTTCCCACGTAGGCTTTTTG	180	180|181	0	1	JK790955
GB02872	AGAGGCTCTGAAGCATCCAT	CATTTTGCAGGCATGTGAAG	157	160	3	3	JK790958
GB02886	GCTCTCCGAAAAGATCAACG	CCACGGTTTCATCAGAGGAT	173	170|173|172	0	3	JK790963
GB02889	TCGCTCGTTTGAAGGCTTAT	CTGAGCCCTCTCCTTCCTCT	180	191|180	0	11	JK790964
GB02890	GACGGCTGAGGAGAAACTTG	CAAAATTCAAAAATCCCGTACA	138	138|140	0	2	JK790964
GB02899	CAAGACAATGGCAGAGCAAG	CCGGTGATAGGAGAAAGTGC	127	127|129|128	0	2	JK790967
GB02901	GGGATCTGAACACCCAAGAA	CAGATTGCAAGCAACCTTCA	174	174|175	0	1	JK790968
GB02902	GGACTACAAGCAGGCTGAGAA	ATTCGAGCTTCACCTCCCTA	159	159|158	0	1	JK790968
GB02904	TCGGAAAAGATGTTCAAGCA	CACGAGGGAAGATACGAAGC	166	166|167	0	1	JK790969
GB02905	CGTGAAAGCAACAAGCTGAG	CAGAGCATGAACTTGATTGGA	128	128|129	0	1	JK790969
GB02907	ATGACACTGCTGACCACCAC	ATCATAGGTCCTTGGCTTCG	183	183|184	0	1	JK790970
GB02917	GACTGCTCAGGCAACATCCT	ATCAAACTTGGGAGCCTTCA	137	137|136	0	1	JK790973
GB02921	TCGATAACAGCGGAACTGTG	ACAATTTGTCTCCCGTCAGC	155	155|156	0	1	JK790975
GB02922	ACCCTTTACTGGTGGCTCAG	TGCAGGTCATTTCTGACAGC	170	170|171	0	1	JK790975
GB02928	GAGCACCTTCAAGGCAAAGA	CGCACGAGTAGCAGAAGACA	199	198|199	0	1	JK790977
GB02930	AGCATGCCTTTGTTCTGACA	CACTGCAATGTCTCGCTGAC	171	171|170	0	1	JK790978
GB02935	AACCACCTAAGTATGGTGATTGC	CTCCCCACCCTAAAAATTCA	81	81|78	0	3	JK790979
GB02936	CAGCAACCCTCTGCTCTTCT	GACCTCATCACCACCAGGAT	175	173	2	2	JK790980
GB02938	ATTGAGGGATGGTTCGAAAT	CTGGGTACATGCCATAGAGGA	89	89|90	0	1	JK790980
GB02939	CGAGACCAAAGCAGAAAAGG	TCACCGAGCTTGAGCTTGTA	140	139	1	1	JK790981
GB02943	AAGACTGATTGGAGCCATGC	GACCAAGTGGTTTGCCCTAA	193	193|194|195	0	2	JK790982
GB02944	TGTGAGCACCACCGTCACTA	CAAAATGGAAACTAAAAGAAACCAA	140	139|144	1	4	JK790982
GB02949	ATATCCATGGGCAATGTGCT	TGCAGATTCTTCTTCCTGTGG	175	175|176	0	1	JK801580
GB02953	TACCCTCCGACTCCAACCTA	GCAAATTGCAATCCATCACA	165	76	89	89	JK801581
GB02958	TTTGATGCATTGTTGGTTGAA	ATAGCCCCAATTGTCATTGC	178	178|177	0	1	JK801583
GB02966	CGAATGTGGGGAGGTAGTTG	GAATTTGGGGGCTTGAATCT	177	177|176	0	1	JK801586
GB02968	TGATGAATGTCTGGTGCTCTCT	TCATCCATGCCAATAGCTCA	101	101|99	0	2	JK801586
GB02971	TGCCCCAGATGGTACATTTC	TCCTCGGAAAGTAATTCGAAAC	99	98	1	1	JK801587
GB02973	TTATCAGCACGCCTGTGTTC	TTCCTCAGCAGCTCTCTTGG	186	188|186|187|189	0	3	JK790983
GB02978	GGGGCTTGAAGAAAATCTCA	ACCAAAAGGTCCATGAATGC	180	180|189	0	9	JK790985
GB02992	GACAGGTTCTGTTCCCATGC	AGTTCCATCCAAGATGTGCT	133	133|132|134|135	0	2	JK790989
GB02993	GGCAGTCAACTTTTGGAAGC	AGCCTAGGGACACAGTGGTG	179	179|178	0	1	JK790990
GB02997	CTGTTCGCGGAATGATACCT	ATGGTTCCATCCAACCTCAG	180	180|181	0	1	JK790991
GB02999	GAACCGAAGCCAAACTGGTA	TCCCAAGCTTCAAACAAACA	183	180|187	3	4	JK790992
GB03001	GCAGGTCATAATGAGCGTAGAA	AGACGGGGAGATCCAAGAAT	160	145	15	15	JK790992
GB03019	GGGTATCCATGGACCGTTAAA	AACAATGTCGCAGAGCTTGA	87	86	1	1	JK790998
GB03021	ACCAAAGCCGAACTGGTTAC	TGGAGTTGTGGAACTGCTTG	175	175|174|176	0	1	JK790999
GB03030	CCGTTTCGATTCCCAAAATA	TCATTCCAATTGCCATTACG	157	157|159	0	2	JK791002
GB03034	GACGAAGGGACTGCATCAAC	AAAACCGACACAGCGGAAC	151	151|150	0	1	JK791003
GB03038	TTCAAGGTTGAAGGAGGGTTT	GTAGAAAGCGCCGACTTTGA	191	185|184	6	7	JK791005
GB03040	GCGAAAGTGAGAGGTTGAGG	CAGTACACCAAACCCGAAAAA	162	162|163	0	1	JK791005
GB03051	TCCACTTGGTGGAACACTGA	CAACAGTGCGAACAACACCT	171	171|172	0	1	JK791009
GB03052	CAAGGAACTTCTACCCTGGTG	AGTCAGGTGACTCCCATTTGA	142	142|143	0	1	JK791009
GB03058	GTTCCCATCTCCCAAGGTTT	AGCTTGAGGGTACGGAAACA	124	124|123	0	1	JK791011
GB03066	TGGTGAACCTGGTCACTTTG	GAGGCGACCTGCTGTAACTC	183	183|189	0	6	JK791014
GB03072	TTTGATTTCATTCGCTGCAC	TGAGGTGGCTTTAGCTTTGC	174	174|177	0	3	JK791016
GB03076	CAGCTGTGGACAGCCATTT	GAGTCACCGATCCTTCCTGA	137	137|138	0	1	JK791017
GB03078	CAAAGAACACGTCGCTCGTA	GGAGACCATCGTTGAGAAGC	165	166|165	0	1	JK791018
GB03083	GGCAAAGAAATCCTCCACAA	TCACTGCCATTGACTTGCTT	180	180|178	0	2	JK801588
GB03085	CGAGAGCATTTGGTGACAAG	CGTCGACAGCTTCTTGGTTT	127	127|128	0	1	JK801588
GB03088	ACTGCTTTGGGGAGCATCTA	TGATTGGTTCAACCGTCAGA	114	114|113	0	1	JK801589
GB03089	ACAACGTGAAGGCCAAAATC	CCTCGAGAGTGATTGTCTTGC	186	186|187|192	0	6	JK801590
GB03090	TCTTTGCCGGAAAACAACTC	GATGCCTTCCTTGTCTTGGA	186	186|187	0	1	JK801590
GB03091	TGGTTCTACGTCTTCGAGGTG	TTTCCCAGCAAAAATCAACC	147	147|146|148|149	0	2	JK801590
GB03093	GACTTCATGCCTGAGCACAA	TGGCTGCTTCCATCATATTG	170	115	55	55	JK801591
GB03103	GAGTGCACACCAACATGGAA	AGCCTTTGTAGGAGGCAACA	139	139|138	0	1	JK791020
GB03104	AAGGTGGTGGTGAAAGGTGA	CCTTGAGCACAAGCTTCACA	214	213	1	1	JK791021
GB03105	TACAAAAGAACCGGGAAGCA	TCACCACCACCACTTCCTTT	195	189	6	6	JK791021
GB03109	TGGGCAAAAGAAGAAAAAGAG	ACTAGGGTTGGGGATGACG	103	101	2	2	JK791022
GB03118	GCACTTAAAGCTTCCCCACA	CATCCAAAGATGCAGAGACG	138	137|138	0	1	JK791025
GB03126	AAATGGACTTGTTGCCTTGG	GCAGGGTCCTGAAATTTAACC	165	165|166	0	1	JK791028
GB03127	TGTTCTACAAGCAGGCCAAG	GCTTTCAGTCACCAGAACAGG	87	86|87	0	1	JK791028
GB03140	GGTGAAGTGAAGCAGGCAGT	GAGGCAGCAAATCAAGAGGA	179	176|179|180|173|178	0	6	JK791033
GB03149	AGCCGAAGCAGCTGATTTTA	GTTTGATCGGGGATTGAATG	183	182	1	1	JK791036
GB03156	AATGTTGCTGTCATGGTTGG	CAGGGATTGAAGGTGCAAAT	182	182|189|183|184|181|134	0	48	JK791038
GB03157	CAAGGCTGGATCATAACAGG	GAACCGGCTTTTCTCCAGAT	142	142|143	0	1	JK791038
GB03163	CAAGCTAAGTTGGTGCTGGA	CCCATGATTGGCAACATATAGA	129	129|128|131	0	2	JK791040
GB03165	GGCCTGATGTGAAAAAGCAC	GGTGGCTTTAGCTTTGCAGT	191	191|194	0	3	JK791041
GB03169	ATTTGAGATCTGGGCGATCA	CATCACTCATCAGCCGAAAA	137	139	2	2	JK791042
GB03185	CCCTAAATCACCCCTCAAGC	CGTCTGGGTTTCGTTGTTCT	186	189	3	3	JK791048
GB03193	AGCAGAGTTCAAGCTCGAGTA	TTCTGAATTGCCATCACTGC	99	99|98	0	1	JK791050
GB03198	TTGCTGGGAAAGACCAGAAG	TCCATTGCTGTAGGGTCCTC	200	200|201	0	1	JK791052
GB03205	AGAGGTCGTGGAGGTGGTT	TCATTCGGATGCCACATCTA	148	148|149	0	1	JK791054
GB03208	GCACCACCAAGAAACCTTCC	GCAGCTGACAACTGAAATGAA	169	169|170	0	1	JK791055
GB03217	GCAGAGGACTTGGGAAAAGC	CATATCGGAGATACGCACCA	140	140|142	0	2	JK791058
GB03218	GAGAAAGAGAAGGCCGGAGT	TTTACCAGGGATCGTGCAAT	179	183	4	4	JK791059
GB03219	TAAATTTCCCCAGGGCTTTT	ACCCTTCAGTTTGAGCAGGA	156	156|155	0	1	JK791059
GB03220	TCCATGAAATTGCTGGTAAATG	AATCCGAATCCGATGAGAGTT	142	141|142|143	0	1	JK791059
GB03221	CCGAGCAACGAAACTTGATT	GCTTGAAGTCCACCTTTTGG	159	159|160	0	1	JK801594
GB03222	GAAAACAGAGGCGAAGTTGC	CAAGCACTTCACTGTGGACCT	193	193|194	0	1	JK801594
GB03223	GAAGGTTCTTCGCCTAGCAA	TTGACAATGGCACGAGTCAG	130	130|131|132|133	0	3	JK801594
GB03224	CCGACGAAAGAAACCAGAGA	GTTGCTTCATGGTTCCGAAT	190	190|189	0	1	JK801595
GB03225	TATTGCAGTCAGGCTTCTCG	TCAAGTGATCAGCTCCCTCA	180	180|181	0	1	JK801595
GB03226	TTGAGGGACCATGGACTACC	CAGCAAAGAAAGCATCCTCA	157	157|156|158|159	0	2	JK801595
GB03228	GAACCATTTCTCGTCGAGTG	TAAATGGCACCTAGGCAACC	155	156|155	0	1	JK801596
GB03229	AACTTGGTGTGGGAAGCTGT	CAGCCATTCAAGACAACAAA	125	128	3	3	JK801596
GB03242	TGTCACCAACCTCTTTGCAG	AGATTTTGGACCTGGCTTCC	186	186|185	0	1	JK791063
GB03253	TTCTCATCCACTGGAGGGTTA	AGGACCAGTTTGCAGCACTT	152	152|151	0	1	JK791066
GB03258	CCTGCTCCTCTTGTGGAAAG	GAAGCGAAAATCTGCAGGAG	181	181|182	0	1	JK791068
GB03265	ATGCATGAGCAACCTTTGGT	CATAATTTTGTGGATGGGAACA	127	127|129	0	2	JK791070
GB03270	CCAACATGCTGTGTTTTGGT	CCTGAGCTGCAGGAAAATAAG	187	187|188|186|189	0	2	JK791072
GB03274	TTGGAATCGTTGAGGGTCTC	CAGTCAGTTTGCCATTGAGG	166	166|165	0	1	JK791073
GB03276	AATTGCTTTGAATGGGCAAA	AAGAGGGGCAATCTCACAAA	183	184|195|185	1	12	JK791074
GB03292	ACTAGCTGATGAGGCCGATG	TTGGCACAAGACATGAATACCT	138	138|140	0	2	JK791079
GB03293	GTGAGAATCGGAGACCGAGA	CTTAACGGAGGAAGGGGAAG	188	181|182	6	7	JK791080
GB03310	TTGCAATGAAAAGAGAGTTGATG	AACTTCAACCAGTCAGATGTGG	105	105|104	0	1	JK791085
GB03311	TTTCAAAATGCGTCGCTATG	CCCGACCATCCAAGCTATAC	189	198|189	0	9	JK791086
GB03314	CCCATTCGAGGAAAAGAATG	AACCCTTTGCATAGCAGCAT	170	170|169|168	0	2	JK791087
GB03315	ATGGCTGCAGCTGGACTTAC	CAACATGAGCACCATCCAAC	176	176|174	0	2	JK791087
GB03316	ACCCTCAGAACAAAGCTGGA	TGACCCAAGTGACAATTTGC	103	103|104	0	1	JK791087
GB03319	TCGTTTTGGTCTTGGCTTGT	ACCAAACAGGGAAAGGCAGA	128	128|129	0	1	JK791088
GB03331	AAAGAATGTTGTCTTGGAGGTGA	AGCAGCCTTGATACACCTTGA	159	159|157	0	2	JK791092
GB03340	CTCACCTCCGACGATGTGTA	TGAGGTACGGCAAAAGGGTA	144	144|143|145	0	1	JK791095
GB03358	TGAAAGACAAATGGGGGTTC	TGAGCTGCAACTAGTACCTGGA	149	149|151	0	2	JK801598
GB03359	TGGTTCTCAAGACGGAGCTT	CCTCTTGAGCGATGTCCTTC	184	184|186	0	2	JK801599
GB03360	CGGTGCCACCTTAGAGGTTA	GTGCACCACCCTTAGGAATG	177	177|178	0	1	JK801599
GB03372	TTCTTTAGCAGCCTGCATTG	TTGCCCCAGCTCTCCTAATA	150	150|149	0	1	JK801603
GB03378	CATCAACCTGCTTCAGTGGA	GCCTCCAAGAGGATACCTTTC	179	179|180	0	1	JK801605
GB03382	TTTTGCCAATATCTTGGATGC	TGGGGAGGGATTAACATGAA	83	82|83	0	1	JK801606
GB03385	TGTCTCCGAACCAAGATTGC	CAGAGGGATGGGAGTAAGCA	131	131|132	0	1	JK791101
GB03387	ACGAAGTGGCTTTGATACGC	ATATTCGTTTCAGCGGTCCA	177	178|177	0	1	JK791102
GB03388	GCAGAAGCTTGGGATAGTCTTT	AACATACGGGCAATGTTTTT	108	108|106	0	2	JK791102
GB03390	GTTGCGACGGCTATAAGAGG	TAGCAGCCACAATACCAGCA	164	164|165|167|168	0	4	JK791103
GB03391	TGCTTCAGTTTGCTGGGATT	CTCCTGGAATGGAGACCTTG	147	147|148	0	1	JK791103
GB03403	TGTTGAAACCAGGGGGTTAT	AACGGAAACTTCTCTTCCTCAA	165	165|137|167	0	28	JK791107
GB03404	AGATGAGGAGCTTCCTGTCG	CCACTCTCATCCTCGGACTC	178	175	3	3	JK791108
GB03405	GACGAGGATGAGGAGACACC	TTTTTCCCAGATTGCTTTGC	177	177|153|179	0	24	JK791108
GB03406	ATGAGGTCGGGTTTACATGC	GGACCTTCCCGAAGTCTTTT	115	117|115	0	2	JK791108
GB03413	AGCGAAATCGGAAAACTCAC	AACTTACCTTGGGCTTGGGTA	178	178|176|177	0	2	JK791111
GB03423	TTGACAACGTCAAGGCAAAG	CCAGTCAACGTCTTGACGAA	170	170|171|169	0	1	JK791114
GB03424	CCACCAGATCAGCAAAGGTT	CTTAGAAACCACCCCGAAGA	107	107|108	0	1	JK791114
GB03428	CAGCCACCCCTTCTTTACAA	TGGTCTTCCCATCATCATCA	188	167	21	21	JK791116
GB03434	GACTGGCAGGAAAGTTGGAG	GGATTCGACCTTGAAGCAAC	173	173|174	0	1	JK791118
GB03437	TTTTACAGAGGCGGAATTGG	GGAAAAGCCATAAACCGTCA	181	180|181	0	1	JK791119
GB03450	CTCAAGGGGAGATCAATGCT	CATTTCATCATCCAATGCAGA	170	170|171	0	1	JK791123
GB03451	TGCTTGCTTTGAAGATTGATG	GCAAGCAAATATTATAGCCAATTC	129	129|130	0	1	JK791123
GB03452	TTTTCCGAAAGCTGAAGTGG	CGGGTGGAGAAGACGATAAG	195	195|198|197	0	3	JK791124
GB03460	TTGATAGTCCACCGGGATGT	CAGTGTGTAGGCGTATTCTGGA	152	152|153	0	1	JK791126
GB03462	AGGGCTTCCCTATTTCCTCA	TGAACGTTTAGGGGCAAAAG	181	181|182	0	1	JK791127
GB03463	TTCCGAAAACTGCACTCAAA	GCTGTCGGTTGGAGAGGAT	133	133|134|132	0	1	JK791127
GB03466	CCTAAAAGAAGTGCCCGTGA	CCGAAGCTTCTAGCAGGGTTA	110	110|111|109	0	1	JK791128
GB03469	AGGATTCGTGGAAGAGTGGA	CCCATCATCATCGTTGTAGC	90	90|92	0	2	JK791129
GB03478	AGGAGGAACAAGGGGAGTGT	AAAGCACAACAAACAGGATGG	115	115|116	0	1	JK791132
GB03480	ATTGCCAGCATGGAGAAGAT	GAGCACTCATTCCCAGCTTT	169	169|170	0	1	JK791133
GB03488	CTCCCTGCTCGAGCTATGTT	GGTGACGGAGAATGAGACCA	183	185	2	2	JK791136
GB03492	AGGAGGAGGACAGCAGTTGA	AATGGAGGAGGGTAGCATCA	182	183|182	0	1	JK791137
GB03497	GCCACTTATGTTCAAGCCAAG	TCGCGAACTTCATATTGCTG	197	196|197	0	1	JK791139
GB03499	CAGCAGGTTCTTACAATTTCAGC	ATGCATGTTTTCCTTGCATT	156	156|153	0	3	JK791139
GB03509	GGAACCAAAGTCAACCGAAC	TCAGATAAGGAGCTCCATCCA	181	184|181|185	0	4	JK791143
GB03511	GGGTACCTGGTGCAGAAAGA	TTCGGTACATCTAAACATTAAAGATCC	133	130	3	3	JK791143
GB03514	CAGTGGACAGCGAAGGAAAT	GGTTGCTGAAACTGCACAGA	115	117	2	2	JK801607
GB03515	GAGGGAGAGCCATCCAACTT	TACGGTTTCCCAAGAACTCG	181	180|181	0	1	JK801608
GB03516	TCCCATACCCAAAACTCCAG	CCCTCCCACCAGTTCCTACT	179	178|179	0	1	JK801608
GB03517	TGCTTATCAAGCCCTTAATGC	CGTCACTTGGGTTTGGATTT	133	133|132|131	0	2	JK801608
GB03520	TTGTTCCCCCATGATTTTGT	GGAATGCCCCCATCTTGATA	112	113	1	1	JK801609
GB03525	GACCCTGACTGGAAAGACCA	GACCAGGTGCAAAGTGGATT	173	173|174|172	0	1	JK801611
GB03526	TGTGGGTCGTATGCTGATGT	CACCTTCATGTAAATTCGAACAA	132	132|135	0	3	JK801611
GB03527	AAAAATGGGGCTGTCTTTCA	CCCAAACAGTGAAGCTGATG	183	183|182|184|186	0	3	JK801612
GB03529	TGCAAACAAGGCATAGATGG	TGACAAAGTTTGCAAGAAACAAA	113	113|114|115|116|117	0	4	JK801612
GB03533	AAGGTTATTGCCTGCATTGG	TGAACTTCCTGAGCCTGAGC	171	171|170|172	0	1	JK801614
GB03534	GTTGATGGCTTTTTGGTTGG	CGGGAAATTTTCAACAGACA	173	173|174	0	1	JK801614
GB03535	AGGCATTGATCCTCATTTCG	TCCTTAACATGCATCCGTGA	96	95	1	1	JK801614
GB03537	GAGGTGCTTCACAAGAGTTGC	CAGCAATCTTCACGGATTTG	165	165|164|168	0	3	JK801615
GB03539	GGTTCCGTCTGTTTTTGGAA	GCTCAGGTACCAAATGTCCAG	185	186|185	0	1	JK791144
GB03541	GACTGGAAGGTCCTGAGCTG	ACTTCAAACCATGCGGATTC	93	93|92	0	1	JK791144
GB03547	TTTCTGGTGCCGAGGTTATT	CATTGAAAACTTAAAGCAGTAACAACA	146	146|153	0	7	JK791146
GB03549	GCCTGAGCAGGAATACTTCG	TGTTCTCCCCAGCCATAGTC	172	172|171	0	1	JK791147
GB03550	CCCTAGCAAGAAGCTGAAACC	CAATAGTGGCGTCCCAGTTT	135	135|137|134	0	2	JK791147
GB03555	CCTTTTCGACTCGTTGGAAG	GCATTGGAACCCAAATGAAC	181	181|180	0	1	JK791149
GB03556	TAATGCTTGGGTGGCATACA	CACTCGTACATTCTGCAACTCAG	147	147|150	0	3	JK791149
GB03559	CCCATGTTATTTGCTGTAGGG	CAAAAACGGCTCCCATAGAA	134	134|133|136|135|132	0	2	JK791150
GB03562	GCACCCATGCTGCTTTAGTT	GACCACTGCTCGTCCTCACT	155	155|156|157|154	0	2	JK791151
GB03566	TGAAAAGGCGATGATAAGCA	GAAAGATCAACACCGGATGC	174	174|149	0	25	JK791153
GB03572	TGAGGCTTGCAAATTTCTTG	CTCGTGGTTCCAATCATTCC	181	181|180	0	1	JK791155
GB03580	GGCCTAGCGAGCAAAATACT	GTGAGCTTCGACACCGAGA	146	146|147|145	0	1	JK791157
GB03594	AAAGAGATTCCTCCGCTGGT	GCAGACAGTTCCGAGCTCTT	182	182|181	0	1	JK791162
GB03598	CAATGGAGATGCAACACAGG	GCATGCATATAGCTTGGTTTTT	164	169|168|164|166	0	5	JK791163
GB03611	CCCGAATCCTCCAACAATAA	AGTATCGCTCATGCCTTGCT	169	160|161|169|166|162|163|174|167|170	0	9	JK791168
GB03613	TGAGCCTTGCGGTTAATTTC	GCATAACTCTCTCAAACCTTTAGCA	76	76|74|75|82|81|80|79	0	6	JK791168
GB03619	AATGCCAAGAAGTACATTGAGG	AGTGACTCGACTGCCATAAGC	152	152|151	0	1	JK791170
GB03621	TGAGGAAGCACAAGAGGATG	AAAGGCCCAATCAACATTCA	188	188|190	0	2	JK791171
GB03622	TAGAGCTGGACGGACACATC	CCCCAGAGCAAACATTGAAA	129	129|131	0	2	JK791171
GB03627	TCCAATCTTAAGGCCCTTCC	TCATTGATTTCCCCCTTCTG	175	175|174	0	1	JK791173
GB03634	GGAGACCGACTGCTAGTTGC	AACCCGAGACCCAAAATGAC	107	109	2	2	JK791175
GB03636	GCCAACCCAAAGATCCATTA	TTTCCCTCCAGAAAGCACTG	178	178|179	0	1	JK791176
GB03637	TGAAACTGCAAAACAACTTGC	TTCACGGACTCAAACAGCAC	160	160|159	0	1	JK791176
GB03639	CTTGGCTGAGTTCAAGACTGG	TGTTTTGCAAGACTGCAAGC	178	178|177	0	1	JK791177
GB03640	TCTCGGAGAGGATTCATACAA	CAGGTTTGGAGGCTTCTTTG	105	105|107|104	0	2	JK791177
GB03652	AGGCGCTGGTAGAGCTGTT	TGTTCCACACACTGCAAATACA	161	164	3	3	JK801616
GB03653	GGGTATGGGTTTAAGGAATGG	AGCAAATCCACAGCCTGAAT	173	173|174|172	0	1	JK801617
GB03654	GGAACAGTCACCGCCTTTTA	AAATCTGCAGCAGGATCGAA	159	159|160|161	0	2	JK801617
GB03656	TGGCTTCCTCACCAAAACTC	GGAATGAACCTTGGCTCTTG	185	187|185|186	0	2	JK801618
GB03658	AACCGGTTCGACAACTCAAG	TCGAACTCTTCCTCGCTTTC	102	102|103|101	0	1	JK801618
GB03659	GACCCAAGCCAGAAGATTGA	GTCCCAGATCTGAGCCTTGA	172	172|173	0	1	JK801619
GB03661	CGCAAGAAATTCCAGCAAAG	CAAACAGATATACCACACCCTTCA	104	104|108	0	4	JK801619
GB03667	GCCTTGCGGTTACTTTCTTG	AAAGAAAGAGGAAGAGAAAAAGAACA	92	92|91|93|98|97	0	6	JK801621
GB03669	GCCACTGCTGAGGTAGCAC	GACACGATGAAAAGCCGAAC	187	188|186|187	0	1	JK801622
GB03674	GACTACGCAAACTGCGTCAA	TTATCCCATGCTCCTCCTGT	180	180|179	0	1	JK801624
GB03675	TCATTGGGACCAAAAGGTTC	TTGAAAAGAAAGCCTCCATGA	152	152|153	0	1	JK801624
GB03681	AAAGGGAAATCGAATTGGAAA	CAGAGGGATGGGAGTAAGCA	163	164|163	0	1	JK791182
GB03688	GGCAACCCCGTTGAAAAA	CGGTACACTTTCCGATGCTT	182	182|184	0	2	JK791185
GB03690	CCAGCAACTATGGGTGTGAA	ACCTTGGTTTCCTCCTTGGT	122	122|123|124|121	0	2	JK791185
GB03696	TCGAGTTCTTGGGGAACCTA	ATCGGAGTCCCATCAACAGA	161	161|160	0	1	JK791187
GB03697	GACTCTAACCGGCAAGACGA	GAGGACGAGGTGGAGAGTTG	176	176|177|182|179|175	0	6	JK791188
GB03699	AACGTGAAAGCCAAAATCCA	ACCGGTCAAAGTCTTGACGA	166	166|167|169|174|165	0	8	JK791188
GB03714	AAGCTAGTGACTGCCGCTTT	GAGAAGGAACACCAGTTTGGTT	126	126|128	0	2	JK791193
GB03719	CTGTGGGAGAGAAGGGTGAA	TCAACAGATTTCGCCATTGA	182	182|181|180	0	2	JK791195
GB03723	AAGGTGCCACAAGGAGAGGT	AACCAATGGACGGAAAACAG	146	146|147|144	0	2	JK791196
GB03725	CATCAAGGCCTACCTTCCAG	GCTCCTTCAATCCCTTCCTC	171	171|172|167|173	0	4	JK791197
GB03727	TGCATTCAACTGCTTTCCAG	ACCAGTGGTTGGATCAGACG	201	200|201	0	1	JK791198
GB03738	TTAAGGGCCAGCCTCCTATT	TTTCCACCACTCCATTTGGT	114	114|113	0	1	JK791201
GB03742	CGAGGTGTTATGCTTGCTGA	GGCCCCAAAACCTGTACATA	172	171|172	0	1	JK791203
GB03743	TGTTGATGTGAACCCCAGAA	ACAAACACCCCAACCATCAT	185	185|186	0	1	JK791203
GB03744	TGTGCCAAAGAAAGACGATG	GGCACAGAGTGTGTGATGAAC	159	159|157|160|158|166	0	7	JK791203
GB03759	AGGCAGGCAAGCATCTAGG	CCGGATCGTTAGAAACAAGG	151	150|151	0	1	JK791208
GB03763	CAGTCCTGAGGAGATCAGTGC	CAGCTGCAGTTGGTTCATTG	177	177|176	0	1	JK791210
GB03766	CAACTCAACACCCACCAAGA	CTCGTCAAGTCCAGGCTCAT	176	169|176	0	7	JK791211
GB03769	TGGAGGTTACACCCAAAACC	TCAGCTTCCACAAGCCTCTT	179	179|180	0	1	JK791212
GB03771	TGAAAATTGCTGCAAAACCA	TCCGATCTAAAAATGGACCAA	132	132|133	0	1	JK791212
GB03786	CAGCAGGAAGCATGTGAGTG	CCAAACCAAACCAAACTGCT	151	151|152	0	1	JK791217
GB03791	AAAGCCGAGAAAGTGTGGTG	CGTCACTGCTGTCCTCAAAA	187	188	1	1	JK801626
GB03792	GCGGGGACTATGGAAAAGA	GAACCTTGAATTATGCCCTCA	125	125|127	0	2	JK801626
GB03801	AGGAAGAAAATTGTTCAGGTGTC	CATCTACCCATCTCGGCATC	107	106|107	0	1	JK801629
GB03802	TAGGCGGAGACTTCCAAGAA	GCAGTGCAGCATTGGAGTAA	191	191|198|195	0	7	JK801630
GB03804	GCCTTGAACTTTGCCTTCAA	GCAAGACGAGTTCGAGCATA	147	147|148|150|146	0	3	JK801630
GB03806	CTTTACCTTTCAGCGGTTGC	ATCTTGAGGCAATGGTCTGG	170	170|169	0	1	JK801631
GB03812	ACCGGCAAGACAATCACTCT	ACGCAAACGAAGGACAAGAT	178	178|179	0	1	JK801633
GB03816	CAAAAAGATCCGCGACTAGA	TCATTTGCAGACCAAAAGAAAA	93	93|95	0	2	JK801634
GB03825	GGTTTCTGACTTTGGGCTGA	CATATATCAGCAGCTGCACCA	114	114|115	0	1	JK791220
GB03831	GATGAGCATCGGGAAACAGT	ACAGAGAGTCCCGATTGTGC	156	156|155	0	1	JK791222
GB03840	TCAAAAGGGTAATGGAAGTGC	ATCCAACCAAATGGTTCTGC	92	92|91	0	1	JK791225
GB03844	CAATCCAAGGCGAGAGAGAG	GGTTGCCATGCTAAGGAAGA	191	169|175	16	22	JK791227
GB03846	AATGAACAGGCTGGCAAGAT	TGACTCGCAAATAGCTCCTG	104	103|99	1	5	JK791227
GB03848	TACCCATGGATCTGGCAAGT	GCAGCTTTTTCCTGCATAGG	147	147|148	0	1	JK791228
GB03851	ACGTACTTTTGCGTGCAGTG	GGCTCAGAATTGCATCCCTA	177	177|179|175|181	0	4	JK791229
GB03855	CCTTTCTCATTCGGGAAACA	CAAATGTTGCATGTTCCATCA	152	153	1	1	JK791230
GB03858	CGAGAAGGCAACATCTAGCA	AGCCATTGTCTCATCAGCAG	146	146|147	0	1	JK791231
GB03859	TTGTCCCTTGGACTCGAAAC	GAATGCCAGAGAGCTCGAAT	179	179|180	0	1	JK791232
GB03860	GCCGAGGACAAGACTACTGG	GGGTCAAGCTTTGAACCAAT	204	204|205|206	0	2	JK791232
GB03861	GTTGGATGGCAACCAGCTA	CCCTGCACCTTGGTACATCT	86	86|87	0	1	JK791232
GB03863	TCTCAAGCTTGCACATTTCG	CTTGCACTCCTTTTGATCACC	172	172|173	0	1	JK791233
GB03882	GTGGAGGCCTTTTCCTCATC	CCAATATGGGATCAATGCAA	107	108	1	1	JK791239
GB03885	TGCTTTTGGCAATAATCTGG	AGCAAGTAGTTCAGCCAGCTC	88	88|89	0	1	JK791240
GB03889	TTGGCCTTCTTTGGAATTTG	AAGGACTGACAGCTCGTATGC	179	179|182|180	0	3	JK791242
GB03895	CGAACTGTCAGTCCTGTGTGA	GCTGTCTCAACTTGGCTGATT	179	180|179	0	1	JK791244
GB03897	TCATTGAGCATCCATCTGCT	GGAAAACACCATTTTCCATATTT	78	81	3	3	JK791244
GB03903	AGCTCTGACACGATCGACAA	CCCACCTCGAAGACGTAGAA	154	154|157|153	0	3	JK791246
GB03906	AGTTTGATGCCCCAGTGAAC	CCAAAGACAACACCTCTATTTAATCA	155	155|160	0	5	JK791247
GB03909	GCCTCTATGTGAGGTCTGCT	TGTGCCGCAATACCATTAAA	142	142|139|143	0	3	JK791248
GB03915	AAGCTACTGTTTTCCATGGTTGA	AGAAGCACCAAAGACAACACC	128	128|125	0	3	JK791250
GB03922	TGGTGGAATGCAGATTTTTG	CAGGGTTGACTCCTTTTGGA	188	188|187	0	1	JK791253
GB03924	GCCAAGATCCAGGATAAGGA	TCTTTCCAGTCAGGGTCTTCA	160	160|162|161	0	2	JK791253
GB03930	GATGCTGACAAATACAGGGATCT	ATCACGACTGGTCCCACATT	145	145|142	0	3	JK791255
GB03933	TGCTCTGGGCTACTATGAAGG	CATGGTCGATGAAATCGAGA	144	134|144|143	0	10	JK791256
GB03936	GGACTGGACTGGCTCTCAAA	TGACAAAGTTTGCAAGAAACAAA	139	140|139|141|142|143	0	4	JK791257
GB03939	GGGCTAACAGATTCTGCAATG	CTCCCTTTGGCAATTCAAGA	110	110|109	0	1	JK791258
GB03942	GGGATGCCAGTGGTGAAG	CCTGTTCGAAACAGAAACAGC	143	143|146	0	3	JK791259
GB03946	TCGTCCAGCTGAAGACACTC	CATCATACCCCAACCTTCCA	180	180|181	0	1	JK791261
GB03950	GCTAGCGAGCTTGTTTCTGG	TTCCGACGGCTTTTACAGAC	191	193	2	2	JK791262
GB03952	AGGATGGACTCAAGCTTGTCA	TTGAGACCCCCAGATACTGC	191	192|191	0	1	JK791263
GB03954	GGTCATAGCTGGCATTGTGA	GGTCATAAAACCTCAACTTCCAA	127	127|128|136	0	9	JK791263
GB03957	AAGGTGCCACAAGGAGAGGT	CATCGGCAGCATATTTTTCA	165	165|167|166|164|163	0	2	JK791264
GB03965	TGGGTAGCAATTCACTGTCG	ATCCTCCAAAACCTGCAACA	169	169|168	0	1	JK791267
GB03966	ATGCCCTTTGTGGCAGTTTA	ATACAGCCCCACTGCCAATA	157	157|156|161|154	0	4	JK791267
GB03975	TGGTGACCATCCAGAAGATG	GGCAGAGCGTAGGGTTTTATC	147	147|148	0	1	JK791270
GB03976	GGCGACTGTGTAATTCCGATA	TGCATTCAGCTGGACCTAGA	179	179|178	0	1	JK801635
GB03981	AATTTCAAGCTCCTTTTAACAATAA	AGCAAGGCCTGACTTTCCTT	114	115|114	0	1	JK801636
GB03983	GCAGCTGTGCCTAGTCCTTC	ACGTGATCACCACGGCTATT	191	193|191|192	0	2	JK801637
GB03984	CCCCAGTAAGACCATAGAAGC	AGAAGCACCAAAGACAACACC	145	145|144	0	1	JK801637
GB03985	GAACTGTCCCTGTTGGTCGT	TGAAGCAACAAAACCACGTT	183	183|180	0	3	JK801638
GB03986	CCACACCTCTCACATTGCTG	CATGTCACGGACAGCAAAAC	179	179|180|176|178	0	3	JK801638
GB03987	TCTGCTGCCAAGAAGAAATG	CACTCAGAATTGGAAAACATTGA	151	151|154	0	3	JK801638
GB03991	CATGGCCAAAGTTCTGTTGTT	TCTTCCTGTCGGAGCATACC	171	170|172|171	0	1	JK801640
GB03994	CTGTTCGACCTTCCCAAAAA	TTCAAGCTCGAAATGCTTCA	182	184	2	2	JK801641
GB03996	ACAACCAACAGACGCAACAG	TGGGGATGACAGATATTACTGAA	159	160|158|159|162|163	0	4	JK801641
GB03997	TGGTTTGCATCTCGAACCTT	TAACCACTTGCTTGGCTGGT	202	202|203	0	1	JK801642
GB04004	ATTTCTCTGTTGCCGTGCAT	CTCTTCCCAGAGGCAACTCA	177	177|178	0	1	JK801644
GB04005	TGGTGATATAGCATGGGGTGT	GAGGCCGCATATTATTTCATGT	143	142|139|143|144	0	4	JK801644
GB04006	CTGCTCACTTGAAGGGTGGT	GAGACCCTCAACGATTCCAA	177	177|176	0	1	JK801645
GB04007	CCGCTTCCTTCAACATCATT	GCCCTCAGACTCTTCCTTGA	183	183|182	0	1	JK801645
GB04008	TCCACTGACTTCGTTGGTGA	AACATGCTTTGGTGGATGC	147	147|146|148	0	1	JK801645
GB04012	CAACTTGGCAGTCAGGAACA	CTGAACCCTTGCCACTCAAT	180	180|181	0	1	JK801647
GB04016	GAGGCGATTGCTTCGTAAGT	CCTGCTGGCCTTGTTCTTAG	185	185|186	0	1	JK801648
GB04020	AGCTTCTTCGAGGAAATCCA	TTTCCTGTGGAAGTCATTCCT	137	137|138	0	1	JK801649
GB04021	AAGCTAATGTCGGACGAGGA	TGTCGATCCCAACAAAGTGA	179	179|180	0	1	JK801650
GB04023	TGCCTGATATAAATGGTGTTGG	CGGTTTCTTAACCCGAAGAG	105	105|106|100|104	0	5	JK801650
GB04024	ATTAAGGGAACCAGCACGAG	GGTAGCGGAGTAGGTGTCCA	183	183|182	0	1	JK801651
GB04025	CAAAGGCTCGTGTTCTTGGT	CACAGATGACGGAAAAGCAA	180	186|180|181	0	6	JK801651
GB04031	TACCATTCCCACCAAGAAGG	AGCATCAATGTCGAAGCAAA	173	173|172|174	0	1	JK791272
GB04032	CAAGGGTCGGTTGTCTAAGG	GGGTCAAGCTTTGAACCAAT	154	154|155	0	1	JK791272
GB04064	AATTGCTTTGAATGGGCAAA	GAAGAGGGGCAATCTCACAA	184	196|185|186|183	1	12	JK791283
GB04068	GCCAACTTGGTTCGAGATTC	AGTAGAGGGCCCCAGATTGT	143	143|139|144	0	4	JK791284
GB04071	TGTGGGTTTGGATTTATTTGC	TTGGCAATAGAATTTGAAAGAAAA	100	100|103	0	3	JK791285
GB04080	CCAAGACGTTGGCTGAAAAG	TGAGGAATTCATTGCCTGAAA	141	141|142|139|140	0	2	JK791288
GB04082	ACAAATGTCGAATGCAGCAC	AGTGCTGGCAAAGAAAGCAT	185	186|185	0	1	JK791289
GB04101	TGAGGAGGCGTTGAGATAGC	TCATTCGGATGCCACATCTA	108	108|117	0	9	JK791295
GB04121	GGCAAAGGTGATTGGAGAAA	ACAAAGGCTTGCTTTGATCG	179	179|178	0	1	JK791302
GB04122	TCTTCCACAGTCATGCAACC	TCCCACAGTAAGGTGAGAGGA	133	133|134|135	0	2	JK791302
GB04128	GGTGAAGCCTCAGGAGCTG	CGGCATGTCCAGTACAAAGA	160	160|163|161	0	3	JK791304
GB04146	GGAACTGTTTTCTTTTGTTGTGG	TGCCAATAGATAAACGGCAAT	109	109|116|114	0	7	JK791310
GB04157	TGGAACAGGATGGAAAAACC	GCATAGCGGTCAATTTCGTT	161	161|162	0	1	JK801654
GB04160	TGCTGTCATTCGTGGAAAAA	ATGGGGGAATTAAGGCATTG	180	180|181|179	0	1	JK801655
GB04170	CTGACAGTCGGTTTGCTTTG	CCGATGATATGTTGGGATTTG	147	147|144|146|148|149	0	3	JK801658
GB04171	ATGGAGAGGCAAAGAAGCAA	GGTGATCCACCTCCTGAAGA	180	180|181|182	0	2	JK801659
GB04173	CTCCATTCTTTCCTGCTCCA	CAAGCTCATGCTTGTTCCAA	138	138|139|137	0	1	JK801659
GB04182	TGGAGCAGAGAGCATCAAGA	AAGGAAGCAAAATGGAGTAAAA	161	161|158|162|163	0	3	JK801662
GB04188	CAGCTTCAGCAGCTTCCAG	CTCGCATGAAAGTTAAACTGATAA	159	131	28	28	JK791312
GB04191	CCCAGTGAACTACCCCAGTAA	AGAAGCACCAAAGACAACACC	157	157|156	0	1	JK791313
GB04193	GATTGTCTGCAAACGGTTGAT	CCAAACATGCCCTTTAGGAA	175	92|91	83	84	JK791314
GB04194	TCTTCCTTATGGCCTTCTCG	TCAAGGGTCCAAAATCTTTACG	146	49|51	95	97	JK791314
GB04198	TGCCATTTCGTGGTTTAAGG	ACGCTAAACGGAGCATGAGT	173	173|172|171	0	2	JK791316
GB04199	TTCCCTAACCTCACCTACGC	GCTGGTCACTGAGACCCATT	181	182|183|184	1	3	JK791316
GB04203	GCCATAGCCCATATGGAAGAG	GCTGCAGGAGATTGACTTCC	128	128|127	0	1	JK791317
GB04208	CAGCCTGGAAATTCGCTAAA	GCTCTGCACAAGTCATCCAA	173	173|172|176|174	0	3	JK791319
GB04209	TTCCCACCAAGTTCAAAGATG	AGTCCCTTTTCTCGGCATGT	125	125|124|127	0	2	JK791319
GB04212	CAGGTTGATACGTTTTGTGTTCA	GGGGATGAAAGGCAATGTAG	154	154|151	0	3	JK791320
GB04214	TGCTCAGCTGCTTACTGGAA	GTTCATCGGCATGCAAGTTA	183	182|183	0	1	JK791321
GB04215	CAGAGGAAGAAAACCGCTGA	CAAAAGGTTAGCCCATAGTCAA	111	86|95|112	1	25	JK791321
GB04227	CAGCTTGGAAATTTGCTGAA	TGACAGCATCTGCATTCCTT	153	153|152|154	0	1	JK791325
GB04245	TTTCTGGGTGAAGTTGGATCT	TTGCCCTTTCTCAAGCTCAG	126	125|126	0	1	JK791331
GB04249	CTGCTCCGTTCTTTGTAGCA	TACCCTGAGTACGGGAGACG	179	178|177|180|176	1	3	JK791333
GB04251	CCCAGGCAACATCTTGTGAT	CCATGAACCTCCATCAACTTC	157	157|158	0	1	JK791333
GB04253	CGGCTTCCTCAAATTCAAAG	AACATTCCAGCAGGCAATTC	175	168|175|174	0	7	JK791334
GB04259	TGCCAACAGTTACTCCTTCG	AAACACTGGCGAAAAACACG	180	180|181	0	1	JK791336
GB04260	TTGCTGAGAGAGTTGTTGACG	TAGCATGTCCACTCCTCGTG	151	151|152	0	1	JK791336
GB04261	GTTCCTCTCGTCTTCGTTGG	GCCAACAATGCATCTTGATTT	180	180|181	0	1	JK791337
GB04269	TTGCAATTCAAGAGGTTTGGT	CCAAACACATCCACAACCAT	117	117|116	0	1	JK791339
GB04271	CGGCTCAAGAACTAGGAACG	TTTTTCCTCACGTCCTCCAC	178	178|179	0	1	JK791340
GB04272	TCATGTTCGACACAAGATTCG	GGAAGGGCCTTAAGATTGGA	118	118|120	0	2	JK791340
GB04276	CCCCACCATTTTTCAACACT	GTGGGTTCTTTTTGCCTTGA	175	172	3	3	JK791342
GB04278	GAAGCTTCCTTCCTTCCTACA	CCCGAAACTACGGGTTTATC	117	117|128|116|115|125|132|127|126	0	15	JK791342
GB04280	ATCCAGCTGGTTTCATGGAT	GGGTAACGGATAGTACGACCA	184	184|185	0	1	JK791343
GB04284	TCATCTCCAAGGAGGAGTGG	TGGCGCAAAATTTAAAGCTC	93	75	18	18	JK791344
GB04286	TGCAATTCCCAAGTCTCCTT	GGACATAGGATCATCGCCATA	204	203|204|205	0	1	JK791345
GB04294	CTCTCCCCAATTCTTGCTTG	CGTTTACACCACCACCTCCT	167	167|131|169|162	0	36	JK791348
GB04296	TGAAACCTGGATCACTGAAGG	CTGCCTGATCAACTTTCCCTA	132	132|131	0	1	JK791348
GB04300	GACCTTGGCTCTGCTAATCG	TAAGGCCGCAGTGGATAACT	180	180|179	0	1	JK791350
GB04305	TCCACTTGTTGCAACCCTTC	CAGCTCGCCTCTCATGTCTA	143	143|144	0	1	JK791351
GB04314	GGGAGATGGTCCCAAGTTAG	TTGGTTCAGCAACTCCAACA	146	146|147	0	1	JK791354
GB04317	TCTGTTGCAAAGACCATTTCC	CTCCTTGACGAGCACAAACA	130	130|129	0	1	JK791355
GB04323	AGGATCCAGCAATCATGGAA	CATGCCCCATGGATCTAAA	112	112|113|111	0	1	JK791357
GB04326	ATGTCCCCGTATTTGGGTTT	CCTCGAAATGTTTGAAATGCT	141	141|143	0	2	JK791358
GB04332	CGAAGCTTGGTGGAAGAGAA	GCCTGCCACCTCTCTTGTT	122	122|121	0	1	JK801665
GB04338	AATGACCCCATTGCCTGAT	ATTTGGGGTGGGCTCTAAAC	118	118|119	0	1	JK801667
GB04339	TTCTCTGCAGCTCCCTGTTT	AGAAGGCTGCTCCGATTGT	178	179	1	1	JK801668
GB04344	CCAGACCAGCAGAGGTTGAT	CAAAAGACCATTCGGAAACC	114	114|115	0	1	JK801669
GB04353	CCATCTCCTCAGGTCTCCAC	CGCTCAATGTCAAGAGAACG	126	126|127	0	1	JK801672
GB04354	TTTTGCAGCATTTGGTTACG	GTCCACAAGGCCAACTTCAT	195	195|196	0	1	JK801673
GB04355	CTTGAGGGATGCAAAGAAGG	TCTAGCTGCTCAAGGCGTTT	166	166|165	0	1	JK801673
GB04356	GGCACCTCCTCCATTTGTAA	GAGGGACTGCTTCTGGTGAG	120	120|121	0	1	JK801673
GB04367	CCTTACGAAGGATTCGCTTG	TAACGATGAGCAATGGGACA	164	164|165	0	1	JK791361
GB04370	GGTTCCAGCTTTCCTCGTAA	GCACTCAACATGCTCCTCCT	171	171|174	0	3	JK791362
GB04371	ACTTAACGCATTTGGGTTGG	CAACTCAGTTCCAAGACAAGCA	85	85|87	0	2	JK791362
GB04373	GGAGAAGGAAGCTGAAGCAA	GTGGGATCCAAAGCAAAAAG	196	196|198	0	2	JK791363
GB04374	GAATTGGCTGCAGAGGACAC	GGAGGGCAGTTGAACTTGTTT	156	156|157	0	1	JK791363
GB04379	AAACCGGTCTTCGGGTATCT	TGTATCGAACCTCCCCACAT	186	187|186	0	1	JK791365
GB04380	CATAGGGGGACTCACTGGAA	CAGGGTATGTCCGACCAAAG	153	153|154|152	0	1	JK791365
GB04382	CCAGCTGCCTATGGAGAACT	AGAACATGCCAGGCTCAGAA	174	174|173|175	0	1	JK791366
GB04383	CGTATGATGAACTGGTGTGAGAA	TGAAGACTGCCAATAGCCAAG	135	135|134|136|132|133	0	3	JK791366
GB04386	CGTGCCAATTGAAATGTATG	GGAAAGGCATTACCCCATAA	134	134|133	0	1	JK791367
GB04393	CATTCCTGGAGTGGAGGTTG	TCCTACCCAGATCAGCGTTC	186	186|185|184	0	2	JK791370
GB04413	ATTTCGATCCACATCGGTCA	GGGTTCAAGATCCACGAAGA	184	184|185|183	0	1	JK791377
GB04415	CTCCTCAGGTCTCCACTTCTG	TGGGAGACAAGACGGTTAAGA	157	157|158	0	1	JK791377
GB04416	GGAGGATTAGGGTTCGTGGT	TTGAATGGAGCAGCATCAAC	179	179|180	0	1	JK791378
GB04417	GGTCGCAAGAAGAAATCAGC	GACCAGGCCGTGAAGAGATA	173	173|174	0	1	JK791378
GB04421	CGTTTGGGATTTCTCTTGGA	GCAAGGCTACCCACATCAAT	113	112	1	1	JK791379
GB04422	GCAAAAATGGCTTTCAGAGG	ATTTGTTTCCACCGTCTTCG	185	182|185	0	3	JK791380
GB04424	ACTGGTAATGCCAGGGAAGA	GCTTAGCTACCAAATTATTCATCCA	115	120	5	5	JK791380
GB04427	GCCAAAACGGAAATTGAAAA	CATCGGGAACCTTTTGATGT	155	155|156	0	1	JK791381
GB04436	CCGATGACAACGATGATGAC	ACCAAACAGAAAGCCAAATG	137	135|137|134	0	3	JK791384
GB04440	AGGGGGAAATCAATGAGGAC	GGAGTTTGTGGGTGTCAGGT	181	181|180|182	0	1	JK791386
GB04441	CCCTGCTGAGAGCAAAATCT	AATACCAAGGATGGGCAATG	188	188|186|189	0	2	JK791386
GB04442	TTGCTAAGCCAAGGCAATTT	GCAAATCTTGATTGATTCATGG	115	115|116|120|117|119	0	5	JK791386
GB04444	TCGAAACCAGCTGATCCAAT	TGAAGAACCACACAAATGCAC	176	176|180|177	0	4	JK791387
GB04448	CGTTGGGAAATATAGGCGTTT	GCACTTCGCAACTCCATTCT	105	105|104	0	1	JK791388
GB04451	TGTCAACTCAATGAAATCGTTTG	GGCCTTTTTCAAAGACACCA	140	140|137	0	3	JK791389
GB04457	GGGAGCTTGTTGGTATTTCAAG	CACGAGCAGTTTGTGTCGTAA	157	157|156	0	1	JK791391
GB04474	CCTGAGGTTGAAGTGGAAGC	GCCTCTTAACCCCAATGGTT	191	191|192	0	1	JK791397
GB04475	TATCAGCACCAGATGGCAGA	ACAGCATGCACATGATGATATT	97	97|99	0	2	JK791397
GB04476	TGGTGCACTTATGCCATTGT	AGCAAGCATCCGTGAGAACT	174	174|175	0	1	JK791398
GB04484	TCGCTGAAGAAGAATGATTGG	GTTGCCGAAAAATTGCATTC	152	152|150	0	2	JK791400
GB04489	TATGCGTCGTCTCAAGAGCA	CTGGATGTGCTTGCAACTGT	181	104	77	77	JK791402
GB04491	TTATTCCGCTTTGCCCTAAA	GTGAGAGGTCGCAGCTTTTT	190	191|190	0	1	JK791403
GB04501	AAATCGAAGGAGCACGAAGA	GGGAACTCGGGTTTTTCTTT	195	27	168	168	JK801676
GB04507	TTCAACCCATCAAGATGGAAG	CAGAATGGGTGCACGAACTA	175	175|174|173	0	2	JK801678
GB04510	TCAAGCCATTGGGTTCTCAT	TGCCAGTGTCATGTTCACCT	184	184|185|182	0	2	JK801679
GB04511	CAACACGGAGTAAGGCACAG	CAAGCACTTGATTGCAGCTC	117	117|116	0	1	JK801679
GB04514	GAAGCAATGCGCGAATTTAG	AAACTTCTGCTGGATGGGATT	97	97|98	0	1	JK801680
GB04516	GTCTCAACCGAAGCCATCTT	GTTTACGCCAAGCTGAAACC	185	185|195	0	10	JK801681
GB04517	TTGCCTCCTATTTGCCTTTG	AGCCCACATAAACAGGATTCA	102	102|101|103	0	1	JK801681
GB04521	CCCTCTGCGATTATCTCCAA	ATCCGATGGTGGGAATAGTG	176	176|177|166	0	10	JK801683
GB04526	GGCAGGGGATATAACGTCAG	CTGTGATAGTCCTGCCATCG	135	135|137|136	0	2	JK801684
GB04532	GTAAGGCGCTGGTAGAGCTG	CCACACACTGCAAATACACTTATC	158	162	4	4	JK801686
GB04534	TGACTTGGAGCGATTGAAGA	GGTGCAAAGGATGCGTATAAA	175	175|176	0	1	JK801687
GB04535	TGGATGTGACATTTTGTTTTGAG	TAAGTCCACCCCAAATGACC	146	143	3	3	JK801687
GB04540	CTGCAGATGATGACGACGAC	ATCTCAACGGATCGAACAGC	179	179|181	0	2	JK801689
GB04541	TAGAGGAGTGCCTCACGACA	CTCAACAGCCGTGGAAAAA	88	88|89|87	0	1	JK801689
GB04543	GCCACAACCCAACTCTCCTA	GCATCAAGAGACAAAGACAGACA	172	172|171|173|175	0	3	JK801690
GB04544	CTAGCCCACGGTGGTTATTG	CACATCATTACACATACCCCATT	84	84|87	0	3	JK801690
GB04545	GCTTTCCTCGTATGCTCCAG	GGTCTTAATGGAGGCGACTG	188	188|189|187	0	1	JK801691
GB04546	CCAGAGAGCTGTTTGCATGA	CGACTCAGCACCAACTTCTTC	184	184|172|185|187|186	0	12	JK801691
GB04547	TTGCTTCCGTGTTATGCAAG	TGGGCATTTACAAGTTCCCTTA	143	143|147|145	0	4	JK801691
GB04548	CCAGGTCATTTCCTCCTTGA	TGAGGGCTCAAAGGCACTAT	182	182|183|179	0	3	JK801692
GB04549	ACATGGCTTGCTGTTTGATG	GCAAACAGCTCTCTGGACCT	174	174|175|176|173	0	2	JK801692
GB04550	AGAGGCTCGTGAGGATCTTG	GCATAACACGGAAGCAACAG	139	139|138|140	0	1	JK801692
GB04564	CACAGCTGCAGGTTCAGAGA	GCCGCATCTGAATCCACTAC	172	166|172	0	6	JK791407
GB04572	GTCGCTCGAGGTGTTGAGTA	TGCCAAATACCCAAAGGTTC	175	175|176	0	1	JK791410
GB04574	CTTTACCCCAGGCATTGAAA	TCAGCTGATGCGAATGAATC	128	127|129|128	0	1	JK791410
GB04576	GTGATGCCTTTGGTGTCCTT	CTGCATTTTCTCAGCAAGCA	186	186|190|187	0	4	JK791411
GB04580	CTCCCGACTGCTTTGTTCTC	TCATGCAACACAGCATCCTT	151	151|152	0	1	JK791412
GB04585	GCTGAAGACCGAATTGTTCC	GCTCAGCTTCTTTGGCTTTT	197	200|201	3	4	JK791414
GB04586	AGGTGGGATGATGATGTGGT	CGCTAACTGCTAGGGTATCCA	132	132|133	0	1	JK791414
GB04587	CTGGAAAGCAACTCGAGGAT	GAGGAATTCCCTCCTTGTCC	184	184|183	0	1	JK791415
GB04589	AGGAGGGATGCAGATATTCG	GTTCGACCATCCTCCAACTG	151	151|150	0	1	JK791415
GB04592	AGCCTGGATTTGGGTATCAA	TGGTTGCTGACTTTGCTGAC	135	135|136	0	1	JK791416
GB04596	GCGATCCTGCAATTAGGAAA	GCGCCTTGAGTATGATGGAG	192	195|192	0	3	JK791418
GB04598	AAAGACACTGCTGCGGAAAT	CTTGGAGGAGAGCGACTGTAA	113	113|114	0	1	JK791418
GB04601	GGAAATCGAATTGGAAAATGAA	CAGAGGGATGGGAGTAAGCA	159	160|159	0	1	JK791419
GB04603	AGGATCAGGTCCAAGAAGCA	GGCTAAAGAAATTGCGAGAGG	175	175|176	0	1	JK791420
GB04604	TCATTGAGCATCCATCTGCT	CACAAGAGTTGTCATTTCCTTATTTT	149	155	6	6	JK791420
GB04610	GATGCTGACAAATACAGGGATCT	CTGGTCCCACATTTCTCGTT	138	138|135	0	3	JK791422
GB04622	TTCGGACTCGTAATGTCGTG	ACGAACCACAACGAAGAAAA	126	122|127	1	4	JK791426
GB04625	TTTGCAGAAAAGGGAAATCG	GCAGATGGATGCTCAATGAC	154	154|155	0	1	JK791427
GB04636	CTACAAGGCAGGCATGACAC	GACTTCCTCGCTCAGATGCT	180	179	1	1	JK791431
GB04638	GTTGCTCGAGAAGGGTTACG	AGCAAAGTTAACGGGTGTCG	179	179|180|185	0	6	JK791432
GB04639	CTTGTGCCAAAGCAAAAACA	ATTTCCAAGCTGCCTTTTCA	178	178|179|177	0	1	JK791432
GB04640	AATTGTCCCCAGCAGCATAG	CCCGATGCAGATTCTTTTTC	148	148|149|151|150	0	3	JK791432
GB04643	GCGAGCAAAATACTTTCAGCA	GTGAGCTTCGACACCGAGA	140	140|141|138	0	2	JK791433
GB04651	GATGTTTCTCAACGCTGCAA	GTCTGCCACCCTTTCTACGA	182	182|183	0	1	JK791436
GB04652	CTACTGCTGTGGTGCTTGGA	AAAGCTTAACTTTGAAGCTGCATT	146	146|147|148|150|151	0	5	JK791436
GB04656	GAGGGAATGGCGACAGTAGA	GCATGCGACCTCTCATGTAA	162	163|164|165	1	3	JK791438
GB04657	GGAATCACTGGATGGGAAGA	TCCAACAAGCTGACCAACAG	196	196|197	0	1	JK791438
GB04658	TGCTGGAAGTAGGCAAAAGG	CATGTTGAGCAAAGCTGCAT	158	158|160	0	2	JK791438
GB04662	AAAATGATGCCTGGGATGAA	CTGCAGCTGTTGTTGCTGAT	178	170	8	8	JK791440
GB04668	GTGGGGATGATGCTTTCAAC	TAGTGGCCTCTGGCAAAGTT	173	173|174	0	1	JK791442
GB04671	CTCAAGTCGCCCCTATTGTC	CAAGGCGAACTTTTCCTGTC	166	166|167	0	1	JK791443
GB04672	GCACGCTGGGAATGATAAAT	TCAAGTTGTCCAGCAGCATC	178	178|177	0	1	JK791443
GB04676	TCCAGAGTACTTGTGCCACCT	GCTGCCTGAAGATATGACTGG	97	97|98|95	0	2	JK791444
GB04682	TGGCGTTGCTTATTGTCATT	CAGGTGCTCTGTACCACAAAGT	157	157|159	0	2	JK791446
GB04686	AATCTCGATACTGCCGTGGT	AGCATCCTTCCCTGCAAACT	178	177	1	1	JK791448
GB04687	TGCCAGAGTTGACATTGGTC	CTGGCATGATCCTGTTCTCA	180	180|181	0	1	JK791448
GB04688	AATCGTCAACCTGGAAGAGC	AAGGGAAGATCTGCAACACAA	118	118|119	0	1	JK791448
GB04691	CCGTCAGGCAGTACTCGAA	AACGCGATCAGCTTCTCTTC	107	227|110|107|230|226|108	0	123	JK791449
GB04695	AGACCAAATCACGAGCGACT	TCGGATGACCCAAATAGACC	176	176|177	0	1	JK791451
GB04697	CCAGTAACCGAAGGGGATG	GCTCGAACATGTTACTCCTCCT	130	130|131|133	0	3	JK791451
GB04704	AAGCAGTGGCTGTCCTTAGC	GCTCTTTTCCAGCAGGATTG	181	181|182	0	1	JK791454
GB04707	AGGCTGAGGAATTTGCTGAA	CGTCCTCTACTCCGTCATCC	175	177	2	2	JK801695
GB04709	GGGGCTCTAATCTGGCTTCT	AAATGTAAACGAAAATCCAGGAA	96	96|99	0	3	JK801695
GB04710	GGCGAAACCCCAACTTTTAT	AAACCCGGTGTTCGTCAAC	178	178|177	0	1	JK801696
GB04712	CAGACCAAAGGGACATTCGT	TTTGTTTCCTCGGTGGACTC	159	159|160|161	0	2	JK801696
GB04715	TGAAGGTCAATGGACTGGAC	TGAAAAGTTCCAACAAACACG	142	142|143	0	1	JK801697
GB04716	CCCTCACTGTCCCTGAACTT	ATTGTTCGGGATCCATTCAA	177	177|176	0	1	JK801698
GB04717	TCAGGAGGGTGAGTGAACAA	AGCCTCTGCCTCGTATTCCT	183	183|182|184|181	0	2	JK801698
GB04718	ATTGGGCTTGTGGAGTGTGT	TGAATCAACAAGCAATACAACAA	116	116|119|120|117|118	0	4	JK801698
GB04720	CGAAAGTTGGGAGGTCTCAG	CCATGGAGACCCCTGTTTTT	186	186|189|187	0	3	JK801699
GB04721	GGCAACCTGGAAGAGAAACA	TTGCATGTAAATTCAAAGAGTCA	134	134|135|137	0	3	JK801699
GB04728	GGGTGTTGCCTTCCCTACTT	CAACATCAGCCTGCTTACCA	180	180|181	0	1	JK801702
GB04733	CGGCCACCATTAGAAGAGGT	TCGTATCATAAGGATAAGGTTTCACA	115	115|211	0	96	JK801703
GB04736	GGAAACTTGCAGTCCTGGTG	TCAAACCAAATATAACCCTTACCAA	77	77|82	0	5	JK801704
GB04737	CTATGGCCTCAAATCCCAAG	AGGGATCACACGATGGAAAG	180	180|185	0	5	JK801705
GB04738	ACGGATCAAAGTTCGCTGAC	TCTCAATGGCTTTCACCACA	175	175|176|171	0	4	JK801705
GB04739	TGTGTTAAGCTGGGATGTTGTC	TGAAAACCACCAAACCCAGT	83	83|82|81|80	0	3	JK801705
GB04740	TGGATGCTTTTTCAGCCTTC	CAGGAGCCCCATTAAACAGA	169	169|167	0	2	JK801706
GB04741	ACTCGGAGGCATCTTCATTC	CTCTGGCTGCTACCTGATCC	174	174|173	0	1	JK801706
GB04744	TACAGCAGCTTCCGATTTGA	CGGGGCCAGTGTTCATATAC	177	177|178	0	1	JK801707
GB04745	TTTCTGGCTGGGAATTCTTG	GCCTTAACCCTATTAAACCCTGTT	104	104|105|108|107|109	0	5	JK801707
GB04746	ACACACACCAAATTCCAGCA	TGGCACTGCTATTGGTAAGC	175	175|177	0	2	JK801708
GB04748	CGTTCCTACGGTTTTTCACC	TGGTTTCAGTTCAGACCACTAAAA	128	128|132	0	4	JK801708
GB04749	CCCTTCAAATCCTCGTCTCA	CACGATCGATTTCATCACCA	197	196|195|198|197	0	2	JK801709
GB04758	ATCGCACGGTTACTTTTGCT	CAATTTGGCCACCATTGAGT	158	158|156|152|155	0	6	JK801712
GB04760	CAAGGAGTTCCCTCCTTAGC	GACCAATCCAGCTCGACATT	112	111|112|113	0	1	JK801712
GB04769	GCAACTTCAGCCCTTAGAACA	CAGTCTCCATAAGCGTCGAAA	153	64|153	0	89	JK791455
GB04774	AACCCAAACCCTGTTCCAAT	GATGCTGCCAGGCTTAATGT	175	176|175|174|177	0	2	JK791457
GB04775	TCTCTTGGGAGGAAACTATAGCA	TCTGCAGATCCAATGCTGAC	104	104|106|101	0	3	JK791457
GB04779	TGCCGGAAATGTTGACGTAT	CGCCTTCAATCCCTTGTAAA	178	178|179|177	0	1	JK791459
GB04780	GGGAAGCCTGATTTTCTTGA	TCCATCTCCTCGTGAGCTTT	180	179|180|182	0	2	JK791459
GB04782	CCCTCACTCTCCCCTCTGTT	TCGAAGGTGGTCCATTTATTG	178	190|191	12	13	JK791460
GB04786	CCGGTACAAGATGAGGTTCG	CTGAGCGAGACACGAGTTCA	189	189|188|190	0	1	JK791461
GB04790	CAAGGTCCCTGGAGTTGTCT	CCTTCAGCATCATCAATAGCC	129	129|130	0	1	JK791462
GB04792	CAAAGCCGTACCGGTTATCA	TGGAGTTGTGGAATTGCTTG	173	173|174	0	1	JK791463
GB04800	TATGGTCGACGCACTCTCTG	CCCAAGCTTACTCCAAATCG	167	172	5	5	JK791466
GB04801	GCACCTGGACGTTCAAGTATG	TCCTTTAATGCTGCGGACTT	183	183|182	0	1	JK791466
GB04807	CGGCTACATTCACTGACATTCT	CAGGCTTGAACCTCTTGACC	173	173|171	0	2	JK791468
GB04808	GCTTTTTCCGATGAGCAAAT	AACTCAAAAGTACTTGGTTTTTCAGA	120	120|125	0	5	JK791468
GB04809	GCCAGCTCGTAGGAACAAAG	GCATCAAAGCTCCCTTCATC	197	197|198|203|202	0	6	JK791469
GB04810	ATCAAACCAGCGACTCAAGG	AAGTTGGTGGCTTTGCTGAT	170	170|171	0	1	JK791469
GB04811	TTTGCTGAAGAAAACAACATTGA	CAGCATCTGCATTCCTTTCA	139	139|140|138|136	0	3	JK791469
GB04814	TTGTGACCATGAAAATGGAGA	TGAAATCAACAAGACAAACTCAAAA	124	123|127	1	3	JK791470
GB04826	CGAGGAGTCCCAGGAGAAG	CATCACTCATCAGCCGAAAA	110	112|113	2	3	JK791474
GB04834	ATGTGCTGGGAGATCCAACT	TCTGGTCTGGCCTCAGTCTT	175	176|175	0	1	JK791477
GB04847	AACCGGTTCGACAACTCAAG	ACGACAGGTGATCAGGGTTC	120	120|121|119	0	1	JK791481
GB04851	CCTTCTTCCAGAAGCCAAAA	GCCCCTTAACCCTCAGTCTC	182	182|183|181	0	1	JK791483
GB04852	CCCACCAAGGTTCTTCACAT	AACCTCCACCTCAACACCAG	154	154|155|151	0	3	JK791483
GB04853	TGGTTGGTTACAGGGCTTTT	TGCAATAAACAAAATCATCCAGA	118	118|121|122|123	0	5	JK791483
GB04865	GCATCCCATGCATTCAGAG	ACCATGCCCACCAGTTGT	133	133|132|138	0	5	JK791487
GB04868	ATTTTGTCCTGTGGCTCTGG	AAGCAGCTAGCTTCGTGATATTT	90	90|91|93|95|94	0	5	JK791488
GB04871	TAGGGAGGATGGCTTACTGC	AAAGGGAGATAACCGGTGAGA	129	129|130	0	1	JK791489
GB04872	GTATGCATGGGTGCTTGACA	CACCAGTGGTCGAGTCGATA	180	180|181|177	0	3	JK791490
GB04873	CTGCTGCAACAAGATGGATG	AAGGAGAGTGGGACCCTTGT	182	182|180|181|183	0	2	JK791490
GB04874	CCAAGAGGCCTTCAGACAAG	GAGGGGCCAAAGGTCACTAC	116	116|115|117	0	1	JK791490
GB04880	GAATCAAGGGAACGACAACC	AAAGGAACGGATATTACTGGACA	112	118	6	6	JK791492
GB04888	AAGGTTTCGAGCTTGTGCAT	GCTCGGCAGAGCTCATATTC	154	154|153	0	1	JK791495
GB04889	ACCGAATTTGGGTGCATGT	CAAGAAACATTGTAGCCAAAGAAA	127	127|132	0	5	JK791495
GB04890	GTGAAAGGAAGGTTCGAGCA	GTTTCCCGGGGATAAACAAT	173	173|174	0	1	JK791496
GB04891	CTTGCTGCAATCCTCATCAA	TGTTAACTTGTCGGGCACAG	190	190|95|191|150	0	95	JK791496
GB04895	AGGATGGTTGCCTTGGTATG	AAGAAACACCAAGCAGTTCCA	99	99|101|100	0	2	JK801715
GB04897	AGTTGAGATGGACCCTGGAA	TCCGACCCATTTTCTCCATA	180	181|180	0	1	JK801716
GB04904	TGGTCAGCTTGCTGTTTATCA	GTGGCCGCTTTGGAGTTAT	149	149|146|147	0	3	JK801718
GB04905	AGACCATCACCCTCGAAGTC	GTAGACGGAGGACGAGATGG	169	169|170|171	0	2	JK801719
GB04911	TGATGCTGCCAGATTGGATA	CGTTCATCTCGGTACCTCAAA	186	182|186	0	4	JK801721
GB04923	GGTTTTGATCATCGGAGGAA	TTGCCTTGACCAAACTCTCA	183	184|181|183|182	0	2	JK801725
GB04925	GGTGATGGAAATCCTAAAGCTG	GGCTTTGCCAATCAACTTCT	154	154|153|152	0	2	JK801725
GB04931	TGGCTACAGTTTGATAAGTTTGC	CCCCACAATGGAACTTGAA	156	156|161|152|154|150	0	6	JK801727
GB04935	GGGTTTTAGTTTTTGGGGTGA	AGCGAATTGGACATGGTCTC	174	174|175|173	0	1	JK801729
GB04936	TCTGGCAAAGTCAGCAAATG	CGGTGATTCCCCAATAGAGA	180	180|181	0	1	JK801729
GB04937	CTTCTTTCCCTCAAGGCTGTT	GGACTACTCTGTGGCAGCAA	144	144|143	0	1	JK801729
GB04940	TAATTGGACAGGGGAAGCAG	TTGATAGGCTCACGCAAGAA	131	131|132	0	1	JK801730
GB04966	ATATGGCTCCGCTACCAAAG	TGTGGAATTGCTTGGTGCTA	182	182|183	0	1	JK791504
GB04970	GACTTTATGGGCATGGGGTA	TCATCAGTCAATGCAGTGGAA	132	132|133	0	1	JK791505
GB04983	GTGAAGAAGGACAGGGTCGT	AGACCAACACCATCACATGC	176	176|152|177|143	0	33	JK791510
GB04988	GAGGAAACAGGGTTTCAGCA	TAGCATGTCCACTCCTCGTG	112	112|113	0	1	JK791511
GB04993	AAAAGCAAGGAGCAGGTACG	CATCCCTCATTTCATCCACA	158	146	12	12	JK791513
GB05003	AAATCAATACGGCCATGGAA	GCCATCAAAGTTCATCTGTTTTC	145	145|141|148	0	4	JK791516
GB05006	GGTTGGGGGTGATGAAAAC	TGTTCAAATTCACCAGGTAGG	96	96|98	0	2	JK791517
GB05010	CGAAATCAAGTGGAGTTCAGC	CTTCGATTTTGCGAGAGAGC	166	167|166	0	1	JK791519
GB05014	CATTGAAGGATGTCCGGTTC	TTTCAGATGATGGACATGCAC	183	183|184|182	0	1	JK791520
GB05019	TGCTTTGCATGCTTTTCATT	GTAACCGGAGGGAGGTCAAT	182	183|182	0	1	JK791522
GB05020	AATTGGGTGCTTGTGTGGAT	TTTCCCACATGTGACAAGGA	183	183|184|185	0	2	JK791522
GB05021	CAAGGTTGCTAGGTTGATGGA	TGGAAGATACAGAAACACACTTGC	139	151|152|139|138|137|140|154|155|142	0	16	JK791522
GB05023	CACTGTTTGGGATGTTGGTG	GGGAAGATCTTGCTTGTTGG	185	184|185|186	0	1	JK791523
GB05033	GCCTCCTACTGTTTGCGATAA	CAGCAGCTGTAGTGGTCGTC	124	124|125|123	0	1	JK791526
GB05037	TGAGAGAGTGCATTTCGATCC	TTCCCAGCACCAGTTTCACT	158	158|157|159|160	0	2	JK791528
GB05039	TCCAAGTTGGGTTTCACTGTC	AAGAGAACGCCTGCAAATGT	139	139|140|142|138	0	3	JK791528
GB05048	TGCCTGATATAAATGGTGTTGG	TCACGTGACCGTTTCTTAACC	108	108|109	0	1	JK801732
GB05051	TTCGCTTACATTTGGGTTGG	TGATCACCATCCCATCAAGA	122	122|123	0	1	JK801733
GB05053	CGTGAGTACAGGGCCAAGAT	GTATTCTCAGCAGCGGCTTT	177	177|178	0	1	JK801734
GB05054	GGATTGGCTCTGAACTTTTCTG	TCACGAAGAAGTTGCATTATCAG	141	141|142	0	1	JK801734
GB05055	GGGGTTTGACGATTACATCC	TCATCTCCAAGCACGTTCAC	175	177|176|175	0	2	JK801735
GB05057	CCCTGCAGCTTACGGTTTTA	GATCTCCTCCCAATGATCACA	153	153|154|155	0	2	JK801735
GB05063	CTGAGCTTCCCAGGCTTAAA	GCAGAGATCACTCACTCAGCA	109	109|110	0	1	JK801737
GB05064	TTTTGCCAAGAAGGAGATGC	TCCACAATGGACGAATCTTG	180	180|179	0	1	JK801738
GB05066	CCCCATTTTGATGTTCTGGA	GCTATGGAGGTAATACAACAAAGGA	131	133|131|136|137	0	6	JK801738
GB05073	TTACCGGTTTGCTGGTTTCT	ATTGTCAGCTCCGGCATTAG	178	175|178	0	3	JK801741
GB05080	CAAAGACCTGGCACTCCACT	ATCCTTTCCTCTTGCGGATT	188	188|189	0	1	JK801743
GB05081	GATTGTGCGGCATAACCTTT	TTCAACGCAATGTCGATTGT	135	135|136	0	1	JK801743
GB05084	AAAGGCTCCTGGAGGAGATG	GCACCTGCAGCTTCTTGC	129	129|127	0	2	JK801744
GB05099	TCAGAGGAAGCAAATAAGTACGC	GTTTTGTGCTGGTTGTGCTC	115	115|112	0	3	JK801749
GB05102	AAAGTCGTGTGGAACCTTTTC	TACCATCCATCAAGCAAGCA	85	85|84	0	1	JK801750
GB05111	CAACTGTGCAATTCCCCTCT	GCCTACTGTTGTGGTGGTCA	137	139|137	0	2	JK791532
GB05116	TGGTGCAGTGGAAGTTAGCA	AGCGGACATGTTTCAAGGAT	174	174|175	0	1	JK791534
GB05117	GTTTCGAGCATCATGGGAAG	CCATCTGGTCTGAAGCAACA	123	123|124	0	1	JK791534
GB05121	AAAAGATACGGCGAGCCTCT	TGGTTCTGCAGATGAAATGG	178	173	5	5	JK791536
GB05127	CCGGTGTGTTTCTCCTCCTA	TCAGCCTGATGCCTGTAATTC	178	178|179	0	1	JK791538
GB05128	CCTAAGGAACGGTGGTTTGA	GCAGACTTGTTTCCGAGGAG	184	183|184	0	1	JK791538
GB05129	TGCTGATGACTTGATTGAGGTT	ATTTGATGCTGTGGTTGCAT	131	131|130|129	0	2	JK791538
GB05132	GGGCTTGCTGCTAGAGTGAC	GAGAACACAGAACAACAGTCTGAAA	91	91|96	0	5	JK791539
GB05135	CGAGAAGGCAACATCTAGCA	CAGCAGGCCTCTCTAGTTTCA	131	131|132	0	1	JK791540
GB05140	GGGGGTTTGCTTTTATTGGT	AAACACAATGGGCAACTTCC	177	177|179|178	0	2	JK791542
GB05141	AAGAAAGGACCTGCCTTTGG	GGGGTCAGCCAATGAGTGT	149	149|148	0	1	JK791542
GB05146	TGAAGGACTGGAGAGGTGGT	TCAGATTCCGCCTTGATAGC	203	203|202|204	0	1	JK791544
GB05147	AAGCATTTTTGATGCCAAGG	ACATGTGTCGGATCAAGTCG	99	100|99|103	0	4	JK791544
GB05154	GGGGCTTTCTTTTCTCTTGC	GCTCGTCCGAAGTTGAAAAC	209	209|208	0	1	JK791547
GB05160	TGTTGATGATGTTTTGGCTGA	GGATCTCAGCAGCCCATTTA	180	180|181|147|146|179	0	34	JK791549
GB05162	ATGTGGACCCTGTTCCTACG	GAGTTCTGGCACCCTGTTCT	118	118|117	0	1	JK791549
GB05163	TATCATCACCATGGCCTCAA	AGGGATCACACGATGGAAAG	188	188|189	0	1	JK791550
GB05164	CACACTGGTCCCGGTATTCT	ACAACGGGCTTGGAAGTTCT	177	177|178|173	0	4	JK791550
GB05166	TCTGTTTGCCATTTGCCTTA	GGAGCAACAGCCACTACCTC	175	175|174	0	1	JK791551
GB05167	CTGAAGCAGCATCCGAAGA	CGGTTGGCTCAGTAGTCTCC	172	172|173|171	0	1	JK791551
GB05168	GCTGCAAAGGAAGAAGAGGA	AGCGCACTACACAAGCTTCC	87	87|86|84	0	3	JK791551
GB05169	GGAGTGACAATGGTGTGTCG	GGATAGGCCGCACGAGTAT	177	177|178|176	0	1	JK791552
GB05171	ACAGAGGTGTTCGGGCTAGA	TGAATAGCCCAGCCAATTTC	110	110|111	0	1	JK791552
GB05173	AATTGCCATGCCTAAAATGC	TCAAGCGTCGGTAGTAAGCA	186	187|186	0	1	JK791553
GB05174	TCGCTTTTTGTGGATTTGATT	AATGCATGTGTGTCGAGCAG	110	110|109|108	0	2	JK791553
GB05192	TGTCTATATGTTGCCAATCATGG	CGCATATAAGCGACCAACAA	109	109|106	0	3	JK791559
GB05198	TGCTTGATTTTGTTGGAGGA	TGTTGACACATGAAAATAATGTCG	127	127|131	0	4	JK791561
GB05210	TGGGATTATATCCAAAACTCAGG	ACCGCTTTCACAACCTTCC	153	153|149	0	4	JK791565
GB05212	GGAGACAACAAGAGGGAGGA	AGTTCCCTGCACAGCAGTTT	183	186|183	0	3	JK801752
GB05214	AGGTCTGGAAATGGTCATCG	CTGGATGCCAGCTTTTGATT	182	183	1	1	JK801753
GB05216	TTTCCATGGGAAATTAGAGTTTG	CACAACTTTTCATCTGGTGCAT	86	85	1	1	JK801753
GB05219	TTGAGGGACCATGGACTACC	CCTCATCGGCAGCATATTTT	142	142|140|144|141|143	0	2	JK801754
GB05229	TGGTATGACCGTTTTTGCAC	GAACTTGCCATCGCCACTAT	176	177|176	0	1	JK801758
GB05230	TGATGGTCAGCTTGCTGTTT	CAAACCAACATTTTGCAAGG	170	170|169	0	1	JK801758
GB05231	TGATCAAGATGGCGAGTGTT	TGAAATCAACAACACGAACTCA	79	79|81	0	2	JK801758
GB05234	CCTCAAGCAATTCAAGAACAA	TTCCTGCTTCCTCTTTTCCA	109	109|108	0	1	JK801759
GB05236	ACGTGCCGTGGAAATAAGAG	GTTGCATCAAACCCCAAACT	180	180|182	0	2	JK801760
GB05239	TCAAGGTCCAAGTGGAGGAC	GGTGGCAGTTTCTCCACAGT	191	191|192	0	1	JK801761
GB05240	AGTTGGGGGTTAGCCCTGTA	TGATTAAAACCAGAGACGGAAAA	140	143	3	3	JK801761
GB05244	CAGGCATCCACACTACCCTTA	CATTGGTGCTTGAGTTTGGA	180	180|181	0	1	JK791566
GB05246	ATCTTGATGCCGTTGATCCT	GCAAGTCCAACACACACAGTT	118	118|119	0	1	JK791566
GB05248	TCTTCGTCAAAACCCTGACC	ATGGAGGGTGGACTCCTTCT	177	177|176	0	1	JK791567
GB05249	AAGGCGAAGATTCAGGACAA	CTTAGAAACCACCCCGAAGA	137	137|138	0	1	JK791567
GB05251	TGCCAAATACAAACGTCAACA	TACTGGCAAGGACGAGGTCT	182	182|181	0	1	JK791568
GB05256	TGTGCTCATGGTAATCGTGAC	AGCCATACCAGTGGCCTGTA	185	185|186|184	0	1	JK791570
GB05257	CATTGCGAATGGCAAAATAA	ATTAGCACCCTGGCAACAAC	167	167|165	0	2	JK791570
GB05264	GGCATATGAGAGACGGAAGC	TCAAAATGCATTGAACTTAACCA	138	138|141	0	3	JK791572
GB05270	AGCCGGTTAATCGATCTCCT	TCGGTAAACATCTCCCAAGG	87	87|88	0	1	JK791574
GB05273	TTGGTGCTTGAAATTTACTGGA	TCACCACTTGGGATACCACT	80	79|77	1	3	JK791575
GB05274	AAGCCACTAACCCTGAAGCA	GAGGGCGGAAACATCTTGTA	185	186	1	1	JK791576
GB05275	CCACAAATGGATTTCCCAGT	TAAGGGACACCGGTTTTCTG	174	174|177	0	3	JK791576
GB05276	GCAAATGTGCAACCTGAAAA	TGGTAAAGAAAAGTCAGCCACA	143	143|145	0	2	JK791576
GB05282	AGCATTATCACCGAGGGTTG	TATCTTGAGCCAAAGCAGCA	81	81|80	0	1	JK791578
GB05288	GAGGCCTAGCGAGCAAAATA	AGCGAGTTCTGGTTGTGGAC	129	129|130|128|134	0	5	JK791580
GB05289	CCTCCGTTCTGGGTTTATGA	TTGGACATGGAGTTTCCACT	207	202|205	2	5	JK791581
GB05298	CATTACAGCCAAAGGTGCAG	TTGCCCCAGCTCTCCTAATA	171	171|170	0	1	JK791584
GB05303	AAGCTAGATGGATCTCCCTCTTTA	CAAGGAAAAGTGAGTGTATCACAA	97	97|190	0	93	JK791585
GB05305	TTGGCATGTACTTGGACTCG	GAAATTGCAGGCCTGTACAAA	160	160|161	0	1	JK791586
GB05306	TGCGTGGAAGAAAATTAGCA	GCAGGATAATTTCAACATTTGC	81	84|83|85	2	4	JK791586
GB05307	TTCAATTCCTTGCCAGCTTT	TAGGCCTTTTTGAGCAGTCC	148	148|149	0	1	JK791587
GB05321	GTGCTTTCTCTTGCTTGTCG	CATTAGATTTGAGCAATGGTGA	80	80|82	0	2	JK791591
GB05328	CCATTTGTTCCCATTTCTGG	TTCAACACGACCAACTGGAA	184	183|184|186	0	2	JK791594
GB05330	GCTTGAGAAGGAACCCAAGTT	CACTCTTGATAACACCCACAGC	142	142|143	0	1	JK791594
GB05336	CCGATGACAACGATGATGAC	AAGAGAGAAAGGGAGGGAGAGA	105	103|105|107|104	0	2	JK791596
GB05347	AAGCCTTCTGACCCAACTGA	CAAGCTTTGCCTCAACTCGT	180	180|179	0	1	JK791600
GB05348	GGATGACAAGCTTCTTCTAGTCG	TGGTGGCACATAAATTGCAT	113	113|114	0	1	JK791600
GB05369	AGCGCTGGTAGAGCTGTTTT	CTGCAAATACACTTACCAAACAA	148	148|151|153	0	5	JK791607
GB05381	GGTGGGATGATATTAGCAGCA	GACAAAGACCAGACCCCAAA	143	144|143|142	0	1	JK801765
GB05382	ATGGCTCCACCAATTGAGAC	CCCTTTCCCAATTTCAATCA	166	166|165|167	0	1	JK801766
GB05383	ATGATCCCTTGGATGTCCTG	CAAACGGTGAGGTGGAAGTT	171	173|171	0	2	JK801766
GB05387	TTGCAAGAGAAAGCAACAATG	CAAACAACAAATTGCCCAGA	144	144|143	0	1	JK801767
GB05389	TGTTGGTGGTCAGGACAAGA	ATTGCGTTTGGAAGATCCTG	181	181|182	0	1	JK801768
GB05390	TGGTGAAGGGCTTTATGAGG	CAGTCGAAAAATGAGGGCATA	146	146|152|147	0	6	JK801768
GB05395	ACGCTCACTTTCCGATCAAC	CAAAGCTGCTGAGCGAGAC	175	175|174	0	1	JK801770
GB05396	GTTAGCGAAAAGGGCAGGAT	ACTCAGCAGCTGTAATCCAAA	129	129|130|131	0	2	JK801770
GB05400	TCTGGTCAAGCCAATCTCAA	CAGCAGCCTCCTTCTCAAAC	185	182|185|183|184|186	0	3	JK801772
GB05401	ACCATCGATATTGCCCTCTG	AAAGCATGCTCACGTGTCTG	180	180|181	0	1	JK801772
GB05402	CCCTGACAAGATCCCATTTG	CCTCTTGGGCTCATTGATCT	113	113|114	0	1	JK801772
GB05404	CGGTGGTCTCAGAGATGGTT	TGGAATGTGACTTGCTTTGC	181	181|182	0	1	JK801773
GB05410	GTCAGCTTTTCCACCCTGAG	ACCAAGACCAGATCCAGTGC	180	180|181|183	0	3	JK801775
GB05420	AGTTTGATGCCCCAGTGAAC	AAACACACTGCAAGCAACCTT	126	126|127|133	0	7	JK801778
GB05425	GGATCATGCTGTGAAGACCA	CTTGCTCCATGTGGTTCAGA	192	192|193	0	1	JK801780
GB05426	TAGTGTGAACCTTGTATCATGTGC	AATACAAAGACATGTTATTCGTGTATG	73	73|76	0	3	JK801780
GB05443	TGGAATTAAGGGTGAAGAAGGA	CCTGAGGTTGGAACATTGCT	145	143	2	2	JK791614
GB05445	TTTTCCGAAACCGTTGATCT	AAATATGGAGCACCGTCCAC	174	174|176	0	2	JK791615
GB05446	AGGACGGAGATTGGATGTTG	TGATTTCTTTCTTGGATGCTTG	160	160|163|162|159	0	3	JK791615
GB05447	GGGCAGGGTTTTTGACTAAG	TGAAAACAAAGGAAGAAGAGATGA	111	111|109|115	0	4	JK791615
GB05453	AGGCGCTGGTAGAGCTGTT	GGAAAGAGACACTGCTCATCAA	78	81	3	3	JK791617
GB05461	GGCACTTCAAAGGATTTCCA	TCCCCTTTCTTCGTTTAGCA	188	182	6	6	JK791620
GB05467	CGATGCCACCTCAGAAGATT	GGAATCTCCTTTGCCCTTTC	160	161	1	1	JK791622
GB05471	TCCAAGTTGGGTTTCACTGTC	CGCCTGCAAATGTCATAGAT	132	132|131	0	1	JK791623
GB05476	CAGCTTCAGTTAGGTCGTGTTG	AATGCATCAAGGGCTTCCT	181	181|176|178	0	5	JK791625
GB05477	CTGGTGAGTGAAAGCGAAAA	CCAAAGCTAAAAGGGCTTCTC	88	89|88	0	1	JK791625
GB05480	GGAGTAATGTGACGCAGACG	CAACTAAAGGTTCCGGTCCA	119	119|118	0	1	JK791626
GB05520	TCGATGCTTTCGAGGAACTT	TGAGACTTCCCTTTGGAACC	183	182	1	1	JK791640
GB05522	GCCAAAGCAAATTGAAGAGG	CATACGGCGAGGCAACTATC	120	123|117	3	3	JK791640
GB05524	GAGACAGGCCCATCTCTGTT	GGTGCCACAACCAGTCTTG	178	178|177	0	1	JK791641
GB05538	AGTGATTGGATGCCCAAAAA	GTCTGCAAAGCACACTCCAA	187	185|187	0	2	JK791646
GB05541	ATACCGCATCTCAACCATGA	GCAAAAGTTTCACGCACGTA	175	175|176|174	0	1	JK791647
GB05543	TGGTCTTCCTTGAGAGATGATTT	CCAAAGAGAAGCAGCGTTTT	125	125|122	0	3	JK791647
GB05544	GTGGTCCTGCAGCAATGAT	TCAGACCCTCAACATCACCA	178	176|178	0	2	JK791648
GB05546	TCCTGTGAGTTGGAGTGTCG	TAGCAACCAGACAGCATGGA	148	135|148	0	13	JK791648
GB05547	GCTTCCGCTTTTCATTCTTG	ATCTGAATTGATCCGGCTGT	179	179|178	0	1	JK791649
GB05552	TTGTCTTGCTCCCCTTGCTA	TGCTGCTAGGAATGATGTTGA	145	146|145|147	0	2	JK791650
GB05571	CAGAACGTGTTGTCCATGCT	CTTCACTGCAAAACCACGAG	177	177|175	0	2	JK791657
GB05572	ACCATCCTGAGAGCTTGCAT	TCCAACCTTGATTGCCTCAT	180	180|181	0	1	JK791657
GB05583	TTACTGCGTTTGCTTGTCCA	CAGCAATCGTTTCGTTTTCA	166	167	1	1	JK801781
GB05584	CTGTGACCGAACCGATGTC	TCCATGGAGGTCTTCTTTCG	177	177|176	0	1	JK801781
GB05585	AATTCGAGGTTTCCATGTCG	TTATGAAGCACCTCCAATGGT	99	99|100	0	1	JK801781
GB05588	TTATTCCCCCACCAAGTTCA	TGGCATGAAAATTTTTAACACAAA	132	132|136	0	4	JK801782
GB05590	CAAGCTTTGGCCTTACCTGA	AATTTGGTGGTGCTTCCATC	183	183|174	0	9	JK801783
GB05591	TTCAATCTTCACATCACACTGAA	AACCTCAACCAAAGGGGAAT	105	104|105|102|101|103	0	4	JK801783
GB05597	TGCTCAATTTCCATGGCTGT	GGTCAAAACACGATTACACCAC	106	106|108	0	2	JK801785
GB05598	GCTCATCCTGTTTTCCCTCA	TTGGTGCAAAAACGGTCATA	192	192|191|193	0	1	JK801786
GB05599	ATTCCACATCGTCCCAACAT	AAACAGCAAGCTGACCATCA	180	180|181	0	1	JK801786
GB05600	CCGGCAAAGTCGAAGAATAA	CAGCAACTCCAAACAAACCA	95	95|94	0	1	JK801786
GB05616	CTGGCCCCTTGAATTTCACT	GTGGGTCCAGGTTATTGACG	178	178|179|180	0	2	JK801792
GB05617	GGGGTTGTCGAGACTCAGAT	TATCAGCAGAAGCTGGCTCA	188	188|189|187|195	0	7	JK801792
GB05618	CTCAGCCGGAAGGAATATGG	CAACGACCAATCAGACCCTTA	136	136|134|137|139	0	3	JK801792
GB05619	ACGGGTTGTGGCGTAGTTTA	TCGTCGGAGGAGGAGTAGAA	187	187|188	0	1	JK801793
GB05620	TTCTCCTCCTCCTGCAACTC	GCGATGTCAATGGTGTTTGT	180	180|181|179|210|185	0	30	JK801793
GB05621	CTGGAACTGACACGAGTGGA	GCATCAAATGTGAGGCACTCT	104	104|103|105|106	0	2	JK801793
GB05622	TTTCATCAATGGCGAAAGAA	AAGAGGAAAAGCAGCATCCA	183	183|182	0	1	JK801794
GB05623	GGAAGGAAGGAATGGAGAGG	ATCCAGCCTTGTCAAACAGG	183	183|135	0	48	JK801794
GB05624	TTGGGGTAATCATTCATCATCTC	CCATTCAACCATGCATCATC	94	94|93|95|91	0	3	JK801794
GB05627	ACAACAAGCTCCGTGTTGAA	CACTGTCCCCAAAAGGGTAA	94	94|95	0	1	JK801795
GB05628	TCCTCCTCCTCGGAAATCTT	TTGTAGTGGAGGGGCTTACC	183	182|183	0	1	JK801796
GB05630	TGTGTTAAGTTGGGATGTTGTCT	TGAAAACCACCAAACCCAGT	83	83|82|84|80|79	0	4	JK801796
GB05631	AACTGCGAATGGCTCATTAAA	GCGATCCGTCGAGTTATCAT	168	168|167|166	0	2	JK801797
GB05632	TGACGGAGAATTAGGGTTCG	CCTCCAATGGATCCTCGTTA	174	174|172	0	2	JK801797
GB05633	TTGTTGCAGTTAAAAAGCTCGT	ACGACCCGGCCAATTAAG	107	107|103	0	4	JK801797
GB05634	GAAGATGGTCGCACCTTAGC	TTTGTTGGTCTGGTGGGATT	182	182|181	0	1	JK801798
GB05639	GGCATGGGAGCCTACAAATA	GAACACGAAAGGGAACTCAAA	91	91|92	0	1	JK801799
GB05642	GTGAAGGCAACACCCACAG	GCGTTTTGCAAACAAACTCC	118	118|119	0	1	JK801800
GB05645	GGCTGATGATTATGGGTTGG	GGATACCACGGTTCTTTTAACC	130	130|132|134	0	4	JK801801
GB05651	TTCCTACTCCTTACCATGCTTC	TTCACAAAGTAGAAGGACTAAGAGCA	85	85|89	0	4	JK791662
GB05653	CATGGAAGATTGCCATACGA	ACTTCAAAGCAGGTGGTTGC	191	191|192	0	1	JK791663
GB05655	CCAGCTGCCTCTTTGTCACT	GGGGGTTTGACCACTGAGTT	181	179|181	0	2	JK791664
GB05656	ACGTGACTGTGAGGGGAGAG	AGCTCGTTCCAGAACAACGTA	179	179|180	0	1	JK791664
GB05657	TGAAGTGGTTCCAGGTCAAA	GCCAAAACTGAAAACAACTCAA	88	88|90	0	2	JK791664
GB05662	TTTTCGCCAAGAAGGAGATG	CTCCACAATGGTCGGATCTT	182	182|187	0	5	JK791666
GB05663	GCACAGGATGTTGAATGAGG	TAGCGCATGTGCTCTGGATA	141	141|143	0	2	JK791666
GB05669	TGGTGAGAACTACTAGAGTCCCATT	CAACAAAGGTTTACCAACATCC	138	134|138|122|107	0	31	JK791668
GB05671	GTGATGTCGGCATTGTTCAG	TCGCAAAATATTTGAGGAGATG	161	161|163	0	2	JK791669
GB05672	ACTCTTGCTTTGCCGTGTTT	AACCTTGACTGCAATGGAAAA	81	82	1	1	JK791669
GB05684	GCGAAAGTGAGAGGTTGAGG	ACATCACACAAGCCTAATGAGTT	95	95|98	0	3	JK791673
GB05685	AACGGAAGTTTGGGATCTTG	CTCATGACCGAAATGGAACC	170	148	22	22	JK791674
GB05691	GGATTGGGAAGCAACGATTA	AGCCAATTCATTTGGACTGC	181	181|182|180	0	1	JK791676
GB05692	CAAGCTTAGGGGTCTTGTCG	CTGTTCTGGCATGGTGTTTG	184	184|185	0	1	JK791676
GB05699	TGAAAGCTTTGTAGCATTTTGG	TGATTATTCAAACACTGTTCACCTC	76	76|77|79	0	3	JK791678
GB05708	ACACGATCGACAACGTGAAA	CCCACCTCGAAGACGTAGAA	147	147|150|146	0	3	JK791681
GB05711	CCGGGAATTCAACGTTATTG	CAAGCACCATGCAAAGTTCTAC	142	142|144	0	2	JK791682
GB05722	CACTGGTGCAAGTCCAAGAA	TTGGATCTCCATCAGGTGTG	175	175|176	0	1	JK791686
GB05723	TGGTGTCACAAAGGGTAAAGG	CCCTGGCAACTGTAAAGGAG	126	126|125|127	0	1	JK791686
GB05725	CAAGGAAGGAGGTGGTGTGT	ACTTTGAAGGATCGCCCAAG	177	176	1	1	JK791687
GB05729	GCTTCTTCGAGGAAATCCACT	TTTTGAGGCTTGGTTTCACC	94	94|93	0	1	JK791688
GB05732	GGTAATCGGATTTGTTTCGGTA	TTACCGTAACGGGTTTGTCTG	139	139|140	0	1	JK791689
GB05738	TTGAGGAGTCATCACCAGCA	TACTTATGGCCCCACCATTC	113	113|115	0	2	JK791691
GB05744	TGCTTTTTCATGGGTATGGTC	AAGCTTATTTCTTTTTATGCAATCA	100	100|103	0	3	JK791693
GB05745	GAGGATGGTTTGTTTGAGTCG	AGTTTTATCGGCGGGAGAAT	180	179|178	1	2	JK791694
GB05749	ATCACCTGATGCATCCCCTA	TTCCCATTCTCATCCTGCTC	178	184	6	6	JK791695
GB05753	TGGGTTGGAGGTCTCTGTTG	TCAAATGGATACCACGGTTCT	125	125|126|128	0	3	JK791696
GB05762	AACTTCCACTTGGCATTTCA	CACCGTTGACAGGGTTAGGT	129	129|128	0	1	JK791699
GB05765	GGGTCGATATGGATGGTGAT	AACCAGATAAAACCATTTCCAA	126	125|126|129|128|127	0	3	JK791700
GB05769	CAGCCTCTCGGTTTCTGAGT	TCCACGTTAAAGCCAATGGT	174	179|174	0	5	JK791702
GB05776	AGCTGCTGAGATCCTTGTCG	TCAAGGTAACGACGGCTCTC	187	187|188|191	0	4	JK791704
GB05777	AGGGATTTCCGAGTTCTTGA	CTAGAATTGATGGGCTCAACG	127	127|126|129|128	0	2	JK791704
GB05783	CACGAAAGTTGACCTCAGCA	CATCCATTTGCTGTGACATGA	125	125|126	0	1	JK791706
GB05789	GCTGCATAGCCATTTGCAT	AGCCGGATCTTTTGATCTTG	130	130|131|132	0	2	JK791708
GB05794	CAACCTGGTGGGAACATAGG	CATTGAAGGAGGCACTGACA	160	160|162	0	2	JK791710
GB05798	CATCAAACAAAACAAGCACTGG	AAAGTAACCGCAAGGCTCAA	95	95|94|96|91|93|92	0	4	JK791711
GB05804	AGGGAGAGGATCTTCGGGTA	GAAACCCGTCGTCCTGAAC	136	137|136	0	1	JK791713
GB05807	ACCTAGCTTCATGCCTCCTG	GATCCTCTGAGGTGTCTACCG	134	134|135	0	1	JK791714
GB05812	CACTCTAGGTGCTGCTGCTG	TCGAGTTCCAAATGGAGGAT	182	178|182	0	4	JK791716
GB05813	TATCAAAAGGACCGCCTTGA	TCGCCATAGATCTACAGCAATATC	109	109|113	0	4	JK791716
GB05814	TCTGTTTGCCATTTGCCTTA	CAACAGCCGGTACCTCTTCT	171	171|172	0	1	JK791717
GB05815	TTAAAGAGCCCAAGGCTGTG	GCTTCGGCTTCTGCTTTTAC	188	197|194|165|161	6	27	JK791717
GB05816	GAGAAACCAGCTGAAGCTCAA	AATTGATTTCAACATGCAAACTT	102	102|104	0	2	JK791717
GB05819	ATTGCGCAAATGGATAGCA	GGCATTGATTTGGTTGTTGTT	133	133|135	0	2	JK791718
GB05821	GCAACATATACGCACGCAAT	CATGAAAACCGTCCTCGAAT	177	177|178	0	1	JK801802
GB05822	TGGAATGGGATGGTGATTTT	CGGTGAACTTTGACACCTCA	124	124|123	0	1	JK801802
GB05825	TTGACGTTGGGAATGTTGTC	GACATTACCGAGACGAGTTGC	131	131|130	0	1	JK801803
GB05829	CCCCTTATCTCATCGCAATC	TCCAAGCAAAAGTTTCACGA	184	184|185|186	0	2	JK801805
GB05831	GGTGCAGGTCTTCCATGAGT	CATCAAAAACAAGGGGGAAA	107	107|106	0	1	JK801805
GB05832	AGCAGCAACAGAGGCTTCAT	GGGCAATAACATCCTCCAAA	181	181|187	0	6	JK801806
GB05833	CTGGCCTGTAAAATCGGCTA	TCAACTCAATGTGGCAAGGA	180	180|179	0	1	JK801806
GB05834	CCAAGCTTCTTCTTGAGTGAA	CCATCCAACACATCTTAACGTC	100	100|101	0	1	JK801806
GB05838	AGCCTCGACTTCGGTGAAC	TTTCCAACCACAAGGGTAGC	189	189|188|190	0	1	JK801808
GB05839	GGGGTTTTCGCTAGAGCTTC	AGCATTACCAGCCTTGAGGA	166	166|168|167	0	2	JK801808
GB05840	CTGTTAGGCGTGATGCTCCT	AAGCCTAAGCCTTGTCAGCTT	96	96|97	0	1	JK801808
GB05842	TGTCTTGCTGTGGTGGAAAC	CACATTTGCAGCCATTTTCA	190	178|177|190|191|180|185|179|175	0	15	JK801809
GB05843	GCAGCCATGGTTCATTAGGT	CATGGCAGTAACACAACAAAGC	81	81|83	0	2	JK801809
GB05846	GTTGTGACGCCTACGGAAGT	CATCAAATCCAGCAACACTCT	115	115|116	0	1	JK801810
GB05858	TCAGAAAGGGCTTGCAGAGT	GATCGGTAGGGCAGGTTTAAG	151	152|151|153	0	2	JK801814
GB05862	CGCATGGGACTCTACGACAT	CGTCGACAACGCTGGTATAG	188	188|189|187|190|193	0	5	JK801816
GB05864	TCTCGAGACAGGGACCATTT	TTCATTTTCGTCATCGTCTTTG	88	88|89|90|91	0	3	JK801816
GB05866	TTCAAGCCCTTGTCGGTTAC	TCGTAACAATGCGACATTCA	165	165|164	0	1	JK801817
GB05867	AAGGATGGTAACGAAACGAGA	GGTGGAACAGTATAAAACATGTGG	121	124	3	3	JK801817
GB05870	GCTCCTTTTGAAGGGTTGTG	GCATGGAGTATGGTGCAAAC	118	117|118	0	1	JK801818
GB05871	CATTGAGCGACCCACTTACA	GCTGCTCATGGTAAGCCTTC	183	183|181|182|180	0	3	JK801819
GB05872	GTACCGTGGTGATGTTGTGC	ACGCTGGTTGAGTTGGAAAT	178	178|180|179	0	2	JK801819
GB05873	AGAATTCTCGGAAGCTCGTG	CATTGGGTAGCAAAATGCAA	130	131|132|130|129	0	2	JK801819
GB05875	AAGCCCAAGAAGATCAAGCA	CTCCACCAGCCTTCTGGTAA	188	188|187	0	1	JK801820
GB05876	CGTCGGATTTTGTTTAGTCGAA	AATCATCAATCAAACAACATAAAGAA	119	119|123	0	4	JK801820
GB05892	GTACCCGTGCCTAAGGTTGA	AGGTCCAACCTTCTCAGCAA	169	169|171	0	2	JK791723
GB05894	AGCTGCTGCCGTAAAAATTG	ACGGGGTGTTGTATTGCTG	154	154|153	0	1	JK791723
GB05905	GGTGATGGAAGAGGTGGAGA	CCATTCCAGACAGCACCTTT	182	182|181	0	1	JK791727
GB05912	ATGCCAGAAAATGGAATTGG	GGCACATAGTGTGTTCCAAGA	143	143|145|144	0	2	JK791729
GB05915	TCCTTTTAGCATTTGTGTGTCG	CATTTTCTGGTTTCCCTGCT	102	102|100	0	2	JK791730
GB05917	TACATTCGGTGCTTTCGTTG	CAGTCCGAAAGTCATCACGA	182	182|181|183	0	1	JK791731
GB05918	GTTTAATCGTGGGAGCCAAT	AGTGGTCCAGCCCAATACAC	113	113|114	0	1	JK791731
GB05919	ACGGGATGTAACCCCTATGC	CAACACACTTCCACTGTCGTG	171	171|170	0	1	JK791732
GB05921	CCGAACCAATTGATTTGTGTA	CATTTCGAACAGGCATGAAT	106	106|105	0	1	JK791732
GB05928	CCGCTTCTTTTGCACTTTCT	GCTCAGGTCCAGCTTCTCAC	193	193|192	0	1	JK791735
GB05931	CCCTTTTCCTCCACAAATCA	AGAGCCTCGAAGAAGTCATCA	180	181|180|179|187	0	7	JK791736
GB05933	ATACCCTCTCCGCTGAGCTT	GGAGTGAAGGAAATGGATTTGT	132	132|131	0	1	JK791736
GB05954	ACGAAAAGCAAAGGCTGAAG	AGCAAATGCAGCAGGGATT	97	97|96	0	1	JK791743
GB05957	CAGCCTGGAAATTCGCTAAA	CCGGTGATAGGAGAAAGTGC	107	107|108|109|106	0	2	JK791744
GB05959	CAGGAGTTGACCCCAGAAAA	AATGAGATTCCTGGCCACAC	184	184|181	0	3	JK791745
GB05963	TGTCATTTCTCCATCGGACT	CCAACAAAGAGCTTGGCAGT	141	141|142|140	0	1	JK791746
GB05972	CAGCTTCAGCAGCTTCCAG	TCAACATCGTAATATATGCCAACA	118	90	28	28	JK791749
GB05978	CTGCTGGGCAGTTCCTAGAC	CTCGTCATCTTTGGCACCAG	108	108|109	0	1	JK791751
GB05991	TATAAACAATGGCGGGATCG	GGAACCATCAATTCCCACAC	167	167|168	0	1	JK791756
GB05993	CGGCTGCTGTGAATATGAAA	CGCTTCCTAGCTGCTACTCC	121	121|120	0	1	JK791756
GB05997	CTGCTTCAAAGCTCCTGTCC	GCTATCTGAGGGTCCCATGA	180	180|179|189|181	0	9	JK791758
GB05998	CCAACATCAACAGCAATGGA	CTTCTGGGTCCAGCTACGAG	186	186|185	0	1	JK791758
GB05999	TGTTGTCAACTGTGTCGAACC	GCGCGGAATAAATAAAAAGAA	109	110|109|111	0	2	JK791758
GB06002	AGCCCTGCTTGTTTGTATGG	GCACACCAAAGGAAAGGTCT	134	134|138|129|135	0	5	JK791759
GB06014	TGATCAGAGACTGTTGGCGTA	CAAGACCTTTTGCAGCACCT	108	108|107	0	1	JK791763
GB06017	ACCAAAGCACAAATGATGGA	CAAAAGCATTCTGCTCATGG	101	101|100|103	0	2	JK791764
GB06029	TGGTGGTACCTAGGCCTTCTT	CATCTTTGTCATTTGCAGAAGC	99	99|100	0	1	JK791768
GB06033	CTCCAGGCTTTTTGGACTTG	GCCTGGATTGAGTCCTTGTG	181	180|181	0	1	JK791770
GB06034	GATTGTTGCCAGCTTCAGTG	ATTGCCCACTCTTCCACTTG	180	180|181	0	1	JK791770
GB06042	CCTCCCATCATCTTCTTCCA	TGGCAAGCATTCCCTAGACT	192	191|192	0	1	JK791773
GB06047	AAGGGTTGTTGTCTGGGTTC	GGAAGTATCCCACTTCATGTCTG	119	119|122	0	3	JK791774
GB06048	GCATGATTACCGGTTCAAGG	CAGGCAAATTATCGGTAGGC	186	186|187|185	0	1	JK791775
GB06050	CCAATTTCAGCGTTGTTTCC	ACCCCACCAACAATACTCCA	152	151|152	0	1	JK791775
GB06051	CTTGGGCTACCTCTTTGGTG	CTGTCCTTGAGCCCTTGGTA	163	162|163	0	1	JK801822
GB06058	GACCCTGCCAACTTTGTTGT	ACCCAACACGTTCACAATGA	191	192|191	0	1	JK801824
GB06060	GCTTCTGAGCCGATTGAGAT	GGCTAAGAAGGCTGCATTGA	185	185|189	0	4	JK801825
GB06061	ATTTGCCAAAACCCAGATTG	CACAAGTGTGTTGGGGTTTG	176	176|177	0	1	JK801825
GB06065	GGAAGGAGATCATTGGTGTCA	TTTCAAGCCCCAAAGACAAC	106	105	1	1	JK801826
GB06071	TGGTGCTGACTCATTCCTTG	CCACAGTGACCAATTTTCCA	132	132|131|144|136	0	12	JK801828
GB06080	CCTCGTGCAGGTCTCCTATG	CTCTTGAGGTCCAGGTCGAT	142	142|143|141	0	1	JK801831
GB06081	TCGAACTATCAGGCTTTGGAA	CCGGACAAGGTGTTACGAAT	175	175|174	0	1	JK801832
GB06082	TTATGGGATTTGGCTGAAGG	CGTCAGACTTCTCAGCCTCTG	175	175|177|172|176	0	3	JK801832
GB06083	TGGAAGCACCTTGTTTAGTGG	AGAAGTGAGCAAGGCCTCAA	144	144|145|143	0	1	JK801832
GB06098	AGAATGGTGGTTTGGTTTCG	AGCCCAGAAAACAGCAAATG	102	102|103	0	1	JK801837
GB06113	ACTGTACGAGGGGCTGGACT	TGCAACAAACGTGAAAAACC	134	134|133	0	1	JK801842
GB06115	CCATCGGGTTAGGAGGATTT	AGTGAAGCTACCACCGAGGA	183	186	3	3	JK801843
GB06116	TGTTCGCTGCATAGAAAAGG	TGCCGAAACAATGTAGGAGA	114	114|116	0	2	JK801843
GB06117	TCCATTTCCATTTCCCACTC	CTCAGGTGACTCTTCACCATTG	146	146|148	0	2	JK801844
GB06123	GGGTATGGCATTTGAGAAAGA	GGGAGTGGAGCAGTTTCTTG	178	178|179	0	1	JK801846
GB06126	GAAAACAAGGAGGCTGCAAA	GCCAGGTAACCCCTAAAAGC	150	151|150	0	1	JK801847
GB06127	GGAGTAATGGCCAGACGTTC	CATCATCATGGAGGTGCAAA	179	179|184	0	5	JK801847
GB06128	TTAGAGCGCTGGTCAGCAT	TGAACAGAGGCACAATCCAG	150	151	1	1	JK801847
GB06129	TGATACACGCCCCCATTTAT	ATCGTCTCCTCCACCAACAG	199	200|199|206|198	0	7	JK801848
GB06131	AGTCGAAGCTTGGTTTCACC	GAACGCCTGCAGATGTCATA	137	137|138|139	0	2	JK801848
GB06137	TTTGTGGTAATAAGATATGGGTTTT	CTACAAGTCTCCCCACGCTAT	85	85|81	0	4	JK791776
GB06145	TCCTACGATGATTCCCCTTG	CATGCATGACCATCTTCCAC	138	138|222|220	0	84	JK791779
GB06152	CTTCAGCTTCAGCAGCTTCC	TCAACATCGTAATATATGCCAACA	122	93	29	29	JK791781
GB06154	CAGGACCATATGGGGAAGAT	AACCGTTCAGGCAAATTGAG	176	176|175|174	0	2	JK791782
GB06155	CATACTATGCCCAGGAGCTTG	TCAGAGGCAGGATTCCATTC	107	107|106|105	0	2	JK791782
GB06160	CCTTGCTTCACGAGTCCTTT	AACCTTCAATGCTTGCCTGT	171	171|170	0	1	JK791784
GB06161	GCTATTTTCATTGCCCCAGA	GGGGGAAATTAAAGGGCTAA	126	127	1	1	JK791784
GB06166	GGAATCTCTGGCGATGGATA	CACAGGCATGTCATGGTCA	173	173|150	0	23	JK791786
GB06174	GTTTTGCCTAAGCCATGTCG	CCACCAGTAATGCGAACCAT	167	167|168	0	1	JK791789
GB06181	ATTGTTTGCAACATCGGTCA	CAAAGCTAGGGTGGCCAGTA	173	173|174|172	0	1	JK791791
GB06188	TCCAAAACTCAGGAAATTCATTC	ACCGCTTTCACAACCTTCC	143	143|139	0	4	JK791793
GB06190	TCACGAGCTCAATGCAAATC	CAAGACACCCCTTGGGAGTA	180	180|181	0	1	JK791794
GB06191	TAGTTGGGTTGCCAGTTTCC	TTTGATCCAACTGCCTTTGA	138	138|139	0	1	JK791794
GB06195	GGGGTTTGCCCTTTTTGTAT	GATGTCCTTGCTGATGCTGA	180	182|180	0	2	JK791796
GB06212	GAAGCTACTGTTTTCCATGGTTG	AGCACCAAAGACAACACCTCT	126	126|123	0	3	JK791801
GB06217	CGCAAGAGGAAATCACGTAAA	CGAGAAAAGTTAGGCTGGACA	179	179|178	0	1	JK791803
GB06232	GGAAATGGAAGCCAGCATTA	TTCATTGTCCACCAACTCCA	167	167|170	0	3	JK791808
GB06237	ATACCAACGGAGCCACCAC	CCCAATGGGATGAAGATGAT	173	173|171	0	2	JK791810
GB06238	GCTTCAGAAAAGGTGGTGGA	CGGCGATGGTTTTGGTAGTA	180	179|180	0	1	JK791810
GB06242	ACGAGGTGAGAAGCTGGACA	GCTTTCAGTCACCAGAACAGG	149	148|149	0	1	JK791811
GB06248	GAGCAGAGTAAAGCGCTGGT	ACTGCTCATTAAACCCACCAC	79	79|80|81	0	2	JK791813
GB06249	TCTTGAAAACCCAGCAACTGT	CGAACTCCAGCAGATGATGA	194	191|190	3	4	JK791814
GB06253	GGTTGCATTCAGGACAAAGG	CTTAGCCCTGTCGGTCTTGT	182	182|197|181|183	0	15	JK791815
GB06254	AGGAGGGCTTTATTCTATGTGG	GGCAACGAATGTGTTTTAAGG	106	106|80	0	26	JK791815
GB06257	TGGCTCTCAAACAACATTGC	TGACAAAGTTTGCAAGAAACAAA	130	130|131|132|133|134	0	4	JK791816
GB06259	TCGTTTTTGGGCTGCTTATC	CTAACAGCATCAGCCCTTCC	178	105|178|106	0	73	JK791817
GB06260	AACATTTGGGTGCTTTTTGG	AGCAAACTCCGCAAGCTTTT	149	149|150	0	1	JK791817
GB06263	TAAGCCTGCCTCAAAGCCTA	GCTTCACAGAAGCCACTGC	151	151|149|150	0	2	JK791818
GB06271	AAGGAGAAGGCAACTGGAAA	AGGACCTTCAACAGGCACAC	139	139|138	0	1	JK791821
GB06272	GTGTTTGGGTGATGGGAAAG	AAAAGCAATGCAGCAAAACA	145	146|145	0	1	JK791821
GB06277	ATAAATGGATTCGCGTGTGG	CCTCCTGCAAAAAGTTCTCG	181	182|181	0	1	JK791823
GB06278	CCGCATAAAATCAGCATTCA	GCAAGCAACAACCATAACGA	111	111|112	0	1	JK791823
GB06280	GCCAAAGAATCAAACCTTCG	GGGCAAGCTTTGCTGAATAA	191	191|190	0	1	JK791824
GB06285	TGGAATGGGAACACTGTTGA	GTGTGCGGAAACAGATGTCA	189	189|191|190|188	0	2	JK791826
GB06286	TGGAGTTACATGCTGCTTGC	GTTCTTTGCGTCCCACATTT	173	173|175|174|191	0	18	JK791826
GB06298	TCAAGCCTCCTAAGGTCACG	ATGTGAGCAATCTCCGGAAC	173	173|174	0	1	JK801852
GB06299	ATGTGTTTTGGGGAAGGAAG	CGAAACAAGGGTTTCACACA	111	111|112|110	0	1	JK801852
GB06307	TATGCTCCGACAGGAAGAGC	TGCCATTGAAGTTGGTCAAG	184	184|183	0	1	JK801855
GB06308	AGGAGGATGTCTAGTGTGTTGG	TCTAAACGTAGAAATAACGGAGCA	76	76|78	0	2	JK801855
GB06313	GATTTTCTAACGGCCGAGAA	AGCACGGCTTTTGAAGACAT	178	178|176	0	2	JK801857
GB06315	CGCACATTGGCTGATTACAA	ATCAGCCTCTGTTGGTCTGG	180	180|183|181	0	3	JK801858
GB06316	GACACTTACCGGGAAGACCA	GAGACGGAGAACCAAGTGGA	182	182|180	0	2	JK801858
GB06317	GACCCTGACTGGAAAGACCA	GGGTCCTCCCATCTTCAAGT	129	129|130|128|124	0	5	JK801858
GB06320	AACAGCAAGCTAGGCAGCTC	TCCGTTCTCACCAGATTGAA	120	120|119|123	0	3	JK801859
GB06324	AGTCCCCCAGAGTCTCTTCC	TGTCGACATCAGCCTTCTTG	182	178|182	0	4	JK801861
GB06325	TGACTGCACAGGAGTTGGAC	CACGGTGGTTCCTGATCTTC	169	169|174|170	0	5	JK801861
GB06326	TGTAAGCACTGTTTGCACGA	GCAACCGATAAAGACCCAAC	82	82|55|81|83	0	27	JK801861
GB06329	CCAAGTCTGTGGGTTCCATT	TGAGGTACGGCAAAAGGGTA	106	106|105|107	0	1	JK801862
GB06332	GAGAGACCGGTGTCGGTATG	TGTTGAACCCTTAGCACTTGAA	122	122|124	0	2	JK801863
GB06333	AAACCCTAGACCTCCCAACG	GCACCAGATAGAGCTGCGTA	181	181|180	0	1	JK801864
GB06341	GAGATGGCGATGAAGAGGAA	GGTCTTGAAACAAAACTCAAACC	109	110|109|112	0	3	JK801866
GB06342	GGTGAGCCGAAAGGACTATG	AATGCCCAAAAGACCAACAC	176	176|177|175	0	1	JK801867
GB06343	TTGGCTAGGAAGGTGTCGTT	ACAAGCACGAATGTCCCAAT	180	180|181|179	0	1	JK801867
GB06346	GGCGAGGAAGATGAAGGATAC	CATAGTTGATCTGCCCGTCA	180	180|179	0	1	JK801868
GB06353	CCCCAGTAAGACCATAGAAGC	GAAGCACCAAAGACAACACCT	144	144|143	0	1	JK801870
GB06354	CTTTCATTTGCCCGCACTA	TAGCTTCACGAGGGGTTTTG	186	186|187	0	1	JK791828
GB06355	TTGCCATAGTGCCAAGATGA	TCCAGCAGGAATCACTTTCA	197	197|198	0	1	JK791828
GB06356	AAAATCCCTGAACTGCCTCT	GGGGATACCTTCAAAATTCCA	114	114|115	0	1	JK791828
GB06362	CCAGAGCTTTTCACTCATTGC	CATCCAAGAAAGTCACCGAAA	107	107|51|108	0	56	JK791830
GB06372	TCTCCAGCTCCCAAGGTAAA	ACCGAAGCCATGAGCTAGAG	205	206|205	0	1	JK791834
GB06373	TTTACTGGATCGCCCAACTC	GTTCCCAAGCTTCCCTTTTT	185	185|188|186	0	3	JK791834
GB06374	CCATTGGCAATTGGTTTCAT	GTCCGACCCAGTAGATCCAG	122	122|123|121	0	1	JK791834
GB06376	ATTGAGGAGGTGGCTGAGAA	ACATCCACCATCATGTTTGC	180	180|115	0	65	JK791835
GB06380	GCAACACCGACCTTTTGTTC	CTTCTCGCGCTCAGGCTAC	151	151|150	0	1	JK791836
GB06386	CCTTTGGGATGTTTTAAGCAA	TCAAAAGAACCCTTAGAAGCTATCA	133	137	4	4	JK791838
GB06391	TTACCAACGATGGCATTGAA	ACGGTATCCATCCCTGTCAC	167	168|170	1	3	JK791840
GB06392	GAGGTTATGGTGGTGCCAGT	CATCAAAAACAAGGGGGAAA	136	136|135	0	1	JK791840
GB06397	GCATGGAGAAACCAATTCCT	CAACCCTAGGAGAGGCAACC	180	180|181	0	1	JK791842
GB06402	TAAGTCGACTGGTGGGAAGG	TTTCACGAACAAGCCTCTGA	176	177	1	1	JK791844
GB06404	TTTTTAGGCAAATGTATTGGTTTTT	AACATATCAGACGCCCCACT	89	89|88|84	0	5	JK791844
GB06414	GGGTCACAACTGCTCTGCTC	TCTCCTCAAACTCCCCACAC	183	184|173	1	10	JK791848
GB06424	CGCACCATCAAAGGTTTACA	TTGGCTCCTTCTTTCTCTTCC	180	180|181|179	0	1	JK791851
GB06425	GCGTTGCCTGAGAATGCTA	AAGCCCCCATTGACAATTAAC	150	150|149|151|152|153	0	3	JK791851
GB06440	GATGCGGATGAAAACTGGAT	TCGAAGTGATTGTCGGATACA	139	140	1	1	JK791856
GB06442	AAGTGTGAAGCGGAAAGCAC	CGTCAAATACCCAAATGCTACA	163	163|165	0	2	JK791857
GB06446	CTTCTCCAGCCTGCAACAAC	GCCTTAAAGAGCCATCTCAGC	120	120|121	0	1	JK791858
GB06454	CTTTCGGTGGCATGATCTTT	AGACACTTTACGGGCCAAAA	181	87|181|88	0	94	JK791861
GB06458	AAAAAGGGTGAACTTAAATGGTG	TGGATCAGAAAAACTGGAGACA	85	85|84	0	1	JK791862
GB06459	TTTCCCCGTATGAGGTCTTG	AAACAATCCTGAGGCCGTAA	133	133|134	0	1	JK791863
GB06462	GGGCAGTCTGATATTCCATCA	TCAGGCTTCCTCTTTCCTGA	189	189|191	0	2	JK791864
GB06476	TCCAAGTTGGGTTTCACTGTC	ACAGCCACATCAGTGTGCTC	93	93|92	0	1	JK791868
GB06487	GTCAATCCCGAGGCTACAAA	AAAAGCACCTAGCGGGAAAC	179	180	1	1	JK791872
GB06488	CACGTGCTTCACACGTAAGG	CATTCTGAACCAAAACCCAAA	110	111|112	1	2	JK791872
GB06492	AATGGATCGGTGCTTGAAAT	GGTGATCGCATTCCTCACTT	113	213|113	0	100	JK791874
GB06498	GGCAAAAATCCTCGGAAAAT	TCCATCATGCTTGTCAGGTC	181	182|181	0	1	JK801872
GB06500	GGAGAATAGGACTAGCATTCAGGA	AAACTCGTGTTTCAAAGAATACAGT	92	92|93	0	1	JK801872
GB06506	TCTTCAGGCAGCTATCCTTATT	GGCCAAAGGCCTCTAATTTC	102	103|102	0	1	JK801874
GB06507	CCTCTGACAATCCCAATGCT	CGGGAGCCTGTTTCATTAAG	179	179|177|181	0	2	JK801875
GB06510	TCGTGATCGTCGAGAAAGAA	GGAAATCGGGTCTCAGTGAA	185	185|183	0	2	JK801876
GB06511	GTTCGTTGCGGATAAGGTTG	AATAGCCCACACAGGCTCAT	170	170|169	0	1	JK801876
GB06512	GAACCGGGAAGGTTGCTACT	CAGGCTGAGCTGCTAGTTCC	142	142|143	0	1	JK801876
GB06516	CAGCTTGTGGAAAATGCTGA	TTACAGCAAGTTTGCGGAGAT	175	175|174|176	0	1	JK801878
GB06517	AAATGTGGGATGCCAAGAAC	TTGGAGGGATGTCACAAACA	181	181|182|184	0	3	JK801878
GB06518	TGTTCAGGAGGGTGAGTGAA	TCTGCAGTTGCATCCTGGTA	143	143|142	0	1	JK801878
GB06520	AACCCTTTGAGAACCCAAGC	GCTGTCCCAAAAATCTCCAA	174	174|175|173|176	0	2	JK801879
GB06521	GGTTGTTCCGGAGAATGGT	CAAAATCAAAATCCCCCAAA	136	136|137|138	0	2	JK801879
GB06526	TGACCAACCACGAATTTAGGA	AAATGCCCAGCAACTACCAC	177	177|178	0	1	JK801881
GB06528	CCTTCAATCCCTGCAAAGAA	GAACCGGCTTTTCTCCAGAT	176	176|177|175	0	1	JK801882
GB06529	GGTTTCCATGGGGGTTTACT	AGGCACGAGTATGCCAATTC	172	172|174|173	0	2	JK801882
GB06533	CGGTATGGGACACAAGCAG	CACTCAGCTGGAAGCACACT	92	92|93	0	1	JK801883
GB06542	CCTTTTGTTGGATTGTTGACTG	GAAAGAAAACACCAAATTGAGAAA	119	119|120|121|122	0	3	JK801886
GB06552	CCAGACCAGTACGGCTCATT	CGGCGTTGAGCTTTTTATTG	188	189|188|187	0	1	JK801890
GB06553	AAAGGGTGTTGTGGAACTGG	GAGAAAGGCCCCAACAGAAT	176	176|177|175	0	1	JK801890
GB06554	TATTGCACCCTACCCCCTTT	AGCCCTTTCCTCAACAAACA	109	109|108	0	1	JK801890
GB06560	CAGCTTGCTGTTTATCAAATCG	GTGGCCGCTTTGGAGTTAT	145	145|142	0	3	JK801892
GB06562	TTTGGGGATTGAGAATCGAG	TTGCCATTAACAAAAGCTCGT	201	197|201	0	4	JK801893
GB06563	CAACAAATGAGGAGCCTTACG	AGAGCACCAAATTCTGAGCA	98	81|98	0	17	JK801893
GB06566	TGAGCCAACACTCATTGAAG	AGCCCAAAAATTTTCCCAAC	150	152|151|150	0	2	JK801894
GB06572	GAAACTCGGCTCTCAACTCG	CTCCACATCTCAAACGGAACT	105	105|106	0	1	JK801896
GB06594	TTGGTCCTTCCGGTAATTCA	GGGGCATGGAACCTAAGAGT	174	174|175	0	1	JK791882
GB06595	TAATCGACCATCCAATGCTG	TTTCGGCTAGACTCCCACAT	184	184|183|185	0	1	JK791882
GB06596	AACATGATCGGGCAAGTGAT	TTGTAAATCCATCCACGCAAT	135	135|134	0	1	JK791882
GB06599	TTTATGGAACTGGAGGTGGTG	ATTCCAAACCCACTGAACCA	96	95	1	1	JK791883
GB06601	ACCGTGGTCTGAGGCACTAC	TTGTCTTTGATGCAAACATCG	160	160|162	0	2	JK791884
GB06603	GGCGAAACCCCAACTTTTAT	GAAACCCGATGTTCGTCAAC	178	179|177|178	0	1	JK791885
GB06608	TGCAATTCTTTTTCGCTATGA	TCAGCCTGTACATATGTGATAGAAA	94	94|95	0	1	JK791886
GB06610	CCGTTTTTGGTTGGACATTT	CATGCCGCCATTATTTAACC	178	178|179	0	1	JK791887
GB06614	CAAGCTTCGTGTGGAACGTA	AGTCCTCAAAGAAAGCAACCTT	86	86|88|87	0	2	JK791888
GB06632	TTGTGGACTACGATGAAGATGG	GCTCATCCAAGCTCACAACA	130	130|128	0	2	JK791894
GB06643	CATTGGCTCTACCCAAGACC	AGATTCCTGCAATGGCGTAG	186	186|187	0	1	JK791898
GB06649	TTGGATTGCAGCTGGTGATA	CTGCACCTCCTTCATCTTCC	159	159|163	0	4	JK791900
GB06652	CAACTTAACCCTCCCCATCA	AGCCCTTGCAGCTCTCATAA	182	182|183	0	1	JK791901
GB06653	GGCTGAAGGGAGGAAGAAAG	TGGGATTTTAGAGAGGAAGCA	131	131|132|133	0	2	JK791901
GB06657	ACGCATTGCTTGCTTTTACC	TGTTGTCACCCTCAAAACCA	175	175|176|174	0	1	JK791903
GB06662	AACGAAACCCATCTCGGACT	TCCAAGCAAACCATTCAGTG	124	125	1	1	JK791904
GB06670	TGTGAAATCTGGTGGGAAGA	TTCCACAAATCTTGGTGCTG	146	146|147	0	1	JK791907
GB06680	GTCCTTATCAGCACGCCTGT	GCAAGAGCCAGCTCAGGAT	124	125|124|126|127	0	3	JK791910
GB06683	TGCCATGTGAAGAACAAGGA	TGAATTCAAGTCAAAACAAAAACC	137	137|141	0	4	JK791911
GB06684	GGAGAGGAGAAAGCGACAGA	TCATCTTCATCTCCTACATCATCC	179	179|176	0	3	JK791912
GB06685	GAAGGATGAGGTAGAAGAAGATGA	CTCCTTTGCCTCTTTGTCTTTC	155	150|156|155|54|60|58|148|52	0	103	JK791912
GB06688	TCCATTTGAAGAAGCTTGTGG	TAGCACGTTTCCCTTCCTTG	151	151|152|150	0	1	JK791913
GB06692	GCAGCAGCTAGTGGACTGTG	CACCCACATTTTCAGGTGAG	150	150|149|151	0	1	JK791914
GB06707	CACGTGCTTCACACGTAAGG	AACAAGGAAACCCTTGATGC	144	145	1	1	JK791919
GB06713	CAACTCATGGCGACTTTCAA	CATTGAGGCATCGAATCGT	105	103|105|106|104	0	2	JK791921
GB06718	TCCCGAGTATTGGGTAGCTG	AAGGAAACTCGCAATTGTTTTT	183	183|185|182	0	2	JK791923
GB06722	TTCTTTGGATATGTCCCCTCA	GCAGTTGGTTTCTCACCATC	145	145|146|144	0	1	JK791924
GB06737	ACTTGTGCTCCACTTGTTGC	ATAAGGCTTTCCGTCAACCA	127	127|128	0	1	JK791929
GB06739	GCTTCCAGGATCATTGGTGT	ACCATCGTGGACACATTCAA	190	190|191|200	0	10	JK801897
GB06747	AATCCATGAAGACCCGAATG	GCCTTCAGTGATCCAGGTTT	181	181|182|136|179|180	0	45	JK801900
GB06748	CAGCGATTGAAGGAGAGGAA	TTGTGGCACACTACAGCTTTG	169	169|173|170|171	0	4	JK801900
GB06749	GGAACAAAAGCCAAAGCAGT	GGACCCAAACAATGTGATCC	125	125|126|127	0	2	JK801900
GB06758	TGCGGTTGAAATGGAGAAAT	TGAATTGTCACCCTGAAGAGC	119	119|120	0	1	JK801903
GB06763	TTAGCAACGGCGATAAGGTC	TTTGAAAGGGGCACTGGTAG	159	159|160	0	1	JK801905
GB06764	CGGATTTGCAACTGGGATAA	CAAAAACACCATAACTAAGACCTTGA	99	98|99|100|104	0	5	JK801905
GB06765	GCCAAACAAACGCAAGATTT	CCAATGGTTGGCTCGTATTT	177	177|178	0	1	JK801906
GB06768	GAGGGAAAGCTTAAGCAATGG	GAAGACCTCTTTGCGGATCA	165	164|163|165|154|153	0	12	JK801907
GB06770	CCATTTCCTTTTGTTCTCTTGAA	AAAAAGAAAACAAGTGCACAATCA	113	113|114	0	1	JK801907
GB06771	GGTTTCTTGCCATTCAGTGC	AAAGGAAGGACCTCCACCAC	182	184|182|183	0	2	JK801908
GB06773	TGCCAACAAAAACTTTGCAT	GCGTAATAACAAAAGTTCGTCCT	107	107|110	0	3	JK801908
GB06775	TACGCTCACTTTCCGATCAA	CAAAGCTGCTGAACGAGACA	175	175|176	0	1	JK801909
GB06776	TTAGCGAAAAGGGCAGGAT	ACTCAGCAGCTGTAATCCAAA	128	128|129|130	0	2	JK801909
GB06778	CTGGAAAGGAGGAAAACGTG	GAAAACCCCCAAAATCATCA	195	195|193	0	2	JK801910
GB06781	GGACCAAAGCTCCGTTCTTA	GGGACTTGTCGGTGCAGTAA	181	181|182|179	0	2	JK801911
GB06782	AAATCCAAACCCAAGTGACG	TGCAATGCACACTTATTTTTCC	103	103|105	0	2	JK801911
GB06788	GATCCATTTCCGGGCTTAAT	CGTCAACAATGAAACATCGAA	134	134|135	0	1	JK801913
GB06790	CGTTGATTGGAGGGAAAAAG	TAATCCATGAGACCCCCATT	181	181|180	0	1	JK801914
GB06796	TCCATCACTAACGCCAACAA	CCTTGTTCTTCACATGGCATT	181	181|179|182	0	2	JK801916
GB06798	CAATGGCGGCTAACAAGAAT	ATGAACCTCCCATCTTCGTG	176	175|176	0	1	JK801917
GB06799	TTCAGGTGAAGCGATTCTTG	GCATCGGAAGCTGAAGAACT	181	181|182	0	1	JK801917
GB06800	TGATGGTTGCAGACTCAAAAA	TGTGGCCAACATTGTTCTTC	110	110|109	0	1	JK801917
GB06803	GGTAACCGACCCCTTGTACC	GCTTGGACGAAGAATCCAAA	124	124|125	0	1	JK801918
GB06808	ATAGCCTGCACAAGGTCTGC	GAAGCAACTTCGCCTCTGTT	182	182|183	0	1	JK801920
GB06809	CAAGGCACAGATCAATGCAA	GGCGAAGAACCTTCTCAAAA	144	144|145|143	0	1	JK801920
GB06810	CGCGGAAAACAAGAAACACT	CAACAACTCCATCAGCTCCA	162	162|163	0	1	JK801921
GB06812	TCGTTTCAATCTGATTTGATCACT	TGGCAATCTTTGCATTCTTC	105	101	4	4	JK801921
GB06814	AGGCTGCTGATGATGAGGAC	ATCTCAACGGATCGAACAGC	182	182|183	0	1	JK801922
GB06815	AAAGCTGGTTGCTGTTGGTT	TGAATGCAACAATGTCACAGC	131	131|134|132	0	3	JK801922
GB06816	CCACAAAAACAGCTCAAGCA	CACGAAGCTCACCCATCAT	181	182	1	1	JK791930
GB06825	GCGGGAAGAGCTCAAATTC	TCCCTTGTGGTGTAGCCTTT	174	174|175	0	1	JK791933
GB06842	TGCCTCTACTGGTGGACTTG	GCTTGAGTCCCATATGTTGC	136	136|135|134	0	2	JK791938
GB06848	ACCGATTTGGAATCGTTGAG	GCACCAGTGCTGCTAGGAAT	122	122|121|123	0	1	JK791940
GB06852	TTTCATCAATGGCGAAAGAA	AAAAGCAGCATCCACCAACT	177	177|176	0	1	JK791942
GB06854	CAAATCTCAGAGAAACTAAATGTCCA	GAACCGGCTTTTCTCCAGAT	113	113|114|112|107	0	6	JK791942
GB06855	GAATTGCTCCGCTACCACTC	TGTCCGACAGCATACTCATCA	194	194|195|193|196	0	2	JK791943
GB06856	TGTGTCAGCTACCAAGGAAGG	TTGCAGTCCAACCATACTCG	183	183|184|181|182	0	2	JK791943
GB06860	GCAGTGCTTACTGTTAAGAGGGTA	GCTACTCGATGCATCTCATATATAATC	80	80|83	0	3	JK791944
GB06861	TTTCAAGCCCATCAAAAACC	CTGGACTCCCACGATCTCTC	171	171|170|172	0	1	JK791945
GB06864	ATTCTGGTTGCTCAGCCATT	ATTGCCCCAAGGGACTAACT	207	208	1	1	JK791946
GB06867	TTTAGCCAACGCCAAAAATC	GAGGGGCACATCATCAACTT	200	195	5	5	JK791947
GB06875	GAACCACCTCCACCAACACT	AACCCCAAATCAGCATGAAG	85	85|84	0	1	JK791949
GB06878	CACCAACATCTCACAGCTGAA	GCAAGAAAACAAGGGCAATG	140	140|139	0	1	JK791950
GB06890	GCCATGTGAAGAACAAGGAT	TGAATTCAAGTCAAAACAAAAACC	136	136|140	0	4	JK791954
GB06899	GAAGGCTGTTGCTAAGAAGGAA	ATATTCGCCAAAAGCCAATG	123	123|122|121	0	2	JK791957
GB06900	TCCCAGGATCCACTTTATGC	CTTTGGGCACAACATCTCCT	174	173|174|175	0	1	JK791958
GB06901	GCTGTCTGCATGATCTCCAA	GACTCAGCGCCAACTTCTTC	177	177|176|180|178|179|181	0	4	JK791958
GB06906	AGCGAGCAGGCTTCATTTAC	GCACACAAGCAGAACAGGAA	181	179|181	0	2	JK791960
GB06908	GTGGTGCGGTTACGTGTATG	TCAAGGAACTGCATCAAAAGC	106	106|107	0	1	JK791960
GB06910	GTCCCTCGTGCTGTCTTTGT	AAGCTTCCTGATACGGTCCA	172	172|176|173|171	0	4	JK791961
GB06914	TACCCTGCATCCAAGACGTT	GCCTGAAATCAAAGATGTAGCA	137	137|139	0	2	JK791962
GB06917	CCAGCAACTATGGGTGTGAA	GGTGTTACATGTGCCATCCA	102	102|103|104|101	0	2	JK791963
GB06930	TGGGCATTAGCTGAAATCCT	AAGGCTGGGTGGACACTCTA	179	179|178	0	1	JK791968
GB06931	GGATTTCACCCCTGAAAGGT	GAGGAAGCATCCAGTCGAAA	162	162|163|160|161|164	0	2	JK791968
GB06932	CAAAAGACCGTGCCTCTTTC	ACGCACACATCACATCAAGC	132	132|131	0	1	JK791968
GB06944	GGACATTCGTACTTCAACATGG	TTGGCCGTTAAGGTAAGCAT	133	133|139|131	0	6	JK797550
GB06950	GGAAGGTATCCCTCCAGACC	GAGACGGAGAACCAAGTGGA	101	101|100|99	0	2	JK791974
GB06952	TTCTCTGGCAAAGGGAAATG	CCCATCAGACGAGACATTGA	182	182|180	0	2	JK791975
GB06953	GCTCACCTTGGTTTGGTTACA	ATGTCATCCCGCCACTACTC	107	107|106	0	1	JK791975
GB06956	GGAGCCCAAGGACATTGAA	GCACACAACTTTCAGCAACC	148	148|149	0	1	JK791976
GB06962	TCCTGTGAGTTGGAGTGTCG	CAACCAGACAGCATGGACAA	145	145|132	0	13	JK791978
GB06971	TGGAATGATGTCCAGGCATA	CCACCCTGTGTCTAAATTACCA	118	120	2	2	JK791981
GB06972	ATGCGATGGTGTTGGTCTTT	CACCACAAATAGCACCCAAA	177	177|178|179|182	0	5	JK801923
GB06974	TTAGAGCGGCGGCTATTAAG	CAAACACAGGAACCAACAATG	115	115|116|114	0	1	JK801923
GB06977	AAGGCTGCTGATGGTGACAT	TGAAGCACACAACTTTCAGCA	81	81|82	0	1	JK801924
GB06981	CAGCAACGTCAATGGCTAGA	GGTGTGGAAAGTGCCATTCT	180	180|181	0	1	JK801926
GB06987	AAGCCTCCAAGTCCTTCTCC	CTCGGATGTCCAATCCATTT	180	180|181	0	1	JK801928
GB06989	CATAGGCAGCATGGCATAGA	GAACAGTCAAAGGCTCATTGC	112	112|113	0	1	JK801928
GB06994	CAAGTTGGGGGATAGATGGA	TTGGTGAAGGAGATGGAGGT	175	175|176|179|174	0	4	JK801930
GB06995	TGCCTAATATACGGCTGCTG	CACCTTTCGCTTCCTAGCTG	139	139|138|141	0	2	JK801930
GB06998	CAAAGCTGGTTAAAGTGGGAGA	CAGCCATATTCGAAAACTTGA	131	131|130	0	1	JK801931
GB07002	TGGTTTTGAGGGTGACAACA	GGTACCGGTTTCAACACGAC	176	176|175	0	1	JK801933
GB07004	AAGATTGACAGGCGATCTGG	CATGTCCCTAACGGCAAAAC	136	136|139|135	0	3	JK801933
GB07005	AGGAAAATCCTGGGAGAGGA	GGACCAGTAAAATCGCTTCAA	173	173|174	0	1	JK801934
GB07009	CGTTAGAACCCAAGCTGGTC	GCTGGGGATTTAGCTTCAAA	166	166|165|168|167|164	0	2	JK801935
GB07013	CCCTCCATGTCCCAAGTTTA	TGAAATACACAATGAAGACCAACA	116	134|116|120	0	18	JK801936
GB07018	GAGGGTGGCTTGAAGATACG	CCCCTGGATCAACTTCACAT	187	188|187	0	1	JK801938
GB07021	GCAGCTATGACCAGGCTTTC	CAAACACAATGCACTTTGGAA	174	174|175	0	1	JK801939
GB07022	GGTCGGGTTATACAGAGAATGG	CAATAGGCAGGTTCTTCCTCA	141	141|140	0	1	JK801939
GB07026	GAAGAAACCATGCCGAAGAA	TTTCCTCGGATATGGCAAAG	180	180|179	0	1	JK791983
GB07028	TGTGTGATTTCTCCCGTAAGGT	GCTTAAACTTTCATCATTTCTGTCAA	104	104|108	0	4	JK791983
GB07030	TCAGGTTTCAGCAAATCCAA	CCATATCGGCGAACATCTTT	184	184|186	0	2	JK791984
GB07040	TTTCACATTAAATGGGGTTTCC	TGCCTTTAACACGAAAACGA	108	108|106	0	2	JK791987
GB07047	TGGCAAGCTTGAGACTGATG	CCTGCTTTGCAGTTTTAGCC	183	184|183|182|181	0	2	JK791990
GB07048	ATCCAAACTTCCCCCAAGAG	CGATTCGACATGGGATTTTC	180	180|181	0	1	JK791990
GB07050	AATCCCCACAGTCAAACTGG	TGCCAACCAAAACTTCATTG	183	185|183	0	2	JK791991
GB07052	GTCGCTCTGGACTCGTGATA	GGGATGTGAAGCCAAGAAAG	137	137|117	0	20	JK791991
GB07053	TGGTAAAGATTGGGCCTTTG	CCTGATCCATAGGTGACATGG	168	166|168	0	2	JK791992
GB07055	CGCGGATTTGCTACTCGAA	GCAGAGGCCTAATCAGTACCC	122	124	2	2	JK791992
GB07057	CAAAAGGACTAGGGGGAAGG	CAGTGCAGCTTCACCTTCAA	185	191	6	6	JK791993
GB07063	TTCAACAATGGCTTGAGCTG	GTTCGGCCAAATCAAAGTGT	161	161|162|163	0	2	JK791995
GB07077	GCAAGCCCCAACTCTTTTT	GCCGACTCGTTCAGCATATT	176	174|176|175	0	2	JK792000
GB07079	AGAATAAGGTAGCTTTAGGGGTTTTT	TGACAAAAATGGATCACAACTCTT	76	76|74	0	2	JK792000
GB07088	TGGTGGATGCTGTTTAGAAGG	TTGAGATATGGAACAAGGTTTCAG	101	101|104	0	3	JK792003
GB07091	CAAGCTGGTGGTTCATTCAC	AAACGTCGCTCCTCAAGGTA	99	99|100	0	1	JK792004
GB07096	GCTTAAGGCTGAGGCTGCTA	TCCAATTCCTGTTCTTCAATCC	179	179|181	0	2	JK792006
GB07100	ACTCACAAGGAAGCTGATCTTT	AAGCAACAAATTGTCCCTGA	124	123|121|122	1	3	JK792007
GB07106	CAAAGGAAGCTTTTGGACGA	CTCGGACAATGAATAGGAGGT	127	127|128	0	1	JK792009
GB07109	TTGCGCTAAATTACTCGGTGT	GACTCTTCTCCCAGCGTGTC	101	101|100	0	1	JK792010
GB07113	GAAAGAAGAAAAAGGCACGAAA	TTGTTCCCCTTGATTTCGAC	166	163|166	0	3	JK792012
GB07118	AAGCATGTGAGTGCTTGGTG	AAAAGATCCCATCCCCAGAT	101	101|100	0	1	JK792013
GB07119	CGGCTCCAAAACAAAATGAT	CACGAGCTTCTGAGGAAGAGA	171	171|172	0	1	JK792014
GB07120	ACCGATTTGGAAGGTCATCA	AGCAAAGTCGGGATAGCTTCT	177	177|178	0	1	JK792014
GB07121	AAGGTTTTGGAACATTCACAGT	ACCCATTGCTGCTTTGTAGC	87	87|85	0	2	JK792014
GB07127	CTGGTGTGAAAGCAGCACCT	TGGAAACCGAGTTTTGCATT	104	104|101	0	3	JK792016
GB07130	TGTGGCTATTAAGAGGCTGGA	AAACAAACCTTCCTCAGGATCA	120	120|121	0	1	JK792017
GB07135	GTAGAACCAGCGAGGCTACG	ATCGGTTTGCCTTCCTCTTT	213	212	1	1	JK792019
GB07142	TCCTCGTGGATTTCCTTGTT	CCATTGCTTGAAACCATGTC	143	143|144|140	0	3	JK792021
GB07158	CTCCTTCGTTGAACCAAACC	CTTCTCTCGTCTCCGCATTT	180	172	8	8	JK792027
GB07164	TGGCGAAGTTGTACCAAAAA	AATTCTCATCGGCAAAGGTG	187	189|188	1	2	JK792029
GB07165	ACCTGATTCCAATGGCTCTC	CATCCCATTTGCTCTTTGGT	183	183|182	0	1	JK792029
GB07166	TTTTGTTGTTTTATATTTGCTGATTTC	TGAAGCCTATATTTCTTGGTCTTTG	94	94|92	0	2	JK792029
GB07174	TCATGGAGGAGTTCCGTGAG	AGGACCCTCAGCCTGTCTCT	180	180|181	0	1	JK792032
GB07175	TGAGTAGGAAGGTCCGTGGT	GGTCAAAAGGAACCAACAGG	143	143|144	0	1	JK792032
GB07176	TCTGCGATTTTCTCCAAAGG	CACATTAAATCCGATGGTTGG	180	180|181	0	1	JK792033
GB07182	GGCCCTTACCTGCCTCTATC	CCCACTACTTGGTTGCCACT	197	197|196	0	1	JK792035
GB07191	CAGTAATTGCCAGCGTTGAA	TGTTTGAATTGCGGCTCAC	179	178	1	1	JK792038
GB07199	AACCGGTTCGACAACTCAAG	TTTCCTCGAACTCCTCTTGG	86	86|85	0	1	JK792040
GB07205	TTTGTTGGATTGTTGACTGTTTC	ACAACCCAGACTAATGAACAAAAA	76	76|77|78	0	2	JK801940
GB07206	CAGCGGTGTGGGTAAGAGTT	GGCTCCACGGTAGTAAGCAG	176	176|177	0	1	JK801941
GB07207	TGAACAGCATGCTTCAGACA	TGCTTGATGTCCCTGGCTAT	178	178|181	0	3	JK801941
GB07217	CCCCAGTAAGACCATAGAAGC	CACCAAAGACAACACCTCTATTT	138	138|139	0	1	JK801944
GB07224	AACGACCCACTGTGCAGTCT	GCAACCGACTCCTCAAATTC	179	195	16	16	JK801947
GB07228	CAGGGCAGCGTTTAATTTGT	TCCACTTCTTGCATCACCTG	185	185|182	0	3	JK801948
GB07229	GCTAGCACAAAATCTGATTCCA	CCCATGTAGCAAGCCAAATA	140	140|141	0	1	JK801948
GB07235	CTGCAAGCTTCAGAAACAAAT	CATTCATTGTCCAGAAGCACA	110	110|111	0	1	JK801950
GB07236	AAAATGGCCGATCAGCTTAC	AATCAATGGTCCCATTTCCA	179	179|180|181	0	2	JK801951
GB07238	GCAGTTGAATCAGCGAGTTG	CAGAGATGAAATTCAAACAAAAAGA	108	108|109|113	0	5	JK801951
GB07240	CTTGTCTTGGCCGTAACGAT	CATGGAGCAAGACAATTCCA	182	182|183	0	1	JK801952
GB07241	TTGGAAGATGAAGTGCAACG	AGGGATCATGACCAGCACA	140	140|141|139	0	1	JK801952
GB07250	GAGCAAGATGCAACTCATGG	TCATTAAGGCATCGAATCGTC	114	114|115	0	1	JK801955
GB07253	TCATCCTTAACAAGTCCCAAAA	CCAACAGGAAAGTCTCAAGCA	136	136|137	0	1	JK801956
GB07260	GGTCTGGTCTTGGTGAAGAGA	GCAGACAAAGATGGCGTAGG	188	188|189	0	1	JK801959
GB07262	AGACAAAGAAGGCAATGTTGG	TTACGCCCAATGAGTGTGAG	130	130|129	0	1	JK801959
GB07267	TTCCTTAACCTGATGGCAAGA	CCATCACCATCAACATCAGC	180	180|181|179	0	1	JK801961
GB07268	GAAGAAAGGAACAGGGCAGA	AAAAAGCAGAGCAAACAAGCA	138	138|141|139	0	3	JK801961
GB07271	ACTCCAGCTCAAGCTCAGGA	CAGGCTGAGCTGCTAGTTCC	125	125|126	0	1	JK801962
GB07289	AGTTTGATGCCCCAGTGAAC	AAACACACTGTAAGCAACCTTTTT	123	123|127	0	4	JK792046
GB07307	GACTGCATCAACCGTTCCTT	AAAACCGACACAGCGGAAC	143	143|142	0	1	JK792052
GB07312	CATACTATCCATGGCGAACG	AAGCTGTCCACAATCTGCAA	185	185|186|193	0	8	JK792054
GB07316	GGATCATAACAGGGCACTAGG	GAACCGGCTTTTCTCCAGAT	135	135|136|134	0	1	JK792055
GB07317	ACATGGCCTAGCCAAGAAGA	AGCTGAAATCGCTGGTCAAC	189	189|188	0	1	JK792056
GB07318	GGGGATGACACAAGACCTTC	AATGCCAACAGCTTCTTTTGA	186	186|187	0	1	JK792056
GB07319	GATTAGCTTTGGCGGTTTGA	CTTAGTCCCACACTCCCCTCT	134	134|130|135	0	4	JK792056
GB07322	AGAGTGCACACCAACATGGA	GCATGGCTCCAATCAGTCTT	114	114|113	0	1	JK792057
GB07331	AAAGGGAAATCGAATTGGAAA	GCAGATGGATGCTCAATGAC	146	146|147|145	0	1	JK792060
GB07332	AGGGATTCCATGCACAAGAG	GCTTCGCTACCCCATGAATA	183	183|184	0	1	JK792061
GB07336	CATTTGTTGAGGCAGAAGCA	CGGTCGAAGTTCACTGCATA	165	165|167	0	2	JK792062
GB07344	ACCAAACTATCGCCGACAAC	TCTACATTGGGCTTGGATGC	182	182|183	0	1	JK792065
GB07345	CAAAGTTGCACAGTGGATGC	TGAGTGACCTTTCACCACCA	171	171|170	0	1	JK792065
GB07358	GGCGTATTGGACGGAAGTG	TCCAAGGCTAAGGGCAGATA	136	136|137	0	1	JK792069
GB07374	CTTTGGGTTTGAAACAATGGA	GTGGCAACTTGATTGGAGGT	180	180|179	0	1	JK792075
GB07375	AATTGGGTGCTTGTGTGGAT	TTCCCACATGTGACAAGGAG	182	182|183|184	0	2	JK792075
GB07376	ACCCCCTCCTGGTTACACTT	GCATCAGATTTCCAATCCAA	111	111|110|96|97	0	15	JK792075
GB07385	GGCAGGCAAGCATCTAGG	CAAGGAATGAGTCAGCACCA	135	135|137	0	2	JK792078
GB07387	GCGAGCGAGTTAGCGAAG	TTTTCAGTAGGGGAGCGAAA	177	178|180	1	3	JK792079
GB07388	GCGAATCCGTAAATCTGAGG	CCGATCACAAGGAGAGGTTC	103	103|105	0	2	JK792079
GB07403	TACCCTGCATCCAAGACGTT	GGGAAGGACCAGTCATGAGA	86	86|85	0	1	JK792084
GB07421	TCTACCTGGGAGATGGGTCA	TTGCTCCATTCACGAACTTCT	127	127|126|128	0	1	JK801964
GB07427	TCTGTTGGATGGGATCATCA	GAGCTTCGCACGATACTCCT	120	120|121	0	1	JK801966
GB07429	AACCTGCACCAGGATTGAAG	CTGGCAGTGTCAAATGAGAGA	181	181|180|182	0	1	JK801967
GB07430	CCATGACATTGAATGATAAAGGTG	GGTCAATGGGTCAAGAGCAT	141	141|137	0	4	JK801967
GB07431	CTCCCAATGTCAACAACAACA	TACACCACCGAGAACGGTTT	178	178|177	0	1	JK801968
GB07438	GCTGATCACCAACATCAACCT	GCGTCATCGAGTTCTTGGTT	187	187|198|186	0	11	JK801970
GB07439	AAGGGGCTGCCATTAAAGAT	GTTGAAGCTGTGGTTGCTGA	126	127|126|125	0	1	JK801970
GB07450	CCCGATCCCGAACTAAAAAT	ATGCCCATAACAGCAGCAAT	180	180|181	0	1	JK801974
GB07454	AAACAGAAATGGCTCCGAAA	AAAGACAGTCATGGCGGAAG	168	167|168	0	1	JK801976
GB07455	CTACCCAAGATCCTGCCACT	AGATTCCTGCAATGGCGTAG	178	178|177	0	1	JK801976
GB07456	CAATGTTGCTTTGCTTTCTTTG	AACCGAGTTGCCATCAAAAG	101	99	2	2	JK801976
GB07460	CGGAAGATCTGGTTCTCGAC	TCGTAGATTCCGAGCCCTAA	159	158|159	0	1	JK801978
GB07463	CCCATTGTTGAGCCTGAAAT	AATAACCTCTGGGGCAACCT	172	172|175|173|171	0	3	JK801979
GB07464	AGCTCCAGACCAAGAAACCA	TCTCTGCAGCACCCTCACTA	181	181|180	0	1	JK801979
GB07465	GCTGTTTTTGGGGGTTGTC	CCATGAACACTCAGCGAGAA	80	80|78|81|82	0	2	JK801979
GB07467	GCTGTTATCCGAGGGAAGAA	CCCAAGAAGAAATGCATTCAA	179	179|180	0	1	JK801980
GB07477	GTTGCCTCCGACACCAAG	TGCTTTCTCTTTCAGGTCTATGC	78	78|83	0	5	JK801983
GB07479	GCAGTCGCCTCCATTAAGAC	TGCGAGAGAAGACTTCAGCA	161	161|162|163|160	0	2	JK801984
GB07484	GGACATACATGGCCGAATCT	CTGTCGATTGCAAAGGTTGA	156	156|187	0	31	JK801986
GB07486	TCAGGCGTTAAGGAAGGAAA	GGCAACGGAAACAATTAAACA	119	119|120	0	1	JK801986
GB07491	GCGGACTTTAGCCGATTACA	CAACCTTTGCTGATCTGGTG	179	179|178|180	0	1	JK801988
GB07492	CTTCGTGGTGGGTTCTAAGC	GATGCAACCGGTAAACAAAGA	100	100|99|101	0	1	JK801988
GB07496	CACAGCAATGGAGAGAAGCA	TAAAGCCAGTCGCCATTGTA	169	169|168	0	1	JK801990
GB07497	TGTGGTTCCGCTTAATGTGA	GCGAAAGCAGCTGGTAAAAC	175	175|176|174	0	1	JK801990
GB07498	CTGGTGTGATTTTTCCTTTCA	TCAAATGCCTCCCTATCAGC	94	94|93	0	1	JK801990
GB07501	AAGAGAAGTGCCCGTGACTC	AGCAGCACCGAAACTCCTT	116	116|121|115|202	0	86	JK801991
GB07504	CAACGTGAAAGCCAAAATCC	AGACGCAGGACCAGATGAAG	127	127|128|125|126	0	2	JK801992
GB07519	CAAGTCATGTGAAGCCTGGA	AAGCTTGCCTGCTAGCTGAT	177	177|176|178	0	1	JK792093
GB07520	GCACTGCCTCTTTCAAGGAC	GAGTTGGACCCGCTACAGAT	182	182|185|181|184	0	3	JK792093
GB07521	GATCTCTCGCTCCCACCTAA	GGATGGTGGGGTAGAGTTGA	112	112|108|113	0	4	JK792093
GB07532	GACTGCTCAGGCAAGCTACA	GTAGCATCAGCCTGCATACG	179	179|181	0	2	JK792097
GB07536	CCATGTTATTAACCGATCGAAA	GATACCGAATCCAGGCAAAA	120	120|118	0	2	JK792098
GB07543	TTTCCGATTCCCCAATTTTT	GCTGCAGCTTTCTTGGTTTT	189	189|190	0	1	JK792101
GB07544	GGCTGCTCCTACTCATCCAC	CTTTGACCAACTTCCCAGCA	174	174|178|173	0	4	JK792101
GB07545	TAAGCCTGCCTCAAAGCCTA	CACAGAAGCCACTGCCTTAG	146	146|147	0	1	JK792101
GB07555	CTTCGCCTCAATCTCTCTGG	CATGGGAAGAACCAGCAAAT	170	173|170	0	3	JK792105
GB07560	TTGACTTGACCAAATACCGAGA	TTTGGTTATGAGAATCAATCATGG	105	107	2	2	JK792106
GB07571	AACATGCATCCGGAAATACC	CCAGCTGGTTTTGCCATTAT	173	173|174	0	1	JK792110
GB07572	TTTCTCATCAGGGCTGGTTC	CAGAATTGATTAGCACAAAACAAAA	107	107|113|112	0	6	JK792110
GB07578	TTGATGTTGGAACCGGTGA	ACGATAATCCGACGACTCTCT	142	151|150|153	8	11	JK792112
GB07592	GAGGAGAGACCCGAGGAAGT	GTTCTGGTGTGTGAGCGAAA	183	183|184	0	1	JK792117
GB07606	GAAACCGCTGGTGGTGTTAT	GTGGGACACCTCTAGGAGCA	188	188|189	0	1	JK792122
GB07607	CACCATCACAAACGACAAGG	AGCTGCTGGGAGTTTAGCAC	173	173|174	0	1	JK792122
GB07608	CAATGGCTAGACAGCAACCA	CCGGAACATCCTCATCCAT	129	129|128|130	0	1	JK792122
GB07611	TTGGAATCGTTGAGGGTCTC	GAACCTTTCCAACAGCCTTG	139	139|138	0	1	JK792123
GB07612	ATGGCGACAATGCTGAGAT	GAGGGAGACGCATGGAGTAG	182	182|183|184	0	2	JK792124
GB07614	ATGCAAGCCAACAGCGTATT	GGGGCAAAAAGTGACCAAAT	107	107|106	0	1	JK792124
GB07620	CATGATGAAAGAAGATGGTGAGA	TCCAAATGTCTATTTGCCACA	116	116|120|104|89	0	27	JK792126
GB07626	CTTCTGGGGAGGGCCTCTAT	AAACGTTGCTGGATAAACAGG	136	136|137	0	1	JK792128
GB07629	AGAAGTTCGGTGGGAGAGGT	AATCAAAACCAACATCATATCCA	119	118|117|116|119|120	0	3	JK792129
GB07634	TGAACCCGGAGCTGTTATTC	AGCCAGGAAGAATTGCAACA	187	187|188|189	0	2	JK792131
GB07641	CTTGCTGGGAAGGATGTTGT	TTCGGGCAACTCAATAATGTC	141	141|142	0	1	JK792133
GB07647	AACTCCCAGTCTCCAAAGCA	TCCTCCCAACTTTCACTCCA	119	119|121	0	2	JK792135
GB07651	CAGCTGCATCCTAAGCCAAT	AATTGGAGGTAACGCCTTCA	173	173|174	0	1	JK792137
GB07652	TTCACAACAGCATGTGCCTA	TTTCCCAATTCAAGGCTCTG	175	175|186	0	11	JK792137
GB07653	CGCCATCTGACTTCAAGGTT	CTCAAAGATCCCCCGTACCT	90	90|89	0	1	JK792137
GB07655	ATTTCGGAGGGGAAACAAAG	AACCGGCATTAGTCGTCGTA	151	152	1	1	JK792138
GB07658	CACCTCCGATCCTGAGAATG	AGTGATTGCCGGTACTGAGG	169	169|162	0	7	JK792139
GB07659	TCTGGACGAGAGATGGTGGT	TTTTGGAACCGATTCTCAGG	111	111|110	0	1	JK792139
GB07662	CAAAGGGGAGCAAAGTTTCA	AACCAAATTGCTTACCAAATCA	117	117|119	0	2	JK792140
GB07664	CAAAGGTTGGTGGAAGGGTA	CCTGCAGTCACCACTGACAT	168	167|168	0	1	JK792141
GB07665	TGAAACAAAAGAAATGTGTAATGC	AGCTCACACAGATGGAGTTTG	91	88|63|62|87|85|60	3	31	JK792141
GB07666	GAGCGATTTTGGAGCAATCT	CAGCAGCATCATGTTTCAGG	163	163|162	0	1	JK792142
GB07668	ACTTGGTAGCAGGCAACTGG	CACTTACACGAGCCACCTCA	99	99|100	0	1	JK792142
GB07674	ACCCTGTGTTTCAGGGTGAG	AACTTAAGGTGGAAACTACTATCCCTA	104	111	7	7	JK801995
GB07675	ACAGGGCGTTTCACTTTCAC	TACGATCAAGATCGCCAACA	180	174	6	6	JK801996
GB07677	TATGAAAAGGCGTTGGGAAT	TGCATTTCCCTTGGTATATTCAG	133	134|133	0	1	JK801996
GB07684	GAAACTCCGCCTTCCCTATC	TTTCTTCAGCAACAGCAGGA	179	178|179|180	0	1	JK801999
GB07685	CGTACCGAAGAGAGCTCAGG	CGGACATAGGGCACGATAGTA	183	183|184	0	1	JK801999
GB07688	TAGAACCCAAGCTGGTGAGG	GCTGGGGATTTAGCTTCAAA	163	163|164	0	1	JK802000
GB07690	AGGGAGTTGGAGGAGCAGTT	ATCCATTGCCGATACCCTTT	178	178|179	0	1	JK802001
GB07694	CTGCCAAGAAGCTCGAAGAT	TTTCCCTCAGCAAAACCATC	185	185|184|187	0	2	JK802002
GB07695	CTTTGCGTCTTGGAATTTGG	AAAAACAGAGAATCATATCACAACAA	76	78|84|83	2	8	JK802002
GB07696	TTGATATTTCCCCCTCATGG	CGTCCCTCATAGCTTTCTCG	189	189|187|190	0	2	JK802003
GB07698	AGTGGGCTTGGGCCTATATT	GGCAGAAAATTGAAAAGATACTTCA	141	141|146	0	5	JK802003
GB07703	TGAACAAACCGTTGAAACCA	TCCATTGACACCCTCATTTTC	170	170|171	0	1	JK802005
GB07704	GGATGTGGTAATGTGGCTGA	GGAACATGAAGTATGTCACTCTTTG	77	77|78|82	0	5	JK802005
GB07707	CTTTCAGCTGCAACCTGAGTT	TCCCTTAGTTTGAGCATTTCAGA	79	79|81	0	2	JK802006
GB07714	CGATCACGAGCACAGAGAAG	AGCGCCTCTCTCTTTCCATT	176	176|174|175	0	2	JK802009
GB07716	AGCAAAGGAAGAAACGGAAA	CCAAAAAGCATATGGCACAG	112	112|111|114	0	2	JK802009
GB07719	TGGTTATGTTTTATGATCTCTTTGC	AAAGGTCAATTAAATTAAACAAATCCA	122	123|124	1	2	JK802010
GB07722	GCCTTCAGCTGATGAGGCTA	TTTCGTCGTCGACTTTGTTG	99	99|98	0	1	JK802011
GB07737	GGGTACATCAGGATAAGGAGCA	AGCTGACAAAAGCGAAAACC	136	136|134	0	2	JK802016
GB07739	TGTCGTTGCCGTTGAGATTA	AGAGTGTGGCCACCAGAAAG	172	172|174|173	0	2	JK802017
GB07740	TTGAGGGACCATGGACTACC	CGGCAGCATATTTTTCAACC	136	136|137|138|134	0	2	JK802017
GB07744	GTCCGAAAGCGCTTGAGTTA	CACCAACCAAGACAACACCA	172	173	1	1	JK802019
GB07745	GGTGCAAGCTCAACGATACA	GCAGCTTTCCATCCACTGTAG	192	192|193	0	1	JK802019
GB07749	TCAAAGACACAGCAGAACGTG	AATATCGAGCAGGCCTTTTG	96	95	1	1	JK802020
GB07763	ATTAAGACCAAGCGCACCAT	GCACGTTTGGCGTACATAAG	186	186|187	0	1	JK802025
GB07764	TGAGTCAGCTGAGGGTGATG	CTTGCATAACACGGAAGCAA	88	88|89|90	0	2	JK802025
GB07765	CACCGTCGTACCGTTTTCTT	AATGGCCAGTCATGGCTAAG	157	158|160|157	0	3	JK802026
GB07787	CCTTCAGCAGCTTTTTGATTG	AATTCGGTCAAACCAACCAC	189	190	1	1	JK792148
GB07794	GAGATTGCCCCTCTTCTTCC	CCTCAAGATTAAAGAGCCTGGA	143	144|143	0	1	JK792150
GB07798	GCCAAACATCGTCGTCTTCT	CCACCAATTGAAGCTTCTCG	185	184|188|185	0	3	JK792152
GB07799	ATCAAGGTCCTTCAGGCTCA	CAGACTCCACCAAATGCAAA	179	179|180	0	1	JK792152
GB07800	CTGGCCCTTCTCATCATCA	CGTGCATCCAGGGTATTCTC	107	107|108	0	1	JK792152
GB07818	AAGCATCCGATCCCTTGAG	TCAACATCGTAATATATGCCAACA	86	58	28	28	JK792158
GB07820	TCAGGAGATGTTCGAAAGCA	GGATTCATAGCCATCTTGTGC	181	182|181	0	1	JK792159
GB07821	GGCTGTCATCAAGGTGGATT	TGAACTCGATGTTATTGCTTTGA	134	133|137	1	3	JK792159
GB07837	GAAGCTTGGTTTCACCGTCT	GACAAGGCGGTTAAGATTCG	179	179|180|181|177	0	2	JK792165
GB07839	CTTGCCAAGGTTCAGAGAGC	GCCCTCACCAACATACCAGT	115	115|114|113|116	0	2	JK792165
GB07841	CGATCCTGATGGGTCAGTCT	AACTTCCATCGGTCAACCAG	172	172|171	0	1	JK792166
GB07846	TGCTTCCTGCTTGAGAATCA	AAAATTTGATGCACCGCTTC	181	181|182	0	1	JK792168
GB07848	GAAGGCTGCATCGATATTGG	ACGGTCGAGTCTCAAAATGG	126	125	1	1	JK792168
GB07850	CGCAATTTGTGAAGATGGAA	TTCGGACAAAATTCTTGGAGA	179	179|180	0	1	JK792169
GB07860	GTGATCTGATTTCCCGGCTA	AACCGTGGGATAAACCACAA	113	113|112	0	1	JK792172
GB07863	TAGTTGGGTTGCCAGTTTCC	TCATCATAGCTTGTCCTGCTG	117	117|118	0	1	JK792173
GB07866	AAAGCTCACGAGGAGATGGA	GGCAAGTTCAAGGGAGTAGATG	115	115|114|117	0	2	JK792174
GB07888	GTGGAGCCATTCCAAAACTG	GGTCCAAATCCCTTTCCATT	177	158	19	19	JK792182
GB07900	AGAAAGCGAGGAGGAGGAAG	CATCCTCGGACTCATCATCA	180	186|180	0	6	JK792186
GB07901	GACGAGGATGAGGAGACACC	TGACCACCAGACTTTGGAGA	183	207|206|209|183	0	26	JK792186
GB07902	CATGTTTAATTTTGGGGGAGA	GGACCTTCCCGAAGTCTTTT	86	86|85	0	1	JK792186
GB07909	GATGAGTCGTCGGGGATTT	CCTATCCCACACCCAACATC	180	180|181	0	1	JK792189
GB07911	CCAGAGTGGTGTTCTACTTCTGA	ATGTGAAGCCCTTCCATGTC	125	125|122	0	3	JK792189
GB07915	TCAGCCGAAGATGAAGAACC	AAAAGCGTCGAATGCAGAAG	175	181|175	0	6	JK792191
GB07917	GAATGGTCTGTCCGGTGTGT	CACTCTTCCAGGTTGCATGA	118	118|117	0	1	JK792191
GB07920	AATGGCTTCATCTGACTCGAA	AGGCTGCATTTATCAGAGCAA	118	118|119|117	0	1	JK802029
GB07926	CTTTCCTGCTCCAACTCCAC	CAAGCTCATGCTTGTTCCAA	131	131|132	0	1	JK802031
GB07933	GACATCAGCCCAGACAGACA	AACGGTTGCACATTTGGTTT	170	170|164	0	6	JK802034
GB07934	CCTGCTGTGACCTTTGGATT	TCTCAGCACCAAGACCATCA	185	185|188	0	3	JK802034
GB07935	TGATGCTAAGAGAAATGCCAGA	CCAGTTCCAGTGATGGGAAT	91	91|92|89|90	0	2	JK802034
GB07944	TGACTCTGGTCTATGAATGGTGA	GCGTACATTATTTATGGCTGTCA	102	102|103|106	0	4	JK802037
GB07946	GGATTCCGTAAGGCAAAGC	CGCAAGTCTCACATGGTAGC	174	174|175	0	1	JK802038
GB07951	AAGCCCGGAGTTTCTTCATT	CCATAGGCTGAAGAGCCAAG	168	167|168	0	1	JK802040
GB07953	GGGTGAAACCAGTGCTTCTT	AAGAAAGCCCCTACTTGTTGTG	103	103|105	0	2	JK802040
GB07965	TGCTTGTCGTAAGGCTTTGA	GGTCAAGTCCAACAGAAGATCA	122	124	2	2	JK802044
GB07967	GAAGACGGCTACTGCTGCTT	CGCCTTAGAAGTAGCCTTTGG	169	169|170	0	1	JK792192
GB07968	TGCTCCAGCCAAGACTAAGG	GGGGGACGTCCTAGTTGAAG	110	110|109|111	0	1	JK792192
GB07972	CGAGTCTTTTTCGGGGTTTT	CTTGGCCTTGATCGATGATT	174	174|173	0	1	JK792194
GB07977	AAAGAGGAATTTGGGGTTGG	CTCATCCACTTCCAGCTTCAG	87	87|88	0	1	JK792195
GB07986	GTTTAAGGGCTCGCATGAAA	CAAAGAACACAATGGAAAGAGAGA	78	78|82	0	4	JK792198
GB07990	GCAAGACTGAGCCAGGAATC	ATGCATGCGTGAATTCCAT	176	176|175	0	1	JK792200
GB07997	CAAAGCGCACTTACATTCCA	TGATTCTTCCCTCGTAACAGGT	167	167|169	0	2	JK792202
[truncated: 11,278 more rows]
