# Supplementary material for: Characterization of expressed sequence tags from developing fibers of Gossypium barbadense and evaluation of insertion-deletion variation in tetraploid cultivated cotton species
Source: BMC Genomics. 2013 Mar 13;14:170. doi: 10.1186/1471-2164-14-170 (PMC3600364; doi:10.1186/1471-2164-14-170)
Supplement: Additional file 6: Table S5 — 2,160 Indel markers developed by using InDel > =5 bp EST sequences between G. barbadense and G. hirsutum. [file 1471-2164-14-170-S6.xls]

## Sheet: Table S5
Table S5: 2160 Indel markers developed by using InDel >=5 bp EST sequences between G. barbadense and G. hirsutum.
InDel primer pairs name	InDel origin	Forward (5′-3′)	Tm ( ℃ )	Reverse(5′-3′)	Tm ( ℃ )	Expected product size in G. barbadense(bp)	Accession No.	Function Annotation (SwissPort )
InDel0001	GB02013	TCAGGCTTTTGTGCCCTAAG	60.38	ACACGTCCCCAAAAGTTCAC	59.87	196	JK790732	ubiquitin-conjugating enzyme e2 22
InDel0002	GB11525	CTTTAATGGCTTTGGCTCGT	59.36	CCACATTTCTTCTTGCGACA	59.84	197	JK792950	ubiquitin-60s ribosomal protein l40 contains:
InDel0003	GB15243	GGTCAAGCTCAAGGAAGCTG	60.13	GAGTCCCTGTGGATGGTGTT	59.82	204	JK793741	glucan endo- -beta-glucosidase-like protein at1g69295 flags: precursor
InDel0004	GB27587	TGAAGGAAAAGGCTTCACCA	60.74	GGCATATTTCCGATGCCTTA	59.89	180	JK805012	abc transporter g family member 15 short=abc transporter short= 15
InDel0005	GB49738	GGATGACAGGGGAGTGAATG	60.33	CTTCTTCACTTTGGGGCTTG	59.85	202	GR706941	metacaspase-4 short= 4
InDel0006	GB49952	GAGCTGAGAGCAAAGGCATC	60.25	CCAGAACCACCAAATGATCC	60.17	163	GR708546	N/A
InDel0007	GB55477	AATTGGAAATCATGGCAACA	58.82	AGCCAATTCAAAGGATGGTG	59.93	195	GR710562	beta-ureidopropionase
InDel0008	GB59322	GAGAAGCCACTGAGGTTTGC	60	TTGGGGCATTATCATGCTTT	60.29	181	GR710062	like protein at4g17486
InDel0009	GB59752	TCACCAGCCAATGGACAGTA	60.11	ATGCGAGCTAATGGGAGTTG	60.24	204	GR709700	nuclear transcription factor y subunit c-4 short= -yc-4
InDel0010	GB65260	TCAACTTGATGAGGGGAAGG	60.04	GCAGCATGAAGGAGAGGAGT	59.56	198	GR708640	ankyrin-1 short=ank-1
InDel0011	GB12058	CATGGTTTACAATTAACCCAAAA	57.93	AAAACAAATCCAGGGAAGCA	59.55	102	JK793064	26s protease regulatory subunit 7
InDel0012	GB24655	GGAGGATTTGGAGGAGGAAA	60.38	AAGACCTCCAGTTGCCTTCA	59.84	193	JK804373	glycine-rich rna-binding protein grp1a
InDel0013	GB36125	AAATCCCAGGAGCTCACAGA	59.8	AAAACTGAAGGGGATTCAAACA	59.85	190	JK798730	N/A
InDel0014	GB40909	CCAGGAGCTCACAGATTGG	59.35	AAAACTGAAGGGGATTCAAACA	59.85	185	JK799764	N/A
InDel0015	GB47537	TCGGTTTCAATAAAGTGATTGTG	59.04	TCCATGCTTAAAAACAGCAAAA	59.77	123	JK810545	nadh dehydrogenase 1 beta subcomplex subunit 2
InDel0016	GB47890	ACCCCCAGTTTCAACTCCTC	60.35	CTGGTGGTGGGGTAGCAG	60.1	101	JK810693	N/A
InDel0017	GB49079	CCAAGGCAAGAAAACGAGAC	59.85	CCAGGCAAAGAAGAAGATCG	59.95	191	GR707524	N/A
InDel0018	GB52517	CTGACTCCTGCTGTCATGGA	59.98	GCTCACACATCTGCTCCAAA	59.99	215	GR713815	probable voltage-gated potassium channel subunit beta
InDel0019	GB73416	TTCCTGATCTCCTCTCCACTG	59.39	GAAACGATTGGCTCCTTTCA	60.19	184	EE593121	adenosine kinase 1 short=ak 1
InDel0020	GB73465	CCAGCCTTGACAAGTTTGATG	60.67	CATAAAAATGCTCCCTTTGTCA	59.12	206	EE593088	N/A
InDel0021	GB04501	AAATCGAAGGAGCACGAAGA	59.96	GGGAACTCGGGTTTTTCTTT	59.44	215	JK801676	N/A
InDel0022	GB53120	AAAACCCAATTTCCCCAAAG	60.03	TCGACTTCGTGTTTCTCGTG	60.03	225	GR715763	N/A
InDel0023	GB53812	AAAACCCAATTTCCCCAAAG	60.03	CGTGCTCTTTAGGCTTTTCC	59.11	209	GR711354	N/A
InDel0024	GB54539	CTGAGTTCCCCAAACAGGAA	60.08	TCGTGTTTCTCGTGCTCTTT	58.65	214	GR711032	N/A
InDel0025	GB63712	AATCGAAGGAGCACGAAGAG	59.57	CTTTGGGGAAATTGGGTTTT	60.03	219	GR709352	N/A
InDel0026	GB31042	ATGGATGGGCTACATGCTTC	59.92	AGCCACCGATCTCTAGCAGT	59.07	218	JK797407	probable protein arginine n-methyltransferase 6
InDel0027	GB55605	TTTGTTTCTAATTGGGCATGG	59.82	CCAAAAGCACTCGCAATTTT	60.24	201	GR716476	ribosome biogenesis protein bms1 homolog
InDel0028	GB00406	TCACGATGGCAGATGTGACT	60.28	AATGCGCCCTCATTATTTTG	59.93	215	JK790266	cysteine proteinase rd21a short=rd21 flags: precursor
InDel0029	GB59140	GAGAACCTGAGATCCGATGC	59.77	GCTCTAAGCTCCGCTCCTTC	60.75	172	GR710197	elmo domain-containing protein a
InDel0030	GB38526	TCTCGCTCTGAAAACCCGTA	60.9	TTCTCAGTTTTTGGGGTGCT	59.71	195	JK799326	probable protein phosphatase 2c 60 short= 2c60
InDel0031	GB19157	CTTCCCAGAGTTTTCCCTCA	59.26	ACCACCTGAGCTTGAACACC	60.16	198	JK794490	cytochrome p450 734a1
InDel0032	GB42782	GGGATCCTCATCATCGTATCA	59.72	TGGCTTGTTTGGTTCTTTGA	59.29	198	JK808992	protein translation factor sui1 homolog
InDel0033	GB31720	GGGGAAGAAAGGAAGAGGTG	60.04	CTTGGGAGCCTTCTTCTTGA	59.54	196	JK797617	60s ribosomal protein l31
InDel0034	GB08272	GCTCGTGCCATTTAGTGGTT	60.14	TCGCTCACAGTTGGGTAACA	60.3	207	JK792260	l-ascorbate peroxidase cytosolic short=apxa
InDel0035	GB20740	CCAAAGCATCAACGAAAGC	59.41	CCTCCTTGGGCTCTCTAACC	60.2	201	JK803758	40s ribosomal protein s14
InDel0036	GB69451	TGGTGGTGGTTCATCATTTG	60.22	CTGGAGAAGCAGCTGGAAAC	60.13	198	GR708138	N/A
InDel0037	GB00383	CCCTCCCTCACACTTGTCAT	59.96	CTTAGCTTCCTGGGAGTTGG	58.93	185	JK790259	N/A
InDel0038	GB68847	GATGCGGAAAAGCAAGAGTC	59.96	CATGCTCTCTCCGATGAAAA	58.95	204	GR706955	60s ribosomal protein l29-1
InDel0039	GB04194	TCTTCCTTATGGCCTTCTCG	59.41	TCAAGGGTCCAAAATCTTTACG	60.34	168	JK791314	mitochondrial inner membrane protease subunit 1
InDel0040	GB45170	ACTGCGACCCTCTTTTTCCT	60.25	ATCTGCCAAGCTCATCCAAG	60.36	203	JK800576	40s ribosomal protein s21
InDel0041	GB74653	GGGACATATGGTCGACAGCTA	59.97	TACTATCCCTCGGCACATCC	59.92	200	CA992653	N/A
InDel0042	GB42101	GAAGGATGAGGTAGAAGAAGCTG	58.68	TTCTCCTTCGCCTCTTTGTC	59.55	174	JK799999	N/A
InDel0043	GB02626	CCACACTTGCTGACAAGACC	59.31	ATTTTCGTCCCTTGGTTCCT	59.81	160	JK790896	vesicle-associated membrane protein 724 short= 724
InDel0044	GB49592	TTTCTCAGCGAGGCGATAAC	60.49	TTTGCAGAAGTTCCAGGACA	59.42	142	GR707122	heat shock cognate protein 80
InDel0045	GB02953	TACCCTCCGACTCCAACCTA	59.54	GCAAATTGCAATCCATCACA	60.48	185	JK801581	nadph:quinone oxidoreductase
InDel0046	GB51525	CATACTTTTGGTGGGCGTCT	59.99	TCCAATGATTCAACCCAACC	60.56	194	GR711782	ubiquitin carboxyl-terminal hydrolase 15
InDel0047	GB73488	GTTCGGCTCTGGAACTGGT	60.25	ACGGTGGAGATTGGTTTCAG	59.97	198	EE593072	40s ribosomal protein s15a-5
InDel0048	GB19809	TGCTGATCGAACATCCTTTG	59.8	AATCAAATGGTGTGGCTCCT	59.41	202	JK794632	maf-like protein ddb_g0281937
InDel0049	GB65019	TGGGATCAACATCAACCAGA	59.89	GCCAACAGAAGGAAGGTGAA	60.23	183	GR708757	N/A
InDel0050	GB48413	AACGGTTCCGAGTAGCCATA	59.59	GGGTCTCATCCCAAAACAAG	59.38	200	JK810971	N/A
InDel0051	GB59300	ACGATGATTCAGCTCCCAAG	60.22	TGACCTCGGTCCACCATAAT	60.19	182	GR710069	signal peptide peptidase-like 2 short= 2 flags: precursor
InDel0052	GB00785	AAATGCGCAGAACTTCCAAC	60.26	GTAGTTCCCACCAGGCATGT	59.85	199	JK790386	N/A
InDel0053	GB69326	GCAGCTGGATGCTAAAAAGG	59.98	CAATGGGGAGAATCGCATAG	60.43	193	GR708259	N/A
InDel0054	GB02376	TTAGCACTGTCCGTTTGACG	59.9	TTTGGTTTTGTTGTGGTTGG	59.31	201	JK790827	cytochrome b5 isoform 1
InDel0055	GB57414	TTTCCCGGCGCTAAAACTAT	60.91	TGGGCCATGAGTATGTCAAA	59.92	194	GR715777	N/A
InDel0056	GB37051	GCCGACAGGAATTGGTTTAG	59.57	GCTTCAAAGCAGGAGGCTTTA	60.98	205	JK798967	N/A
InDel0057	GB59621	TAAGCAGCTCAATGCCCTTT	59.98	ACAACATCTCCACCAGCACA	60.16	187	GR709814	3-hydroxyisobutyryl- hydrolase 1
InDel0058	GB29121	ACTGTCAACGAAGCCCAATC	60.12	CCGCCTCTTGAGTAACGAGA	60.53	191	JK805377	glycine-rich rna-binding protein grp1a
InDel0059	GB52819	ACCATACCCAGAAGCCAACA	60.38	AGACAACCAGTTCGGTGCTT	59.77	198	GR713682	N/A
InDel0060	GB57853	GTTTGAGCAACAACGAGCTG	59.64	CTGTTCCTGCCTCTCCTTGA	60.52	199	GR715576	eukaryotic translation initiation factor 3 subunit a short=eif3a
InDel0061	GB47995	AGAGGGAGAGGCAAAAGGAG	59.95	AAGCAACTTCTTGTGCTTGGA	60.04	218	JK810734	N/A
InDel0062	GB49469	AAGACGCTGCCAACAACTTC	60.44	AGCCAAGACCAGATCCAGTG	60.26	207	GR707235	tubulin alpha chain
InDel0063	GB62467	TGGAAATTGGGAGAAGATGG	59.86	CAGCTGCACCGGAATTAGAT	60.24	206	GR715170	protein pleiotropic regulatory locus 1 short=protein prl1
InDel0064	GB66535	GGGAAGTGACACCAAAATGG	60.21	TCTTTTAAGGGAAGATGGCAAC	59.61	184	GR714628	N/A
InDel0065	GB69901	GGGCCTATATGAGAGCCACA	60.06	AGCAAAACCAACTTCAGAGGA	58.97	141	GR711155	translocase of chloroplast chloroplastic short= oc33
InDel0066	GB56952	GGCTGATAGCCGGACACTAT	59.18	CCAGTAATCCCAATGCACAA	59.4	182	GR713233	N/A
InDel0067	GB50425	TTTTGAAATTCCAGCGAAGG	60.18	CGATCTAAAGCCGCAATCTC	59.94	202	GR708102	thioredoxin domain-containing protein 9 homolog
InDel0068	GB70588	GTTAGCAGGCTGAGGTCTCG	60.16	GGTCGCAAGGCTGAAACTTA	60.39	193	GR712015	N/A
InDel0069	GB01454	AATTATTTCGCGGTTCGAGA	59.68	GCTCAGCCTGAAGAGGATTG	60.1	198	JK790579	nucleoside diphosphate kinase chloroplastic
InDel0070	GB26076	TGAGAGACACACCTCAAAAAGG	59.37	GGCGTGGAAAAGACAATAGG	59.57	223	JK796099	phytepsin
InDel0071	GB62789	TGATTCAACCCAATCCCATT	59.99	TGGGTAGCAGAGGAAGAGGA	59.94	202	GR707658	probable acetyl- cytosolic 2
InDel0072	GB71258	GCGCCAAATGTAAGGTTGAT	59.97	TTCAAACAACAATGCTGGAAA	59.19	204	GR716405	N/A
InDel0073	GB57014	TGACGTCATTTCAATGGAGAAA	60.48	GGATTCCAAAGACGCCATAA	59.9	192	GR713208	N/A
InDel0074	GB45390	GGAAGTGATGCTCCAGGAAG	59.8	TCCCTCTCTAAATCCTCATCCA	60.03	206	JK800614	N/A
InDel0075	GB43540	GGCAAAGGAGACATTGGAAA	60.05	GCCGACTATCGAAAACAACC	59.57	205	JK800284	N/A
InDel0076	GB72389	GCAAGTTCAGTGCAGAGTGC	59.78	CGACCCCTGAAATTGTCACT	59.97	202	EE593017	N/A
InDel0077	GB04188	CAGCTTCAGCAGCTTCCAG	60.02	CTCGCATGAAAGTTAAACTGATAA	57.76	183	JK791312	N/A
InDel0078	GB26575	GCAGCCAGGAGAACGAGTAA	60.54	TGGGGTTCTATACTCAAATCACAA	59.77	175	JK796226	60s ribosomal protein l32-1
InDel0079	GB10253	CTGGTGGTTCTGGTCTTGGT	60	AGAAAAGGAGGCCAACTTCC	59.69	124	JK792686	probable wrky transcription factor 19
InDel0080	GB66860	TCCGTACAACTGAGCTTCAAAA	59.92	CAGAGCGTCGAGCGTTATAG	58.85	222	GR713549	phd finger protein alfin-like 1 short=protein al1
InDel0081	GB50510	GAAAAAGCCAAGGCTTAGCAC	60.38	TCGGCCAAATATAAAAGAAGC	58.4	165	GR708067	N/A
InDel0082	GB72059	TGCGTGTATATTCCCTTGCT	58.27	CTGGCCTCCGTACCTGTAAA	60.13	190	EE593273	N/A
InDel0083	GB28508	TAACCTTTCCTTTCGCTTGG	59.33	CAGAGGGATCGTTCTGGGTA	60.06	193	JK796731	protein fam32a-like
InDel0084	GB32189	GCCGGGAATTCTTACACAGA	60.07	ATGGCACTAACGTCGGATCT	59.58	185	JK806085	ethylene-responsive transcription factor erf017
InDel0085	GB00635	TGCAGCACGGATAGTGAAAA	60.4	CTCCCTTCTTTTTGGGTTGA	59.14	206	JK790338	N/A
InDel0086	GB49823	TTGGACGCTTTTGTTCTCAA	59.44	GGACTCCCAGTCTTTGCTGT	59.31	203	GR706904	N/A
InDel0087	GB36172	GTCAGAGCCGCATCTTCTTC	60.1	GATTGATTGTGGGCAGTGTG	59.97	189	JK807067	translationally-controlled tumor protein homolog short=tctp
InDel0088	GB55103	AGAAACCTGAGCCAAAACCA	59.71	GGGCTTCTCCTTCTTTGGAG	60.32	189	GR716703	N/A
InDel0089	GB01014	ACATCCGGAGAGAACATTGG	59.93	AAACGTCGCTCCTCAAGGTA	59.88	175	JK790455	ap-2 complex subunit mu
InDel0090	GB52518	CACCATCACACACTCCTTCG	60.15	GACTGCCACCTCCGTATGAT	59.96	198	GR713814	probable tyrosine-protein phosphatase at1g05000
InDel0091	GB69228	CGGCGAAGTTTCCTTCCTTA	61.57	GCATTCTGAAGACCGACGAG	60.94	203	GR708365	adp-ribosylation factor-like protein 8b-a
InDel0092	GB03093	GACTTCATGCCTGAGCACAA	59.99	TGGCTGCTTCCATCATATTG	59.65	190	JK801591	N/A
InDel0093	GB00934	TTTTGAAGCTTCGTTGAAGG	58.15	TCTTGTCGTTCAATGCTTCG	59.99	195	JK790431	hmg-y-related protein a
InDel0094	GB34013	AGAAACCTGAACCCAAACCA	59.42	TGGCTTTTCTTCCTTTGGTG	60.22	185	JK806572	N/A
InDel0095	GB00023	CGTTCAAGCTGACTTTGCAG	59.78	GGGTTCGGATCACAAAGAAG	59.53	199	JK790141	ubiquitin-conjugating enzyme e2 2
InDel0096	GB00028	AATTGGCCGGAACTCTTACC	60.32	GCCTCGACTGGAGAAGACAA	60.53	207	JK790143	agamous-like mads-box protein agl11
InDel0097	GB00031	GTCACTCACTTCCCGATGGT	59.97	CCTTCCATGAGAGCCTGAAG	59.94	181	JK790144	adenosylhomocysteinase 1 short= cyase 1
InDel0098	GB00082	CATCGCACTCTACGACGAAA	60.01	TCCGGTCTTGGTCTTGACAT	60.51	196	JK790161	l-ascorbate cytosolic short=ap
InDel0099	GB00138	GCTGAAACTGGTGGAGGACT	59.31	CATGATGGAAGCCAAATAGC	58.19	195	JK790179	pith domain-containing protein 1
InDel0100	GB00158	GGGCTGCTTATCTTGACGAC	59.84	TGCCAAATGCCTCCTCTAAC	60.21	205	JK790186	glutathione s-transferase u17 short= 17
InDel0101	GB00187	GAGTCGGAGAGCAGTCCCTA	59.56	TGTTAACGGCGTAACCCTTC	60	177	JK790196	anthocyanidin reductase short=
InDel0102	GB00202	GCCAGCTCGTAGGAACAAAG	60.01	CATCAGTTAAATCCGCCTGAA	60.08	201	JK790201	anthocyanidin reductase short=
InDel0103	GB00249	GCCTCTTTCTGCCATGGTT	60.21	AAGGCATGCAAGATTGTTTTT	58.76	194	JK790215	flavonoid 3 -hydroxylase 1 short=f3 5 h
InDel0104	GB00253	CCAAAAGCCAGAAGAGCAAG	60.13	TTCGGGGATGCTGTTATAGG	59.92	182	JK790217	protein e6
InDel0105	GB00261	AAGACAATGGCAGAGCAAGC	60.55	CAAATGAATGAATTGGCCTTG	60.31	194	JK790219	bifunctional dihydroflavonol 4-reductase flavanone 4-reductase
InDel0106	GB00278	CAGCTTCAGTTAGGTCGTGTTG	59.97	TTGAATGCATCAAGGGCTTC	61.12	203	JK790225	N/A
InDel0107	GB00294	TGCAGAAGTTTTTGGGGTTT	59.59	AAACCAGTTGTCGTCACCAA	59.03	224	JK790230	transmembrane and coiled-coil domain-containing protein 1
InDel0108	GB00307	CGTCTTCATGCATTCTCTGTG	59.46	TGGCCTTGTAATTTTGAGCA	59.3	202	JK790235	N/A
InDel0109	GB00329	AAGATCGGTAAGGCCTTTGG	60.44	CAGTGGAAGTAGGGGATGGA	59.92	192	JK790242	probable cinnamyl alcohol dehydrogenase 9 short= 9
InDel0110	GB00330	TGGAAAATTGGTCACTGTGG	59.39	TTCCATGGCCGTATTGATTT	60.15	202	JK790242	probable cinnamyl alcohol dehydrogenase 9 short= 9
InDel0111	GB00414	CGACTTCGGAGGATTTCAAC	59.67	TGTCAACTTAATGCTTACATTCCAA	59.95	170	JK790268	transcription factor rf2a
InDel0112	GB00421	AATGGCTTCGGACAAGAAGA	59.81	AAGATCATGGTGCTTCCATTG	59.95	193	JK790271	glyceraldehyde-3-phosphate cytosolic
InDel0113	GB00429	CTGGCGGAGCAACAAACTAT	60.27	TGTTTTGCATGGAGTCATTG	58.1	194	JK790273	uba and ubx domain-containing protein at4g15410
InDel0114	GB00441	CGTCATGACAGAGAAAGACTGG	59.91	GGGAAGGACCAGTCATGAGA	60.05	173	JK790277	anthocyanidin reductase short=
InDel0115	GB00458	CAAGTGGTTCCCTTCCTTGA	60.08	CACTCTTAGCCACCCCAAAA	60.1	202	JK790283	glutathione s-transferase u17 short= 17
InDel0116	GB00491	ATTGTTTGCTGGAAGGGATG	59.93	CCTCCGGTTACTGCAACTGT	60.17	186	JK790294	membrane steroid-binding protein 2 short= 2
InDel0117	GB00499	TCGGAGAGCAGTCCCTAGAA	60.09	TGTTAACGGCGTAACCCTTC	60	193	JK790297	anthocyanidin reductase short=
InDel0118	GB00510	TCGCCAGGGAAGAAAGTAAA	59.82	TCGCCATCAAATTTACACCA	59.93	203	JK790300	histone
InDel0119	GB00543	TTTGCAGGACAAAGTTGCAG	60.03	CCCGCATGTTCATCCTTTAG	60.46	192	JK790310	N/A
InDel0120	GB00552	TCATCGGATTCAGAAAGTGCT	59.83	GCCGCTAAAGGAATAAAAACAA	59.66	207	JK790313	pre-mrna-splicing factor cwc22 homolog
InDel0121	GB00560	ACTCCTCCACCCAGTTCTCC	60.5	GGTAGCAGGAGGAGTTGCAG	60.01	180	JK801450	N/A
InDel0122	GB00579	GAGCCTACGGACAGGTGAAG	59.87	CGCTCAATAACTCAAACATTGTG	59.7	213	JK790319	allene oxide cyclase chloroplastic flags: precursor
InDel0123	GB00627	TGCATTTGCAGCTGTTGTAAG	60.07	GAGTTAAAAACAACAATGGCTACC	58.27	169	JK790335	N/A
InDel0124	GB00675	AGTTCGCCAGGGAAGAAAGT	60.25	TCGCCATCAAATTTACACCA	59.93	198	JK790351	histone
InDel0125	GB00725	CTGTTTCAACCGAGGTGCTT	60.29	AGTTCACTGGGGCATCAAAC	59.97	199	JK790368	casp-like protein f16
InDel0126	GB00759	ACACGATCGACAACGTGAAA	60.16	ACCGGTCAAAGTCTTGACGA	60.69	197	JK790377	polyubiquitin contains:
InDel0127	GB00771	TCAGGAGGATGAGGAGGATG	60.15	AAAATACTTCCGAGATAGAAGCCATA	59.93	194	JK790381	anther-specific protein lat52 flags: precursor
InDel0128	GB00797	ATGGGCAATGGATGAAAAAG	59.76	ATTGCAGCTTGGTTCCATCT	59.7	187	JK790390	N/A
InDel0129	GB00819	CTTGCAAACTCAGTGCTGGA	60.17	AACATCAGCTGGTCTGAAACAG	59.4	168	JK790395	chalcone--flavonone isomerase short=chalcone isomerase
InDel0130	GB00829	TTTGCTTTCTTTGGGATTCG	60.18	CTTTCTTCAGCAGGCCATTC	59.96	182	JK790399	agamous-like mads-box protein agl11
InDel0131	GB00844	TGGCGCTAATGGTCTCTTCT	59.98	GGTGCCCTGTGAGGAATATG	60.34	197	JK790404	vacuolar protein sorting-associated protein 29
InDel0132	GB00861	GCAAATTGCTGGTTTGTTTTT	59.16	TTTCAGGTCTATCGTACATACTCACA	59.18	167	JK790408	bifunctional 3-dehydroquinate dehydratase shikimate chloroplastic short=dhq-sdh protein
InDel0133	GB00901	GAGCCAAAGCCACCAGTTTA	60.25	GGGCTTCTCCTTCTTTGGAG	60.32	180	JK801458	N/A
InDel0134	GB00902	ACGAACCTAAGCCACCAAAA	59.61	GGGTTGTTGGGAGGTTGATA	59.65	196	JK801458	N/A
InDel0135	GB00945	CTCCGTGGTGGTTTCTAATTG	59.48	TGTGGTTCACTGACCATTTCA	59.99	154	JK790434	polyubiquitin 11 contains:
InDel0136	GB00964	GGAAGCAATTCCGTCAAAAC	59.55	CAAGAGGACCCTCATCCTCA	60.19	214	JK790441	atp synthase subunit mitochondrial
InDel0137	GB00970	GGGTGGAAATTGTGGAACTC	59.24	GACTGCCACCTCCGTATGAT	59.96	197	JK801460	N/A
InDel0138	GB00971	CACTGTAGGCAACGCATTTG	60.32	TGCAACAAAAGTCTCCCTGA	59.42	196	JK801460	N/A
InDel0139	GB00990	GCCGAAGCAGGATACAATTT	59.19	CGGTGTTAAGATTGCGGTTC	60.5	192	JK790447	inosine triphosphate pyrophosphatase short=itpase short=inosine triphosphatase
InDel0140	GB00993	CATGGTATTTTCCTGGGAAGG	60.54	TTGCAAGCAACATAATAAGTCCA	59.67	168	JK790448	clathrin light chain 1
InDel0141	GB01056	GCTAGTTTATCAGCACTGTGTTTATTG	59.73	GCAACTTACCCTCTTCAACTCC	59.28	111	JK790467	N/A
InDel0142	GB01108	GCCAAGGTTCATTCCTGAAA	60.05	TTCGGGGATGCTGTTATAGG	59.92	178	JK801467	protein e6
InDel0143	GB01112	GTCTTCCCGCTGATGAATGT	60.08	ATCTCGGTTGGATCTGTTGC	60.08	211	JK801468	actin-depolymerizing factor 2 short=adf-2
InDel0144	GB01113	GCTTTTGCAACGGGGAAG	61.69	CCCGAAACTACGGGTTTATC	58.44	162	JK801468	actin-depolymerizing factor 2 short=adf-2
InDel0145	GB01147	CAAACCTCCACCTCCTCCTC	61.02	CGGGTTGTTTAGGTTTCTCG	59.6	200	JK790493	N/A
InDel0146	GB01185	GGCAAGATGTTGCTCTCTTAGG	60.39	TTGCATTAAAAGAAACCAAACTACA	59.21	135	JK790505	N/A
InDel0147	GB01237	GTGGGAAAAGAGCAGAAGCA	60.52	GAGCGGACCAGGTACAAAAC	59.6	185	JK790519	rho gdp-dissociation inhibitor 1 short= hogdi1 short=rho gdi-1
InDel0148	GB01248	CGTTCACGTATGTGACGAAA	58.19	AGCAGAAAACTGGGATTCAA	57.39	205	JK790522	mannose-1-phosphate guanylyltransferase 1
InDel0149	GB01267	TTGGTGCTCTGCTAGGGTTT	59.88	CGGATCTATTCTCCGTCGTC	59.65	212	JK790526	N/A
InDel0150	GB01271	AAGAGAAGTGCCCGTGACTC	59.46	CTCCAACAAATGGACCAACC	60.21	202	JK790527	aquaporin pip2-7
InDel0151	GB01296	TGATGCCCCAGTGAACTACC	60.92	AAACACACTGCAAGCAACCTT	59.83	143	JK790535	casp-like protein f16
InDel0152	GB01341	GAAGCTGATGATTGGGCAAC	60.61	TCCATGGCATTAAGAGCTTG	58.87	182	JK801476	probable xyloglucan endotransglucosylase hydrolase protein 6 short=at-xth6 short=xth-6 flags: precursor
InDel0153	GB01371	AGCTTGAAGCCAAGCCATT	59.97	CCACAAGCATCAAATGTGGA	60.52	180	JK790556	-oxoglutarate 3-dioxygenase
InDel0154	GB01377	CGATGGACAGAGTCTGGATG	59.21	AAAAAGGGAAAAATAGGACAAGTT	57.9	190	JK790558	31 kda chloroplastic
InDel0155	GB01486	AAATGGCTTGGCAAATTCAG	60.07	TCGGTGGAGGTGGTAGATTC	59.93	202	JK790589	abc transporter i family member chloroplastic short=abc transporter short= 6
InDel0156	GB01518	AAAGGTTTGAATTATGCTCTTTTTG	59.2	CAGAATTTCCCATGCTGCTT	60.21	110	JK790599	N/A
InDel0157	GB01542	CAATGCCTGATCCCAAGACT	60.07	AAAACCAGTTGTCGTCACCA	59.03	144	JK801491	transmembrane and coiled-coil domain-containing protein 1
InDel0158	GB01609	TGCATTTGCAGTTGTTTTGA	58.88	CAACCGGTGGTGAAGAAGTT	60.01	197	JK790624	N/A
InDel0159	GB01610	ACCTGTGAGCTCTCCTCCAG	59.58	GGGAGGTCCAAGCATATCAG	59.51	199	JK790624	N/A
InDel0160	GB01634	CCTTCAGCGCCTTAATTCAT	59.32	AAGCATCGGTTTTGCCTTTA	59.72	191	JK801493	mediator of rna polymerase ii transcription subunit 10b
InDel0161	GB01781	AGGCCAAGAGAACCAATCAA	59.67	AAGGCACGTTGCAAGTGTTA	59.39	202	JK790667	vamp-like protein ykt61 short= 61
InDel0162	GB01784	GCCATGGATCCCAATACAAC	60.02	CGTCACCGGTTCTGAAATCT	60.11	141	JK790668	cytochrome b6-f complex iron-sulfur chloroplastic
InDel0163	GB01793	TCCAAGTTGGGTTTCACTGTC	60	GGGTCGCTCAATGTCAAGAG	60.8	174	JK790671	tubulin alpha-2 chain
InDel0164	GB01802	GATGAAATGAAAGAGAGTTAAAGTGG	58.85	ATGTGGCCTAGGCTTCTCAA	59.84	109	JK801506	60s ribosomal protein l18a
InDel0165	GB01820	CAGCCTCAGGGTGATGTCTT	60.26	GGTAGCCATCCCGTCATGTA	60.74	131	JK790676	agamous-like mads-box protein agl9 homolog
InDel0166	GB01983	GACTCTAACCGGCAAGACGA	60.4	GGACGAGGTGGAGAGTTGAC	59.69	194	JK790726	polyubiquitin contains:
InDel0167	GB01986	GCTTTCTTTGGGATTCGTGA	60.19	CTTTCTTCAGCAGGCCATTC	59.96	188	JK790727	agamous-like mads-box protein agl11
InDel0168	GB02005	TTCCACCCTGATGAACCCTA	60.31	AGTATCGCTCATGCCTTGCT	60.01	210	JK801516	protein e6
InDel0169	GB02034	GAAAGGCGGATTGAGAAAGA	59.39	GGGATTGTTTGTGGAATGCT	59.8	194	JK790739	nucleoside diphosphate kinase chloroplastic
InDel0170	GB02090	CAGATCATCACCTCTCTTTCCA	59.28	GCTTCAAGATTTCCCATGCT	59.27	131	JK790757	short-chain dehydrogenase tic chloroplastic
InDel0171	GB02104	CCCGTAAACTCTCTGGGTGA	60.1	TAGGGTCCCTGGACAGACAA	60.5	194	JK801522	allene oxide cyclase chloroplastic flags: precursor
InDel0172	GB02116	GATTGGCAAAACCCTTGAGA	60.05	GCCTTCTTCCACAGTGGTGT	60.16	211	JK801526	isoflavone reductase homolog p3
InDel0173	GB02117	CACTGAGAGATTTGTGCAGAGG	60.05	GCATGTTTGGCATTATGTTGA	59.44	105	JK801526	isoflavone reductase homolog p3
InDel0174	GB02203	AAGCACAAGAGAGCCGAAAG	59.76	ACACAGGCCAAGAAAGATGG	60.11	199	JK790780	v-type proton atpase subunit c short=v-atpase subunit c
InDel0175	GB02229	AGACGGTGTTCGAAGAGGAA	59.84	GAAGAACCTGCACATCGTCA	59.84	204	JK790789	N/A
InDel0176	GB02258	GCTGGAATCCATCATTGGTAA	59.78	AACATCAGCTGGTCTGAAACAG	59.4	154	JK790798	chalcone--flavonone isomerase short=chalcone isomerase
InDel0177	GB02263	AGAAAAGCGGGATGATGATG	60.04	TGAAAATCAAGCACCCCATT	60.31	195	JK790800	probable calcium-binding protein cml41
InDel0178	GB02265	GAACCGCACCTTCACCTAAC	59.6	TGCGAGAAGAGGAGAAGGAA	60.21	201	JK790801	copper chaperone for superoxide dismutase
InDel0179	GB02290	TGCAACCGTTGGTATTCAAG	59.58	CACCAGCTCCACAGATAGCA	60.01	200	JK801536	aquaporin pip1-3 short= 1 3
InDel0180	GB02340	TTTTCGTCAAGACCCTCACC	60.09	GGAGTGTGGACTCCTTCTGG	59.68	195	JK790815	polyubiquitin contains:
InDel0181	GB02357	GGCATTCTCAAAGAACCTCAA	59.3	CTGACCCTCCTTCATTCTGG	59.65	148	JK790820	heat shock protein 81-1 short=hsp81-1
InDel0182	GB02396	CCGAAGATGGGAAGAGAAAG	58.86	AAAACAAGACTCCTTGCAATCTG	59.81	160	JK790833	endoglucanase 6
InDel0183	GB02408	CTGCTGGTGGAGATGGAGAT	60.22	TCATTTTCTTGGAAACTAAACAAAA	58.41	164	JK790837	40s ribosomal protein s9-2
InDel0184	GB02409	GACGAATGGTCACAAAACACA	59.46	TGCAGTCTGTCGACACTGAAG	60.24	202	JK790838	kynurenine formamidase short=kfa
InDel0185	GB02420	AAACACTAGGCATATCGATACAAA	57.07	CACAGCAAAGCCTGTGAAAA	60.03	149	JK790841	b2 protein
InDel0186	GB02426	CCAGGAGGACCTCATTTGAA	60.04	CCTATAAGCACACATTTAAGGGCTA	59.96	130	JK790843	peroxisomal membrane protein 13
InDel0187	GB02439	TTCTCTTTGCGCCTTTCTTC	59.71	AGTTGGCCTTGGAAAGATCC	60.44	203	JK801548	60s ribosomal protein l13-1
InDel0188	GB02447	GAGCGTTTTATGCCGAGGTA	60.23	TTTCAGACATTATGGATATCACCTCT	59.35	152	JK801550	expansin-a2
InDel0189	GB02448	TCCAAGGCGAGAGAGAGAGA	60.36	GGTTGCCATGCTAAGGAAGA	60.21	210	JK790845	ubiquitin-conjugating enzyme e2 22
InDel0190	GB02480	ATTGCGAGTTGAGGAAATGG	60.07	CGTCGCAGCCTTGATGATA	60.93	191	JK790855	triosephosphate cytosolic short=tim short=triose-phosphate isomerase
InDel0191	GB02598	AAGGAGCTAGCTGGGCTTTC	60.12	TCAAATGCATTGCAGGAGTC	59.81	200	JK790887	acyl- chloroplastic
InDel0192	GB02607	CAAAGCAGAAAGTCACCTTGC	60.04	ACCTGCAAAGAAAGGACGAA	59.85	205	JK790890	N/A
InDel0193	GB02609	CTGAGATCCGACACTCCACA	59.82	TGAGCCTCGTACTCCTTTGC	60.54	204	JK790891	60s ribosomal protein l7-4
InDel0194	GB02636	AAGCCGCAATAGTTGCTCTC	59.62	GACATGACGGTCGAGGATTT	59.93	213	JK790900	N/A
InDel0195	GB02642	GCCGGAATCTGAAAGACAAG	59.81	TTTACCAGGGATCGTGCAAT	60.33	197	JK790902	sumo-conjugating enzyme sce1
InDel0196	GB02660	CTCCCCAATTTCTTACCTTCC	58.94	GGTTCTTGGTTGCCATTGTT	59.84	194	JK790908	N/A
InDel0197	GB02671	CACAAGGAAGCTGATCTTTACTAGG	59.87	AAGCAACAAATTGTCCCTGA	58.2	141	JK801561	ferredoxin- chloroplastic short= d3 flags: precursor
InDel0198	GB02679	TGGCTGCTTTAAGCTGGAAT	59.98	CAGCCAACCTAACGACACAA	59.76	195	JK801564	N/A
InDel0199	GB02692	AAGAGAAGTGCCCGTGACTC	59.46	TTACAGCAGCACCGAAACTC	59.08	139	JK801568	aquaporin pip2-7
InDel0200	GB02695	CAAGAATGCCGTCGGAAC	60.2	AAAATAAAATGAAAAGACAAATTGTGG	59.95	138	JK801569	flavoprotein
InDel0201	GB02724	TCGTCCTTGTTTTTCGTTGA	59.29	GCTCCCCTTCTTTCAATTCC	60.02	239	JK790917	dual specificity protein phosphatase dsp8
InDel0202	GB02784	TTTGGTCGTTTGCTTCTTGA	59.44	GGTGCACCTGGGAAACTTAG	59.59	190	JK790937	N/A
InDel0203	GB02839	TCTGCAATGGAGAAGGAACC	60.19	ATGGTTTTGCTTGCTGGAAA	60.62	145	JK801573	oryzain beta chain flags: precursor
InDel0204	GB02889	TCGCTCGTTTGAAGGCTTAT	59.98	CTGAGCCCTCTCCTTCCTCT	60.09	200	JK790964	60s ribosomal protein l13a-4
InDel0205	GB02978	GGGGCTTGAAGAAAATCTCA	59.24	ACCAAAAGGTCCATGAATGC	59.8	200	JK790985	eukaryotic translation initiation factor 4e-1 short=eif-4e-1 short=eif4e-1
InDel0206	GB03001	GCAGGTCATAATGAGCGTAGAA	59.39	AGACGGGGAGATCCAAGAAT	59.9	180	JK790992	squamosa promoter-binding-like protein 7
InDel0207	GB03038	TTCAAGGTTGAAGGAGGGTTT	59.96	GTAGAAAGCGCCGACTTTGA	60.52	211	JK791005	N/A
InDel0208	GB03066	TGGTGAACCTGGTCACTTTG	59.56	GAGGCGACCTGCTGTAACTC	60.02	203	JK791014	serine arginine-rich splicing factor rsz23
InDel0209	GB03089	ACAACGTGAAGGCCAAAATC	59.98	CCTCGAGAGTGATTGTCTTGC	60.01	207	JK801590	polyubiquitin contains:
InDel0210	GB03105	TACAAAAGAACCGGGAAGCA	60.61	TCACCACCACCACTTCCTTT	60.4	215	JK791021	N/A
InDel0211	GB03140	GGTGAAGTGAAGCAGGCAGT	60.45	GAGGCAGCAAATCAAGAGGA	60.48	199	JK791033	elongation factor 1-gamma short=ef-1-gamma
InDel0212	GB03156	AATGTTGCTGTCATGGTTGG	59.42	CAGGGATTGAAGGTGCAAAT	59.93	202	JK791038	malate cytoplasmic
InDel0213	GB03276	AATTGCTTTGAATGGGCAAA	60.44	AAGAGGGGCAATCTCACAAA	59.67	203	JK791074	N/A
InDel0214	GB03293	GTGAGAATCGGAGACCGAGA	60.35	CTTAACGGAGGAAGGGGAAG	60.06	208	JK791080	reticulon-like protein b5 short= 5
InDel0215	GB03311	TTTCAAAATGCGTCGCTATG	59.84	CCCGACCATCCAAGCTATAC	59.41	209	JK791086	serine arginine-rich splicing factor rs2z32
InDel0216	GB03403	TGTTGAAACCAGGGGGTTAT	59.15	AACGGAAACTTCTCTTCCTCAA	59.39	187	JK791107	mrna cap guanine-n7 methyltransferase 2
InDel0217	GB03405	GACGAGGATGAGGAGACACC	59.64	TTTTTCCCAGATTGCTTTGC	60.19	197	JK791108	histone deacetylase hdt1
InDel0218	GB03428	CAGCCACCCCTTCTTTACAA	60.1	TGGTCTTCCCATCATCATCA	59.85	208	JK791116	N/A
InDel0219	GB03547	TTTCTGGTGCCGAGGTTATT	59.57	CATTGAAAACTTAAAGCAGTAACAACA	60.04	173	JK791146	peroxiredoxin- mitochondrial
InDel0220	GB03566	TGAAAAGGCGATGATAAGCA	59.4	GAAAGATCAACACCGGATGC	60.47	194	JK791153	N/A
InDel0221	GB03598	CAATGGAGATGCAACACAGG	60.11	GCATGCATATAGCTTGGTTTTT	58.36	186	JK791163	ethylene-responsive transcription factor rap2-12
InDel0222	GB03611	CCCGAATCCTCCAACAATAA	59.76	AGTATCGCTCATGCCTTGCT	60.01	189	JK791168	protein e6
InDel0223	GB03613	TGAGCCTTGCGGTTAATTTC	60.21	GCATAACTCTCTCAAACCTTTAGCA	60.31	101	JK791168	protein e6
InDel0224	GB03667	GCCTTGCGGTTACTTTCTTG	59.88	AAAGAAAGAGGAAGAGAAAAAGAACA	59.54	118	JK801621	protein e6
InDel0225	GB03697	GACTCTAACCGGCAAGACGA	60.4	GAGGACGAGGTGGAGAGTTG	59.83	196	JK791188	polyubiquitin 3 contains:
InDel0226	GB03699	AACGTGAAAGCCAAAATCCA	60.48	ACCGGTCAAAGTCTTGACGA	60.69	186	JK791188	polyubiquitin 3 contains:
InDel0227	GB03744	TGTGCCAAAGAAAGACGATG	59.84	GGCACAGAGTGTGTGATGAAC	59.17	180	JK791203	alcohol dehydrogenase class-p
InDel0228	GB03766	CAACTCAACACCCACCAAGA	59.56	CTCGTCAAGTCCAGGCTCAT	60.41	196	JK791211	udp-glucose 6-dehydrogenase short=udp-glc dehydrogenase short=udp- short=udpgdh
InDel0229	GB03802	TAGGCGGAGACTTCCAAGAA	59.95	GCAGTGCAGCATTGGAGTAA	60.02	211	JK801630	carrier protein mitochondrial
InDel0230	GB03844	CAATCCAAGGCGAGAGAGAG	60.09	GGTTGCCATGCTAAGGAAGA	60.21	211	JK791227	ubiquitin-conjugating enzyme e2 22
InDel0231	GB03846	AATGAACAGGCTGGCAAGAT	59.7	TGACTCGCAAATAGCTCCTG	59.17	124	JK791227	ubiquitin-conjugating enzyme e2 22
InDel0232	GB03906	AGTTTGATGCCCCAGTGAAC	59.97	CCAAAGACAACACCTCTATTTAATCA	59.85	181	JK791247	casp-like protein f16
InDel0233	GB03933	TGCTCTGGGCTACTATGAAGG	59.49	CATGGTCGATGAAATCGAGA	59.6	164	JK791256	chaperone protein dnaj 6 short= jc6 short= 6
InDel0234	GB03954	GGTCATAGCTGGCATTGTGA	59.68	GGTCATAAAACCTCAACTTCCAA	59.4	150	JK791263	malonyl -acyl carrier protein transacylase short=mct
InDel0235	GB04023	TGCCTGATATAAATGGTGTTGG	59.72	CGGTTTCTTAACCCGAAGAG	58.83	125	JK801650	eukaryotic translation initiation factor 5a-2 short=eif-5a-2
InDel0236	GB04025	CAAAGGCTCGTGTTCTTGGT	60.29	CACAGATGACGGAAAAGCAA	59.84	200	JK801651	phospholipase d alpha 1 short=pld 1
InDel0237	GB04064	AATTGCTTTGAATGGGCAAA	60.44	GAAGAGGGGCAATCTCACAA	60.19	204	JK791283	N/A
InDel0238	GB04101	TGAGGAGGCGTTGAGATAGC	60.5	TCATTCGGATGCCACATCTA	60.03	128	JK791295	t-complex protein 1 subunit eta short=tcp-1-eta
InDel0239	GB04118	CCCAGTTTCACCACCAAAGA	60.92	TTGGTGCTCCATCCTTTCTC	60.19	194	JK791301	protein e6
InDel0240	GB04146	GGAACTGTTTTCTTTTGTTGTGG	59.94	TGCCAATAGATAAACGGCAAT	59.47	130	JK791310	rrna methyltransferase 3 homolog
InDel0241	GB04193	GATTGTCTGCAAACGGTTGAT	59.99	CCAAACATGCCCTTTAGGAA	59.93	195	JK791314	mitochondrial inner membrane protease subunit 1
InDel0242	GB04215	CAGAGGAAGAAAACCGCTGA	60.51	CAAAAGGTTAGCCCATAGTCAA	58.32	133	JK791321	microtubule-associated protein 70-1 short= 70-1
InDel0243	GB04253	CGGCTTCCTCAAATTCAAAG	59.82	AACATTCCAGCAGGCAATTC	60.08	195	JK791334	nudix hydrolase chloroplastic short= 14
InDel0244	GB04278	GAAGCTTCCTTCCTTCCTACA	57.68	CCCGAAACTACGGGTTTATC	58.44	137	JK791342	actin-depolymerizing factor 2 short=adf-2
InDel0245	GB04284	TCATCTCCAAGGAGGAGTGG	60.19	TGGCGCAAAATTTAAAGCTC	60.33	113	JK791344	type i inositol -trisphosphate 5-phosphatase 1 short=at5ptase1
InDel0246	GB04294	CTCTCCCCAATTCTTGCTTG	59.81	CGTTTACACCACCACCTCCT	59.88	187	JK791348	burp domain-containing protein 3 short= 03 flags: precursor
InDel0247	GB04424	ACTGGTAATGCCAGGGAAGA	59.55	GCTTAGCTACCAAATTATTCATCCA	59.92	140	JK791380	54s ribosomal protein mitochondrial
InDel0248	GB04442	TTGCTAAGCCAAGGCAATTT	59.85	GCAAATCTTGATTGATTCATGG	59.42	137	JK791386	trans-cinnamate 4-monooxygenase
InDel0249	GB04489	TATGCGTCGTCTCAAGAGCA	60.71	CTGGATGTGCTTGCAACTGT	59.9	201	JK791402	shaggy-related protein kinase theta
InDel0250	GB04516	GTCTCAACCGAAGCCATCTT	59.29	GTTTACGCCAAGCTGAAACC	59.75	205	JK801681	ref srpp-like protein at3g05500
InDel0251	GB04521	CCCTCTGCGATTATCTCCAA	60.17	ATCCGATGGTGGGAATAGTG	59.63	196	JK801683	adp-ribosylation factor 2-b short= 2
InDel0252	GB04546	CCAGAGAGCTGTTTGCATGA	60.14	CGACTCAGCACCAACTTCTTC	60.04	205	JK801691	tubulin alpha-2 chain
InDel0253	GB04564	CACAGCTGCAGGTTCAGAGA	60.33	GCCGCATCTGAATCCACTAC	60.63	192	JK791407	chd3-type chromatin-remodeling factor pickle
InDel0254	GB04604	TCATTGAGCATCCATCTGCT	59.35	CACAAGAGTTGTCATTTCCTTATTTT	59.11	175	JK791420	agamous-like mads-box protein agl11
InDel0255	GB04638	GTTGCTCGAGAAGGGTTACG	59.88	AGCAAAGTTAACGGGTGTCG	60.17	199	JK791432	anthocyanidin reductase short=
InDel0256	GB04652	CTACTGCTGTGGTGCTTGGA	60.05	AAAGCTTAACTTTGAAGCTGCATT	59.99	170	JK791436	40s ribosomal protein s14
InDel0257	GB04662	AAAATGATGCCTGGGATGAA	60.27	CTGCAGCTGTTGTTGCTGAT	60.21	198	JK791440	N/A
InDel0258	GB04691	CCGTCAGGCAGTACTCGAA	59.99	AACGCGATCAGCTTCTCTTC	59.72	127	JK791449	Uncharacterized protein At4g22758
InDel0259	GB04733	CGGCCACCATTAGAAGAGGT	61.39	TCGTATCATAAGGATAAGGTTTCACA	60.14	141	JK801703	Uncharacterized protein At5g50100, mitochondrial; Flags: Precursor
InDel0260	GB04736	GGAAACTTGCAGTCCTGGTG	60.69	TCAAACCAAATATAACCCTTACCAA	59.9	102	JK801704	glutathione chloroplastic short=gr short=grase flags: precursor
InDel0261	GB04737	CTATGGCCTCAAATCCCAAG	59.52	AGGGATCACACGATGGAAAG	59.93	200	JK801705	peptidyl-prolyl cis-trans isomerase short=ppiase
InDel0262	GB04745	TTTCTGGCTGGGAATTCTTG	60.18	GCCTTAACCCTATTAAACCCTGTT	60.03	128	JK801707	pectinesterase 2 short=pe 2
InDel0263	GB04758	ATCGCACGGTTACTTTTGCT	59.78	CAATTTGGCCACCATTGAGT	60.76	178	JK801712	er membrane protein complex subunit 7 homolog flags: precursor
InDel0264	GB04769	GCAACTTCAGCCCTTAGAACA	59.51	CAGTCTCCATAAGCGTCGAAA	60.39	174	JK791455	signal peptide peptidase-like 4 short= 4 flags: precursor
InDel0265	GB04782	CCCTCACTCTCCCCTCTGTT	60.64	TCGAAGGTGGTCCATTTATTG	59.81	199	JK791460	N/A
InDel0266	GB04800	TATGGTCGACGCACTCTCTG	60.01	CCCAAGCTTACTCCAAATCG	59.7	187	JK791466	cell cycle checkpoint protein rad1 short=mrad1
InDel0267	GB04808	GCTTTTTCCGATGAGCAAAT	59.3	AACTCAAAAGTACTTGGTTTTTCAGA	58.93	146	JK791468	N/A
InDel0268	GB04809	GCCAGCTCGTAGGAACAAAG	60.01	GCATCAAAGCTCCCTTCATC	59.78	217	JK791469	anthocyanidin reductase short=
InDel0269	GB04853	TGGTTGGTTACAGGGCTTTT	59.47	TGCAATAAACAAAATCATCCAGA	59.49	141	JK791483	40s ribosomal protein s20-2
InDel0270	GB04865	GCATCCCATGCATTCAGAG	60.18	ACCATGCCCACCAGTTGT	59.8	151	JK791487	calcium-responsive transcription coactivator
InDel0271	GB04868	ATTTTGTCCTGTGGCTCTGG	60.11	AAGCAGCTAGCTTCGTGATATTT	58.81	113	JK791488	40s ribosomal protein s20-2
InDel0272	GB04880	GAATCAAGGGAACGACAACC	59.39	AAAGGAACGGATATTACTGGACA	58.94	135	JK791492	ras-related protein rab11a flags: precursor
InDel0273	GB04889	ACCGAATTTGGGTGCATGT	61.18	CAAGAAACATTGTAGCCAAAGAAA	59.72	151	JK791495	2-c-methyl-d-erythritol 4-phosphate chloroplastic
InDel0274	GB04891	CTTGCTGCAATCCTCATCAA	59.95	TGTTAACTTGTCGGGCACAG	59.76	210	JK791496	probable peroxygenase 3 short= 3
InDel0275	GB04931	TGGCTACAGTTTGATAAGTTTGC	58.52	CCCCACAATGGAACTTGAA	59.33	175	JK801727	N/A
InDel0276	GB04983	GTGAAGAAGGACAGGGTCGT	59.15	AGACCAACACCATCACATGC	59.4	196	JK791510	aquaporin pip2-7
InDel0277	GB04993	AAAAGCAAGGAGCAGGTACG	59.52	CATCCCTCATTTCATCCACA	59.3	178	JK791513	probable protein phosphatase 2c 64 short= 2c64
InDel0278	GB05021	CAAGGTTGCTAGGTTGATGGA	60.12	TGGAAGATACAGAAACACACTTGC	60.57	163	JK791522	kda proline-rich protein
InDel0279	GB05066	CCCCATTTTGATGTTCTGGA	60.69	GCTATGGAGGTAATACAACAAAGGA	59.83	156	JK801738	adp-ribosylation factor 2
InDel0280	GB05121	AAAAGATACGGCGAGCCTCT	60.36	TGGTTCTGCAGATGAAATGG	59.65	198	JK791536	N/A
InDel0281	GB05132	GGGCTTGCTGCTAGAGTGAC	60.16	GAGAACACAGAACAACAGTCTGAAA	59.88	116	JK791539	14-3-3 protein 7
InDel0282	GB05160	TGTTGATGATGTTTTGGCTGA	60.1	GGATCTCAGCAGCCCATTTA	60.18	200	JK791549	ethylene-responsive transcription factor rap2-12
InDel0283	GB05288	GAGGCCTAGCGAGCAAAATA	59.59	AGCGAGTTCTGGTTGTGGAC	60.31	149	JK791580	leucoanthocyanidin dioxygenase short=ldox short=leucocyanidin oxygenase
InDel0284	GB05289	CCTCCGTTCTGGGTTTATGA	59.93	TTGGACATGGAGTTTCCACT	57.97	227	JK791581	ocs element-binding factor 1 short=ocsbf-1
InDel0285	GB05303	AAGCTAGATGGATCTCCCTCTTTA	58.98	CAAGGAAAAGTGAGTGTATCACAA	58.36	121	JK791585	N/A
InDel0286	GB05369	AGCGCTGGTAGAGCTGTTTT	59.29	CTGCAAATACACTTACCAAACAA	57.05	171	JK791607	v-type proton atpase 16 kda proteolipid subunit short=v-atpase 16 kda proteolipid subunit
InDel0287	GB05390	TGGTGAAGGGCTTTATGAGG	60.07	CAGTCGAAAAATGAGGGCATA	60.08	167	JK801768	adp-ribosylation factor 2
InDel0288	GB05420	AGTTTGATGCCCCAGTGAAC	59.97	AAACACACTGCAAGCAACCTT	59.83	147	JK801778	casp-like protein f16
InDel0289	GB05461	GGCACTTCAAAGGATTTCCA	60.05	TCCCCTTTCTTCGTTTAGCA	59.82	208	JK791620	N/A
InDel0290	GB05476	CAGCTTCAGTTAGGTCGTGTTG	59.97	AATGCATCAAGGGCTTCCT	59.64	200	JK791625	N/A
InDel0291	GB05546	TCCTGTGAGTTGGAGTGTCG	59.86	TAGCAACCAGACAGCATGGA	60.41	168	JK791648	ankyrin repeat domain-containing protein 2 short= 2
InDel0292	GB05590	CAAGCTTTGGCCTTACCTGA	60.38	AATTTGGTGGTGCTTCCATC	59.8	203	JK801783	N/A
InDel0293	GB05617	GGGGTTGTCGAGACTCAGAT	59.1	TATCAGCAGAAGCTGGCTCA	59.85	208	JK801792	fasciclin-like arabinogalactan protein 9 flags: precursor
InDel0294	GB05620	TTCTCCTCCTCCTGCAACTC	59.53	GCGATGTCAATGGTGTTTGT	59.42	200	JK801793	N/A
InDel0295	GB05623	GGAAGGAAGGAATGGAGAGG	60.01	ATCCAGCCTTGTCAAACAGG	60.11	203	JK801794	malate cytoplasmic
InDel0296	GB05662	TTTTCGCCAAGAAGGAGATG	60.32	CTCCACAATGGTCGGATCTT	59.93	202	JK791666	adp-ribosylation factor
InDel0297	GB05669	TGGTGAGAACTACTAGAGTCCCATT	59.62	CAACAAAGGTTTACCAACATCC	58.4	160	JK791668	trafficking protein particle complex subunit 6b
InDel0298	GB05685	AACGGAAGTTTGGGATCTTG	59.03	CTCATGACCGAAATGGAACC	60.32	190	JK791674	magnesium transporter nipa2
InDel0299	GB05749	ATCACCTGATGCATCCCCTA	60.3	TTCCCATTCTCATCCTGCTC	60.16	198	JK791695	villin-2
InDel0300	GB05769	CAGCCTCTCGGTTTCTGAGT	59.6	TCCACGTTAAAGCCAATGGT	60.37	194	JK791702	adp-ribosylation factor 2-b short= 2
InDel0301	GB05815	TTAAAGAGCCCAAGGCTGTG	60.38	GCTTCGGCTTCTGCTTTTAC	59.25	208	JK791717	N/A
InDel0302	GB05832	AGCAGCAACAGAGGCTTCAT	60.16	GGGCAATAACATCCTCCAAA	59.76	201	JK801806	60s ribosomal protein l17-2
InDel0303	GB05842	TGTCTTGCTGTGGTGGAAAC	59.73	CACATTTGCAGCCATTTTCA	60.64	210	JK801809	protein e6
InDel0304	GB05862	CGCATGGGACTCTACGACAT	61.09	CGTCGACAACGCTGGTATAG	59.37	208	JK801816	probable mitochondrial 2-oxoglutarate malate carrier protein short=ogcp
InDel0305	GB05931	CCCTTTTCCTCCACAAATCA	59.9	AGAGCCTCGAAGAAGTCATCA	59.18	201	JK791736	chalcone--flavonone isomerase short=chalcone isomerase
InDel0306	GB05972	CAGCTTCAGCAGCTTCCAG	60.02	TCAACATCGTAATATATGCCAACA	59.31	142	JK791749	N/A
InDel0307	GB05997	CTGCTTCAAAGCTCCTGTCC	60.13	GCTATCTGAGGGTCCCATGA	60.03	200	JK791758	ubiquitin-conjugating enzyme e2 28
InDel0308	GB06002	AGCCCTGCTTGTTTGTATGG	60.13	GCACACCAAAGGAAAGGTCT	59.19	154	JK791759	ubiquitin-conjugating enzyme e2-17 kda
InDel0309	GB06071	TGGTGCTGACTCATTCCTTG	59.83	CCACAGTGACCAATTTTCCA	59.39	152	JK801828	probable cinnamyl alcohol dehydrogenase 9 short= 9
InDel0310	GB06127	GGAGTAATGGCCAGACGTTC	59.56	CATCATCATGGAGGTGCAAA	60.48	199	JK801847	protein iq-domain 31
InDel0311	GB06129	TGATACACGCCCCCATTTAT	60.04	ATCGTCTCCTCCACCAACAG	60.11	219	JK801848	tubulin alpha-4 chain
InDel0312	GB06145	TCCTACGATGATTCCCCTTG	59.89	CATGCATGACCATCTTCCAC	59.92	158	JK791779	probable wrky transcription factor 70
InDel0313	GB06152	CTTCAGCTTCAGCAGCTTCC	60.42	TCAACATCGTAATATATGCCAACA	59.31	146	JK791781	N/A
InDel0314	GB06166	GGAATCTCTGGCGATGGATA	60	CACAGGCATGTCATGGTCA	60.1	192	JK791786	probable wrky transcription factor 32
InDel0315	GB06253	GGTTGCATTCAGGACAAAGG	60.49	CTTAGCCCTGTCGGTCTTGT	59.35	202	JK791815	ubiquitin-conjugating enzyme e2-17 kda
InDel0316	GB06254	AGGAGGGCTTTATTCTATGTGG	58.67	GGCAACGAATGTGTTTTAAGG	59.51	127	JK791815	ubiquitin-conjugating enzyme e2-17 kda
InDel0317	GB06259	TCGTTTTTGGGCTGCTTATC	60.21	CTAACAGCATCAGCCCTTCC	59.84	198	JK791817	glutathione s-transferase u17 short= 17
InDel0318	GB06286	TGGAGTTACATGCTGCTTGC	60.02	GTTCTTTGCGTCCCACATTT	59.98	193	JK791826	tubulin beta-2 chain
InDel0319	GB06317	GACCCTGACTGGAAAGACCA	60.09	GGGTCCTCCCATCTTCAAGT	60.31	149	JK801858	polyubiquitin 3 contains:
InDel0320	GB06325	TGACTGCACAGGAGTTGGAC	59.87	CACGGTGGTTCCTGATCTTC	60.51	189	JK801861	40s ribosomal protein s18
InDel0321	GB06326	TGTAAGCACTGTTTGCACGA	59.07	GCAACCGATAAAGACCCAAC	59.43	102	JK801861	40s ribosomal protein s18
InDel0322	GB06362	CCAGAGCTTTTCACTCATTGC	60.01	CATCCAAGAAAGTCACCGAAA	60.1	128	JK791830	f-box protein fbw2
InDel0323	GB06376	ATTGAGGAGGTGGCTGAGAA	59.8	ACATCCACCATCATGTTTGC	59.22	200	JK791835	pre-rrna-processing protein tsr2
InDel0324	GB06404	TTTTTAGGCAAATGTATTGGTTTTT	59.32	AACATATCAGACGCCCCACT	59.43	109	JK791844	histone
InDel0325	GB06414	GGGTCACAACTGCTCTGCTC	61.02	TCTCCTCAAACTCCCCACAC	60.09	203	JK791848	bahd acyltransferase dcr
InDel0326	GB06454	CTTTCGGTGGCATGATCTTT	60.07	AGACACTTTACGGGCCAAAA	59.61	201	JK791861	aquaporin pip2-7
InDel0327	GB06492	AATGGATCGGTGCTTGAAAT	59.39	GGTGATCGCATTCCTCACTT	60.08	133	JK791874	prolyl 4-hydroxylase subunit alpha-1 short=4-ph alpha-1
InDel0328	GB06563	CAACAAATGAGGAGCCTTACG	59.76	AGAGCACCAAATTCTGAGCA	58.6	118	JK801893	N/A
InDel0329	GB06685	GAAGGATGAGGTAGAAGAAGATGA	58.05	CTCCTTTGCCTCTTTGTCTTTC	59.52	177	JK791912	N/A
InDel0330	GB06739	GCTTCCAGGATCATTGGTGT	59.93	ACCATCGTGGACACATTCAA	59.81	210	JK801897	alcohol dehydrogenase class-p
InDel0331	GB06747	AATCCATGAAGACCCGAATG	59.75	GCCTTCAGTGATCCAGGTTT	59.14	201	JK801900	dehydration-responsive protein rd22 flags: precursor
InDel0332	GB06764	CGGATTTGCAACTGGGATAA	60.83	CAAAAACACCATAACTAAGACCTTGA	59.88	125	JK801905	peptidyl-prolyl cis-trans isomerase nima-interacting 4
InDel0333	GB06768	GAGGGAAAGCTTAAGCAATGG	60.21	GAAGACCTCTTTGCGGATCA	60.34	185	JK801907	protein mago nashi homolog
InDel0334	GB06854	CAAATCTCAGAGAAACTAAATGTCCA	60.06	GAACCGGCTTTTCTCCAGAT	60.58	133	JK791942	malate cytoplasmic
InDel0335	GB06867	TTTAGCCAACGCCAAAAATC	60.08	GAGGGGCACATCATCAACTT	59.93	220	JK791947	d-3-phosphoglycerate dehydrogenase short=pgdh
InDel0336	GB06944	GGACATTCGTACTTCAACATGG	59.36	TTGGCCGTTAAGGTAAGCAT	59.61	153	JK790419	expansin-a8 short= 8
InDel0337	GB06962	TCCTGTGAGTTGGAGTGTCG	59.86	CAACCAGACAGCATGGACAA	60.72	165	JK791978	ankyrin repeat domain-containing protein 2 short= 2
InDel0338	GB06972	ATGCGATGGTGTTGGTCTTT	60.38	CACCACAAATAGCACCCAAA	59.44	197	JK801923	aquaporin pip2-7
InDel0339	GB07013	CCCTCCATGTCCCAAGTTTA	59.78	TGAAATACACAATGAAGACCAACA	59.42	140	JK801936	casp-like protein rcom_0679870
InDel0340	GB07052	GTCGCTCTGGACTCGTGATA	58.99	GGGATGTGAAGCCAAGAAAG	59.67	157	JK791991	probable aldo-keto reductase 1 short= 1
InDel0341	GB07057	CAAAAGGACTAGGGGGAAGG	59.93	CAGTGCAGCTTCACCTTCAA	60.17	205	JK791993	N/A
InDel0342	GB07158	CTCCTTCGTTGAACCAAACC	59.57	CTTCTCTCGTCTCCGCATTT	59.57	200	JK792027	N/A
InDel0343	GB07224	AACGACCCACTGTGCAGTCT	60.78	GCAACCGACTCCTCAAATTC	59.68	199	JK801947	40s ribosomal protein s7
InDel0344	GB07238	GCAGTTGAATCAGCGAGTTG	59.6	CAGAGATGAAATTCAAACAAAAAGA	58.89	133	JK801951	calmodulin-related protein
InDel0345	GB07312	CATACTATCCATGGCGAACG	59.02	AAGCTGTCCACAATCTGCAA	59.44	205	JK792054	peptidyl-prolyl cis-trans isomerase short=ppiase
InDel0346	GB07376	ACCCCCTCCTGGTTACACTT	59.72	GCATCAGATTTCCAATCCAA	58.49	131	JK792075	kda proline-rich protein
InDel0347	GB07438	GCTGATCACCAACATCAACCT	59.99	GCGTCATCGAGTTCTTGGTT	60.26	207	JK801970	N/A
InDel0348	GB07477	GTTGCCTCCGACACCAAG	60.25	TGCTTTCTCTTTCAGGTCTATGC	60.03	101	JK801983	ran-binding protein 1 homolog b
InDel0349	GB07484	GGACATACATGGCCGAATCT	59.78	CTGTCGATTGCAAAGGTTGA	59.84	176	JK801986	N/A
InDel0350	GB07501	AAGAGAAGTGCCCGTGACTC	59.46	AGCAGCACCGAAACTCCTT	60.01	135	JK801991	aquaporin pip2-7
InDel0351	GB07572	TTTCTCATCAGGGCTGGTTC	60.19	CAGAATTGATTAGCACAAAACAAAA	59.62	132	JK792110	t-complex protein 1 subunit theta short=tcp-1-theta
InDel0352	GB07578	TTGATGTTGGAACCGGTGA	60.93	ACGATAATCCGACGACTCTCT	57.89	163	JK792112	N/A
InDel0353	GB07620	CATGATGAAAGAAGATGGTGAGA	59.18	TCCAAATGTCTATTTGCCACA	59.03	137	JK792126	trafficking protein particle complex subunit 6b
InDel0354	GB07652	TTCACAACAGCATGTGCCTA	58.86	TTTCCCAATTCAAGGCTCTG	60.18	195	JK792137	peroxiredoxin- mitochondrial
InDel0355	GB07658	CACCTCCGATCCTGAGAATG	60.61	AGTGATTGCCGGTACTGAGG	60.13	189	JK792139	cytochrome p450 86b1
InDel0356	GB07665	TGAAACAAAAGAAATGTGTAATGC	58.29	AGCTCACACAGATGGAGTTTG	57.94	112	JK792141	agamous-like mads-box protein agl9 homolog
InDel0357	GB07674	ACCCTGTGTTTCAGGGTGAG	60	AACTTAAGGTGGAAACTACTATCCCTA	58.39	131	JK801995	armadillo repeat-containing kinesin-like protein 1
InDel0358	GB07675	ACAGGGCGTTTCACTTTCAC	60.16	TACGATCAAGATCGCCAACA	60.22	200	JK801996	lactoylglutathione lyase
InDel0359	GB07695	CTTTGCGTCTTGGAATTTGG	60.61	AAAAACAGAGAATCATATCACAACAA	58.27	102	JK802002	eukaryotic translation initiation factor 5a short=eif-5a
InDel0360	GB07698	AGTGGGCTTGGGCCTATATT	59.82	GGCAGAAAATTGAAAAGATACTTCA	60.02	166	JK802003	glycine-rich rna-binding protein grp1a
InDel0361	GB07704	GGATGTGGTAATGTGGCTGA	59.37	GGAACATGAAGTATGTCACTCTTTG	59.12	102	JK802005	N/A
InDel0362	GB07818	AAGCATCCGATCCCTTGAG	60.17	TCAACATCGTAATATATGCCAACA	59.31	110	JK792158	N/A
InDel0363	GB07888	GTGGAGCCATTCCAAAACTG	60.49	GGTCCAAATCCCTTTCCATT	60	197	JK792182	N/A
InDel0364	GB07900	AGAAAGCGAGGAGGAGGAAG	60.09	CATCCTCGGACTCATCATCA	59.58	200	JK792186	histone deacetylase hdt1
InDel0365	GB07901	GACGAGGATGAGGAGACACC	59.64	TGACCACCAGACTTTGGAGA	59.23	203	JK792186	histone deacetylase hdt1
InDel0366	GB07915	TCAGCCGAAGATGAAGAACC	60.34	AAAAGCGTCGAATGCAGAAG	60.52	195	JK792191	N/A
InDel0367	GB07933	GACATCAGCCCAGACAGACA	59.83	AACGGTTGCACATTTGGTTT	60.27	190	JK802034	aquaporin pip1-3 short= 1 3
InDel0368	GB08030	ATGCTGGTCATCCGAGCTAC	60.25	CATGCAAAATGCAAAGGAAA	59.68	199	JK792213	mitogen-activated protein kinase kinase kinase 12
InDel0369	GB08034	CTGGAGGCGTTTAACGAGAA	60.38	TCAGCTCTTCCAGCTTCTTCA	60.4	109	JK792214	N/A
InDel0370	GB08092	GCTGGCTTCTCCCTTCTTTT	59.96	TGAGAGTTCTCATGAATGCACA	59.44	197	JK792234	transcription factor bhlh155
InDel0371	GB08094	TCCTAGGACATGGGAAGCAC	60.07	CAATTACCTTGTGAACAGCTCCT	59.7	104	JK792234	transcription factor bhlh155
InDel0372	GB08115	GTGGAGCCATAACCACAACC	60.24	GCATAGATTATTGAAGTTTGCTGCT	60.18	118	JK792241	fructokinase-2
InDel0373	GB08124	CAGTGGATTAGAGACAGTGTAATAGCA	60.14	TCTTACGAGTCTGCACTCACAAA	60.1	114	JK792244	N/A
InDel0374	GB08166	GGGCTAACGAGCATTGTTGT	60.14	GCCATGTTGTTGACCTCCTT	59.97	156	JK802056	ubiquitin-conjugating enzyme e2 10
InDel0375	GB08182	GGCGATGATGGAGAAAGAAG	59.77	AAGCTTTCCTTTCGGAATCG	60.68	200	JK802062	patellin-3
InDel0376	GB08328	CATGCTGATTACGAGCCAAA	59.83	CCAAAAACAAAAGTAGTATCACAAAA	57.98	155	JK792278	ras-related protein rab7
InDel0377	GB08384	AAGAAGCTGGAGGATCTTTGC	59.98	AACAAGTCCACCCATTCAGC	59.97	197	JK802090	N/A
InDel0378	GB08403	TCAATTACATATGGAAATTTGGAAAA	59.87	CTTCAGTGACTGCTTCCAACC	59.9	113	JK802096	ubiquitin-conjugating enzyme e2 35
InDel0379	GB08412	GGCTTTATTCTATGTGGCTTTGA	59.66	GGCAACGAATGTGTTTTAAGG	59.51	122	JK802099	ubiquitin-conjugating enzyme e2-17 kda
InDel0380	GB08427	ACCGCTGACTGGAACAAACT	59.77	GTTTATGAGATGGGGAAGATCG	59.8	100	JK802104	N/A
InDel0381	GB08502	GAAGCAGAAGCCGCAGTTAC	60.16	GGCGCTTAGGACTCCTTGAT	60.73	114	JK792305	serine arginine-rich splicing factor rs2z33
InDel0382	GB08523	CCATTGTGGGGGAATTTTTA	59.5	TGCATACTTGATACTGCCTCTCC	60.65	135	JK792312	N/A
InDel0383	GB08617	CTGGCAGCTTTGTACTGTGTTT	59.49	TCACTCAAATAAAAGCACATAGTAGAT	57.02	132	JK802122	mlp-like protein 28
InDel0384	GB08640	ACTCCACCAGTGTTGCTGAA	59.31	TTCACCCTCATCACCCTCA	60.03	200	JK802130	tubulin alpha-1 chain
InDel0385	GB08663	TACCACGTTGTCAACCCAAA	59.86	TAATAATCTGCGGCGAATGA	59.27	196	JK802138	transmembrane emp24 domain-containing protein 10
InDel0386	GB08670	AAGCCTTGGAAGCAAAACAA	59.86	TCAGAGTACCAAGAACAATTTGTCA	60.08	105	JK802140	N/A
InDel0387	GB08718	ACCGATTTGGAATCGTTGAG	59.93	TGCTGCTAGGAATGATGTTGA	59.44	141	JK792346	glyceraldehyde-3-phosphate cytosolic
InDel0388	GB08722	AGGCTGAATCTTTGGAGCAA	59.96	GCTCTCCAATCAACTGCAAA	59	202	JK792348	N/A
InDel0389	GB08727	AATTGCCATTGCAGTTTGC	59.69	TGAGCATAGAATAAAACCCTCTTTG	60.03	105	JK792349	calreticulin flags: precursor
InDel0390	GB08755	GCTATTCTGTGCTGCCCTTC	59.99	GGGTGGTCCTCCAAGAATTT	60.17	190	JK792359	cytochrome b5
InDel0391	GB08769	ACCCACGAAGGTCTGTATGC	60	TCAGGTATCAAAATTAAAAATCTCCA	59.37	100	JK792363	glutaminyl-peptide cyclotransferase
InDel0392	GB08822	GGAGGCATGGTTTGAAAGAT	58.98	CCATTTCTCCCAAGGGTTCT	60.3	156	JK802147	N/A
InDel0393	GB08826	AAGAGAAGTGCCCGTGACTC	59.46	CTCCTTGCAGGGTTAATACCA	59.1	122	JK802148	aquaporin pip2-7
InDel0394	GB08832	TGCAGTGAGTAATGGTGCAA	58.86	ACTACGCCCATGACCAACAT	60.26	107	JK802150	peroxidase 42 short=atperox p42
InDel0395	GB08957	GGTAAGGATTGCCCTGAACA	59.93	CAGAAGGAAGAATGGGAGCA	60.33	205	JK792397	glutathione s-transferase u18 short= 18
InDel0396	GB08980	TGCTTTCGATGTTTCCATGT	59.13	GCCATTCAACTTTAAATCAAAAA	57.48	159	JK792404	high mobility group b protein 3
InDel0397	GB09079	TTCAAAGGGATGGGAAAACA	60.28	CCGATGACCCAGATTCTTAAA	59.03	158	JK802173	zinc finger a20 and an1 domain-containing stress-associated protein 3 short= 3
InDel0398	GB09137	GCTTGGAGAGAGACCCAAAA	59.4	TGACCAATTACGGTAGCAACA	59.1	199	JK802193	aquaporin pip2-7
InDel0399	GB09139	CTGCTTTGGGAGCTGAGATT	59.57	GGGATGGTAGCCAAGTGAAC	59.41	157	JK802193	aquaporin pip2-7
InDel0400	GB09142	GATTCGAGCTTTGTGTTTGGA	60.24	GCCATAGGTATTACATTACTATTTTCG	57.9	148	JK802194	tubulin beta-6 chain
InDel0401	GB09163	CAGCTGCCTGATCTGGATTT	60.36	CACACATAAAATCATACATGCAATACA	59.98	129	JK802201	flavoprotein
InDel0402	GB09205	ATGGTGAAATCCCACTTTGC	59.8	CCATGCGAGAAACTTGCTTT	60.39	104	JK792438	inosine triphosphate pyrophosphatase short=itpase short=inosine triphosphatase
InDel0403	GB09213	ACCTGGGGAAGTCGTTAAGC	60.5	TCCAGCTCCATGTCAGTCAG	59.98	204	JK792441	protein homolog
InDel0404	GB09227	GGACAACATGGGGTCTGAAC	60.22	CTTTCGGTTTGACGCTAAGG	59.88	203	JK792446	zinc finger a20 and an1 domain-containing stress-associated protein 7 short= 7
InDel0405	GB09249	GCAGAAGCTCATGCCAAACT	60.55	TAACACACGACCCCACTTCA	60	183	JK792453	probable l-ascorbate peroxidase chloroplastic
InDel0406	GB09358	GATGAGCCGAGTTGGGTAAA	60.07	CAGAGCATAGAAGATACTGTTCAAA	57.05	124	JK792489	N/A
InDel0407	GB09375	CTGTTTCAACCGAGGTGCTT	60.29	GTTCACTGGGGCATCAAACT	59.97	200	JK802216	casp-like protein f16
InDel0408	GB09572	GAAGTAGAAGGTGGCGAACC	58.79	TTCATCGTCGTCATCATCGT	60.08	207	JK792529	N/A
InDel0409	GB09573	TACCTTGTCCGGCCTGTAGT	59.62	CCGTCATCATCGTTGTCATC	59.92	188	JK792529	N/A
InDel0410	GB09574	TTGCCATGACAAAGGTCAAA	60.09	CATCCATCCCATCATCATCA	60.1	132	JK792529	N/A
InDel0411	GB09610	GCAAGCAGAAACTGCTAGGG	60.15	TGACCCAATCACTAACCCAAT	59.16	123	JK792541	N/A
InDel0412	GB09655	TGTGTGTGTGTGTTGGGATCT	59.91	GCTGAATACAGCACAACTCTAGG	58.24	126	JK802248	aquaporin pip1-3 short= 1 3
InDel0413	GB09663	CATGAAGGACCCTGACGATT	59.93	TCATGGGAACTGGACCAAAT	60.17	197	JK802251	N/A
InDel0414	GB09717	TCAAGCTTTGGCCTTACCTG	60.38	AATTTGGTGGTGCTTCCATC	59.8	195	JK802269	N/A
InDel0415	GB09724	GTTGACTGGTGCCCAACTG	60.15	ACGCTGGTTGAGTTGGAAAT	59.6	122	JK802271	tubulin alpha-4 chain
InDel0416	GB09751	TGTATGCTGAGCCATCCAAC	59.68	AATCAACAGTACTGAAAGAGTCTCG	58.24	126	JK792559	ubiquitin carboxyl-terminal hydrolase 15
InDel0417	GB09769	GAAGCCTGAAGATTGGGATG	59.63	GGGGTTCTTGATTTTCTTTGG	59.8	106	JK792565	calreticulin flags: precursor
InDel0418	GB09907	TCATCATCTTCCCCCTACCA	60.27	GGCGATGGTAAGCTTCGTTA	60.23	200	JK802281	protein lol2
InDel0419	GB09962	GCCATGCTGGAATAACCATT	59.79	GTCCCTTAAGGCAAGCATCA	60.21	201	JK792606	malate mitochondrial flags: precursor
InDel0420	GB10014	TTACCGTATCAACCTGCCATA	58.06	AAAGCTCCCTCAGACCATCC	60.6	138	JK792623	type i inositol -trisphosphate 5-phosphatase 1 short=at5ptase1
InDel0421	GB10157	ACAGCTGCGGCTATGTTTGT	60.86	AAAAATCAAAGACAAACTAAAAAGGA	58.12	101	JK802303	uncharacterized gpi-anchored protein at1g27950 flags: precursor
InDel0422	GB10174	TCCAAGACAAGGAAGGCATC	60.19	TCGTATCCGAGCTCTCCACT	59.97	207	JK802309	polyubiquitin contains:
InDel0423	GB10190	AGTTTGATGCCCCAGTGAAC	59.97	CACACTGCAAGCAACCTTTT	58.97	144	JK802314	casp-like protein f16
InDel0424	GB10212	CTAACCCTGCCAACACCAAT	59.85	TGCGTGATTGACATCAGGATA	60.09	206	JK792673	malate cytoplasmic
InDel0425	GB10238	CACAGAGATAATGAAGAGAAGAGTTTG	59.11	CACAGCAAAGCCTGTGAAAA	60.03	113	JK792681	b2 protein
InDel0426	GB10249	CATTAACCCGGCTCGTAGTC	59.59	GCTAGTGCTGCACCAATGAA	60.02	192	JK792685	aquaporin pip1-1 short= 1 1
InDel0427	GB10305	TCGATTCAAATCCCTTTTGG	59.87	AATGCCTTTGGCATGAGAAG	60.21	199	JK792704	40s ribosomal protein s23
InDel0428	GB10340	TATGGGGCTATTGGTCCTTC	58.86	TCATGTTCTTAGGAGACTGACATGA	60.18	104	JK792715	-trehalose-phosphate synthase 5
InDel0429	GB10416	CAATCTCTTGCATGGCTTCA	59.95	CATAGCAAAGGCTCCCTTCA	60.34	120	JK802339	serine carboxypeptidase-like 49 flags: precursor
InDel0430	GB10488	TGATCGGGTTTAGATTTTGTAGC	59.53	CAACCAACTCGGCTCTTCAT	60.26	120	JK792734	3-oxoacyl- chloroplastic
InDel0431	GB10522	TATTGGGCCTAACCCTGACA	60.32	AGAAAGACGCATTCCACGTC	60.26	208	JK792746	biotin carboxylase chloroplastic
InDel0432	GB10615	TGGGATCGTCCCTGTTATGT	60.19	AGCATTGCTCTGCCAGTTTT	60.02	208	JK802355	expansin-a4
InDel0433	GB10639	TTCCCAAGGAAGGAAGGAAT	59.88	TTCTTTGCAGGGATTGAAGG	60.18	185	JK802363	malate cytoplasmic
InDel0434	GB10640	CCAAGTTTCTGATGTTAAGAATGTG	59.15	GAACCGGCTTTTCTCCAGAT	60.58	110	JK802363	malate cytoplasmic
InDel0435	GB10654	AGAGGATGAGAATGCCGTTG	60.22	CTGCAACCCCTTTTAACTTCA	59.25	188	JK802368	N/A
InDel0436	GB10744	TTTCTCATCAGGGCTGGTTC	60.19	CAGAACCATAACAATTTTCAAAACA	59.38	103	JK792789	t-complex protein 1 subunit theta short=tcp-1-theta
InDel0437	GB10767	GCAGCTGAGGGTCCTAGAAA	59.57	AGCGAGCAATCAGTTCATCC	60.37	199	JK792797	N/A
InDel0438	GB10813	TGCAGTTTGTCCTGGTTCTG	59.87	ACAGGACACCCAGCAGAAGT	59.76	180	JK792813	probable wrky transcription factor 32
InDel0439	GB10830	AGCAGAGTCCGAGAGGGAAT	60.36	CGTAGGTGGTGAGTCAGAAGG	59.77	152	JK792818	zinc finger ccch domain-containing protein 23 short= 3h23
InDel0440	GB10861	GTCGTTCCTGGTGGTGATCT	59.97	AAGTGCAGCAAGGTCCTCA	59.56	201	JK802379	tubulin alpha-1 chain
InDel0441	GB10866	CCCCACCATTTTTCAACACT	59.69	GTGGGTTCTTTTTGCCTTGA	60.09	197	JK802381	actin-depolymerizing factor 2 short=adf-2
InDel0442	GB10901	TTATGATGATTTTTCGTTTATTTTTCC	59.9	AAGGATTTCCCAGGCGAAG	61.46	100	JK802392	uncharacterized gpi-anchored protein at1g27950 flags: precursor
InDel0443	GB10919	GTGTTTTGCCCGGTTCTCT	60.1	AAAGCTTAACTTTGAAGCTGCATT	59.99	114	JK802398	40s ribosomal protein s14
InDel0444	GB10929	TCTCCGCGATCTTTTCTCTC	59.65	CACAGTTCCCAGTTCCTTGG	60.54	203	JK802402	calmodulin short=
InDel0445	GB10945	CTTCTCCAGCTCCAGCAGAC	60.28	GCCAACAGAAGGAAGGTGAA	60.23	172	JK802407	N/A
InDel0446	GB10951	GAATATCTTCCGAGCGGTCA	60.18	TTTCCCTGGACAAATCCTTG	59.9	207	JK802409	cytochrome p450 86b1
InDel0447	GB10961	GCGATATATGCCGCTCGTAT	60.08	TGAATCATAGAGAAACAAGCTTTTCA	60.6	101	JK802412	protein translation factor sui1 homolog 2
InDel0448	GB10970	TGCGGTATTGTTTTGGTTTTC	59.86	TGAAGATTCAGTACCTCTTCAAAA	57.27	119	JK792829	60s ribosomal protein l21-1
InDel0449	GB10988	TGCTTGTCGTAAGGCTTTGA	59.61	TCAAGTAAAACAGAAGATCAATAAAGG	58.52	142	JK792835	domain-containing protein 2
InDel0450	GB10997	TGTGCAACTAGGAGCTGTTCA	59.65	GGGCAAGAGTACTCCAGGAA	59.28	106	JK792838	transcription factor bhlh155
InDel0451	GB11001	AAGTTGTTGGAAGGGCTCAC	59.19	TGGTAGCGGAGCCATATACC	59.94	200	JK792840	60s ribosomal protein l18a-2
InDel0452	GB11048	CTCGATCAGGGTCCAACAGT	60.11	TGCTTAAATCATGAAGTAGGCTTTT	59.74	129	JK792855	dynamin-2b
InDel0453	GB11050	AGCAAGGCATGAGCGATACT	60.01	TCGAACTCTTCCTCGCTTTC	59.69	202	JK792856	protein e6
InDel0454	GB11090	TTGCAAGCCTAAGGGAGAAA	59.95	TCCTTCTCCATTTCCAAGAAGA	60.18	103	JK792869	N/A
InDel0455	GB11114	TTCGGGAGCCTACTGAAGAA	59.95	CCTGCTTGCTGGTAAGGCTA	60.53	116	JK792877	web family protein chloroplastic flags: precursor
InDel0456	GB11194	CCCTCCCTCACACTTGTCAT	59.96	CTACTACTCCCACGCGCTTC	60.04	197	JK802432	N/A
InDel0457	GB11217	TTGCCTAGTCCAATGGGAGA	60.59	GCCCAAGATCCAGAGTGGT	60.06	207	JK802440	aspartic proteinase flags: precursor
InDel0458	GB11218	TTGGATTTGCAGAGGCTACA	59.42	TCATTACATACTAAATCCCACTCTCTT	57.95	122	JK802440	aspartic proteinase flags: precursor
InDel0459	GB11236	CATGGATGGGATGGAATCAT	60.37	CAAGCTTTGCTGTTGGCATA	60.01	124	JK802446	monoglyceride lipase short=mgl
InDel0460	GB11251	GCTGGAGTTGCCAATTGTTC	60.65	TCAGAACTCAGTAATTAGAAACAGCTT	58.44	120	JK792886	ubiquitin-conjugating enzyme e2 27
InDel0461	GB11262	CGGACTGCAATGAGATGAGA	59.94	CATGGAGGAAACCCCATTTA	59.62	187	JK792890	short-chain dehydrogenase tic chloroplastic
InDel0462	GB11266	AGTCCTGCTCAACCGAAGAA	59.99	CCCTAGTCCGAAACAATCTGA	59.18	102	JK792891	chromatin-remodeling complex atpase chain
InDel0463	GB11273	AAGGGCATATGACCAAGCTG	60.1	TGGTCTTTGCAACACTTCCTC	60.28	204	JK792894	ethylene-responsive transcription factor shine 3
InDel0464	GB11292	TCACGGATGTTTCATCCAAA	59.9	TTCGGTTGTATTCCCGCTTA	60.45	199	JK792900	ubiquitin-conjugating enzyme e2 2
InDel0465	GB11302	TCATGATGAAAGAAGATGGTGAG	59.18	TCCAAATGTCTATTTGCCACA	59.03	138	JK792903	trafficking protein particle complex subunit 6b
InDel0466	GB11373	GCAAACTCGGGATTTCCA	59.58	CAAAGGCACTCAATACATAGGTTC	59.12	120	JK792927	actin-depolymerizing factor 2 short=adf-2
InDel0467	GB11385	AGCTTGAAGCCAAGCCATT	59.97	GAAACGGGTATCACCACAAAA	59.72	147	JK792931	-oxoglutarate 3-dioxygenase
InDel0468	GB11428	CCGTAGCTCTGGAAGGTCTG	60.01	GCCCTGTGAGCTACAGCACT	60.62	198	JK802459	N/A
InDel0469	GB11431	CCGTCCGACTTTCACAGTTT	60.15	AAGGAACCTTCCCCAATAGC	59.42	189	JK802460	N/A
InDel0470	GB11433	TGGAGAAGAAAAAGGTTTGTTG	58.4	CAATCAAATCACCCAATTTGC	60.18	124	JK802460	N/A
InDel0471	GB11571	TTGGGCTGTGGGATATTTG	59.34	TCCTTTTACAGACTTTGACCCAAT	60.26	105	JK792965	N/A
InDel0472	GB11590	TTTAACTGGCCCCTCCAAAT	60.66	ATCCCAAAGCATCAAGAGCA	60.74	186	JK792972	dna-directed rna polymerases and iii subunit rpabc5 short=rna polymerases and iii subunit abc5
InDel0473	GB11595	ATGCCCCAGTGAACTACCC	59.79	AAACACACTGCAAGCAACCTT	59.83	141	JK792973	casp-like protein f16
InDel0474	GB11606	TCTTCGTCAAAACCCTGACC	60.09	AGGGTCGACTCCTTCTGGAT	60.07	193	JK792977	polyubiquitin 11 contains:
InDel0475	GB11657	GAAATTGCCCAGGACTTCAA	60.05	CGCTCTCCTCTGATCCTACG	60.11	185	JK792994	histone
InDel0476	GB11728	CAGACTCCACCTGTCAGCAG	59.6	GCCAACAGAAGGAAGGTGAA	60.23	194	JK802497	N/A
InDel0477	GB11737	GGGACCATTGATTTTCCTGA	59.73	CAGCTTCACGGATCATCTCA	59.94	205	JK802500	calmodulin-related protein
InDel0478	GB11746	GCCAAAGTAGAGACCGAGGA	59.43	TCATCCCACATCCGACATAG	59.32	197	JK802503	N/A
InDel0479	GB11760	CCGAGGATCTTTGGTCTGAA	60.19	TGTTCTTTCGAGTTCGCTGA	59.72	207	JK802508	ethylene-responsive transcription factor rap2-3
InDel0480	GB11777	GAACTCAACGAAAAGCTCAGTG	59.17	CTCAACAATCTTCATGATACCATACAT	59.62	100	JK802513	profilin-1
InDel0481	GB11785	TCTTTTCAGCTCCCCTGATG	60.33	AAAAGCCCTGTAACCAACCA	59.47	215	JK793000	40s ribosomal protein s20-2
InDel0482	GB11810	GAGGGAAATCAGAGCCAATG	59.63	TCAAAGAATCATTTCTCTTTTCCA	59.27	127	JK793008	probable 4-coumarate-- ligase 2 short=4cl 2 short=os4cl2
InDel0483	GB11828	TCTTTTAATCTGTGCTTTGCTCTG	60.08	TCCAAGGATATGAATGGGTAAAA	59.58	109	JK793014	copper transporter 1 short= 1
InDel0484	GB11882	GAATTGTGGGCTCGGTAGAA	60.07	CCAACAAATCCTGCTTTTCC	59.55	103	JK793032	26s proteasome non-atpase regulatory subunit 4
InDel0485	GB11895	CTTCAAAGCCGACTCCTCAC	59.99	CAGGGGAGTTTAAGCGAGAA	59.45	198	JK793037	50s ribosomal protein l22
InDel0486	GB11950	AGCGTCCGTTTTCATTCAAG	60.25	ACCAGCTTTCGGTTATGTGG	59.99	170	JK802518	ubiquitin-conjugating enzyme e2 variant 1d short=ubc enzyme variant 1d
InDel0487	GB11956	ATTCCGGTATTTGGCATGAT	59.12	TCCGATTTCGGTTTTGATTC	59.88	216	JK802520	cullin-1
InDel0488	GB11966	TTGCTTGAAGCCAATGCTTA	59.58	CTCAACATTGAACCCGGCTA	61.02	101	JK802523	40s ribosomal protein s10
InDel0489	GB11975	GCTATGGCTTCTATCTCGGAAG	59.51	CAACTCATAGCTAATGTACCTTATTGC	58.88	103	JK802526	pollen allergen che a 1 ame: allergen=che a 1 flags: precursor
InDel0490	GB11983	GCTGTGAAAATGTCCAAGCA	59.85	ATAGACAGCTTCCGCACCAA	60.8	204	JK802529	enolase
InDel0491	GB11995	ACCCCGTGCATGTATCAACT	60.26	AATCGCCATCACAAATTTCA	58.97	139	JK802533	transmembrane protein 50a
InDel0492	GB12003	CGAGCCTTATCCAGAGACCA	60.35	AAGCATCCCACAAGACAACC	59.97	203	JK802536	probable tyrosine-protein phosphatase at1g05000
InDel0493	GB12221	AACATTGGGAACCTGTCTGC	59.97	TGTATCCACCAAGCACCTCA	60.11	193	JK802550	b2 protein
InDel0494	GB12237	GGCAACCTGGAAGAGAAACA	60.23	CCCTACAATAGTAATGAAGCCAAGA	59.94	110	JK802555	60s ribosomal protein l15-1
InDel0495	GB12249	TTTGGATGAAAAGTGGAAGG	57.64	TAAGATCTATTTGTCAAGTCGCGTA	59.4	100	JK802559	vamp-like protein ykt61 short= 61
InDel0496	GB12268	GTACGATGCTGATCGGAGGT	60.1	TCACCATTCATTGAGCCAAA	60.05	140	JK802566	ring-h2 finger protein atl68
InDel0497	GB12283	ACCCCCTGAGCCTAAGAAAC	59.58	TACAGGGCTAACCCCCAACT	60.73	114	JK802571	kda class ii heat shock protein
InDel0498	GB12379	ATTTTTCATGGCTGGTGGTG	60.76	AACACAATCTTCGAAACATAAAAGAA	59.53	135	JK793137	60s ribosomal protein l18a
InDel0499	GB12380	GTGAAGAAGGACAGGGTCGT	59.15	CCCAAGAGACCAACACCATC	60.36	202	JK793138	aquaporin pip2-7
InDel0500	GB12382	AAGAGAAGTGCCCGTGACTC	59.46	AGTACCGGTGATGGGGATG	60.61	102	JK793138	aquaporin pip2-7
InDel0501	GB12426	AATTGCTTTGAATGGGCAAA	60.44	AGGGGCAATCTCACAAACAA	60.49	200	JK793153	N/A
InDel0502	GB12431	CAGCCTCTCGGTTTCTGAGT	59.6	TGGTGGGAATGGTAGTGACA	59.81	183	JK802578	adp-ribosylation factor 2-b short= 2
InDel0503	GB12437	AAAAATGTCGGGAATCATGC	59.77	CGCCTTCGTGATGAACTTCT	60.4	209	JK802580	N/A
InDel0504	GB12480	TCAGTCTCCCCAAACACCTT	59.55	GGGTTCTGACCAAGTGATCG	60.51	187	JK802595	calmodulin-related protein
InDel0505	GB12485	TTCACTTTAGTTGAACAATGTTGCTTT	61.49	CGTAAATCAATGGCAAATGAAA	59.84	100	JK802596	oligosaccharyltransferase complex subunit ostc-a
InDel0506	GB12515	CGAAGCTTCTGAGCTCTACCC	60.65	AACAATGATCTGATTTGATTTCTAGC	59.16	100	JK802606	isoflavone reductase homolog p3
InDel0507	GB12611	TTTGTTGCTTTTGAGTATTTCATCA	60.05	TCAAAACTAACACAATTTCAAATGTTC	59.77	100	JK793182	40s ribosomal protein s8
InDel0508	GB12635	TATCAGAATGCCGCCCTTAG	60.19	AAAAATAATAACTCTCAGGGATCCAG	59.39	103	JK793190	40s ribosomal protein s8
InDel0509	GB12677	TAGGGTGAAGGCTGAGAAGG	59.42	CAACAATGAAATCTAATCCATTCAA	59.31	142	JK793204	60s ribosomal protein l13a-4
InDel0510	GB12680	GGATCTTCAGTCCCAAAAAGC	60.07	AAAAACAAGAGACAAAAATCACAAAA	59.55	127	JK793205	agamous-like mads-box protein agl6
InDel0511	GB12683	AGCATGCTGGTTCAAACTGT	58.37	CAGCATATTCTAAGCACTTGTTGTT	59	127	JK793206	N/A
InDel0512	GB12708	GATGGGAAAGTGCCAGAAAA	60.05	GTCGCGCGTACGATAAATCT	60.26	198	JK802617	auxin-induced protein 15a
InDel0513	GB12770	TGCGGAGAAAATGAAAAGAAA	59.82	TCATAGTACATTCATAGCTTGTCAAA	57.26	105	JK802637	N/A
InDel0514	GB12774	TGCATTTGCAGTTGTTTTGA	58.88	AACCGGTGGTGAAGAAGTTG	60.01	202	JK802639	N/A
InDel0515	GB12843	TCCCTCGTTATCGTCAATGG	60.85	CGTGAACGCTGTCGTATTTG	60.32	185	JK793224	glyceraldehyde-3-phosphate cytosolic
InDel0516	GB12851	GGCCTAGACGCTGACACTTT	59.5	CATCAGCTGCTCTTCTCTCG	59.01	127	JK793226	carbon catabolite repressor protein 4 homolog 1 short=ccr4 homolog 1
InDel0517	GB12864	GACGATGTGCAGGTTCTTCA	59.84	GTACTACAGGCCGGACAAGG	59.62	211	JK793231	N/A
InDel0518	GB12881	GTGCCTGTGGCAAATCTCTT	60.26	CCTCTTCTTCAGCAGGCACT	59.74	123	JK793236	stem-specific protein tsjt1
InDel0519	GB12885	TTCAAGGTTGAAGGAGGGTTT	59.96	GCCGACTTTGAGATCTCCTC	58.97	202	JK793238	N/A
InDel0520	GB13026	GTCGTTCCTGGTGGTGATCT	59.97	TTCTCAAGTGCAGCAAGGTC	59.17	206	JK802650	tubulin alpha-1 chain
InDel0521	GB13030	TGAATGAAATAGTTAAAAACCGATCT	58.68	AAATCATTCCGTCACTTGTGC	59.99	118	JK802651	histidine decarboxylase short=hdc
InDel0522	GB13033	ATGATGCCTGCTGAAGATGA	59.35	TCTCCATCAACTCCTATTCTAATCTG	59.24	102	JK802652	N/A
InDel0523	GB13049	AGGAGGACAGCGGAGAGTTT	60.39	GGCATTCCTTAAGAACGGAAG	60.08	186	JK802658	protein mago nashi homolog
InDel0524	GB13072	TTTGGTATAAATTTTTCCCTACCC	58.71	CAGTGAAAGTTCTTTTGCCTGA	59.53	111	JK802665	calreticulin flags: precursor
InDel0525	GB13084	TCATCCTATTCCCGATCACC	59.71	GAGGAGGCGAACTACTGCTG	60.16	127	JK802669	N/A
InDel0526	GB13125	CATTGGAATTCGCCTTGAAC	60.45	CCAGAGGCACCAACAGAAAT	60.11	129	JK793285	N/A
InDel0527	GB13179	CCTGTAATGTGTTTCTAGATTATGATG	57.49	TTCAACACCATACCGTAAGCA	59.1	115	JK793303	N/A
InDel0528	GB13182	GGGTAGCACTTGTTTTCTGGA	59.23	ACAACGATATAACAGACATTATGAAAA	57.44	108	JK793304	acyl- chloroplastic
InDel0529	GB13337	TTTTCCTTCCCCATTTACCA	59.25	AAGTTCAAAAACCAGCATAAACTTG	59.99	105	JK802692	probable nadh-ubiquinone oxidoreductase mitochondrial flags: precursor
InDel0530	GB13359	CAACGTTCTCCGGTCTCATT	60.11	CAGTTGGATATTCGCGGAAG	60.6	203	JK802700	50s ribosomal protein l4
InDel0531	GB13473	TGATGCTTTTCTTTCTTCAACC	58.49	TTTTTAGAAAAGGTAGTGCAGTTCA	58.67	100	JK793370	N/A
InDel0532	GB13540	GCAAAATATGGGCCTAATGC	59.42	CGCCGAGAATCTCTGTCTTT	59.57	200	JK793393	N/A
InDel0533	GB13569	AAGTTCCATTGTGGGGGAAT	60.42	CAAGCAAAACAATAAACATAAGCAA	59.65	106	JK793402	N/A
InDel0534	GB13574	GGTGCTACGTCAAGCAATCA	59.87	CAGACGTCTCCAGCTCCAAT	60.41	207	JK793404	annexin d2
InDel0535	GB13614	TCTGGAGCAACTTTCATGTTTG	60.28	ACTAAGTTTCACACTCACAAATACTGC	59.31	100	JK802723	adp-ribosylation factor gtpase-activating protein agd7 short=arf gap agd7
InDel0536	GB13707	TCACCTTCTCAAATCCCTTCC	60.43	TGCTGGTCGTTTCATTTGTT	59.17	124	JK793415	two-component response regulator arr9
InDel0537	GB13740	TAATAGTTTGGCGGGGTGGT	61.46	TCATAAGATTCAAATGGAAATTGCT	60.21	101	JK793426	actin-depolymerizing factor 1 short=adf-1
InDel0538	GB13783	AATGGGTTTTAGCCACCAAA	59.31	GGCCGACGCAAGTATTGTAG	60.66	114	JK793441	replication factor a protein 2
InDel0539	GB13796	AATCCATGAAGACCCGAATG	59.75	CTGCCTTCAGTGATCCAGGT	60.26	203	JK793446	dehydration-responsive protein rd22 flags: precursor
InDel0540	GB13855	CACCGACCCCAAGAGAAGT	60.1	GATGGGGATGGTAGCCAAGT	61.11	103	JK793465	aquaporin pip2-7
InDel0541	GB13902	GTTCATTTGGCCACCATTC	58.76	AAGTGCAGCTCCAATGAAGG	60.4	141	JK802760	aquaporin pip1-1 short= 1 1
InDel0542	GB13946	GGCAATTTATCAAGCGGACA	60.97	TGCTGATGCTCTTGAGTTCG	60.29	130	JK802775	fasciclin-like arabinogalactan protein 6 flags: precursor
InDel0543	GB13959	TCTCGACAGGGCAAGAAACT	59.99	TTATTGCCACCACAAAACCA	59.83	209	JK802780	dna-directed rna polymerase ii subunit rpb7 short=rna polymerase ii subunit b7
InDel0544	GB14015	TGCTTGTCGTAAGGCTTTGA	59.61	CAAGTAAAACAGAAGATCAATAAAGGT	57.73	141	JK793483	domain-containing protein 2
InDel0545	GB14071	AGAGCCCAAGGCTGTGACT	60	GCTTCGGCTTCTGCTTTTAC	59.25	201	JK793502	N/A
InDel0546	GB14091	AGGAGCTTTGGCCTAAGGAA	60.33	CTCCACAACATCTGCTCTGC	59.58	198	JK793509	peroxidase 42 short=atperox p42
InDel0547	GB14095	CAAAGGTATTGGCGCTGAAG	60.76	ACATGCAAATCCTGCTCCTT	59.7	185	JK793510	auxin-repressed kda protein
InDel0548	GB14098	TTGGTTTTATTTCTTCTTTTAAGGTCT	58.51	CAAACAAGGTCCATAAGAAGGTG	59.91	103	JK793511	probable phosphatidylinositol 4-kinase type 2-beta at1g26270 short=phosphatidylinositol 4-kinase type ii-beta
InDel0549	GB14154	GAGCCTTACAACGCGACACT	60.46	AGCTTGAGGGTACGGAAACA	59.73	110	JK802783	tubulin beta-1 chain
InDel0550	GB14189	GGGTTCTGAAAAGGACAAGC	58.77	TGAGGGAGCTAACACACTGC	59.04	190	JK802795	N/A
InDel0551	GB14190	CTGGGCACTTCCCTTCATT	60.06	AACAGAAAAGCTTGTAGACTCCTGA	60	125	JK802795	N/A
InDel0552	GB14196	TTGAGCCTTGCGGTTACTTT	59.88	AACATAACTCTCTCAAACCTTTAGCA	59.03	101	JK802797	protein e6
InDel0553	GB14199	GAAACTCGGCTCTCAACTCG	60.13	CAAACGGAACTAAATAGTGAAACCA	60.62	116	JK802798	60s ribosomal protein l13a-4
InDel0554	GB14202	TTGCATTTTGTGTGCGTGTA	59.76	GGAGACAAATTGAATAAAAATGGTG	60	111	JK802799	chitinase-like protein 1 short= 1
InDel0555	GB14217	CAAAGGATAGCTTTTGGGCATA	60.44	GAACAATATCAGATGATGATTTCAAAC	59.25	107	JK802804	probable nadh dehydrogenase 1 alpha subcomplex subunit 12
InDel0556	GB14225	GGAGGCATCAGGTACACCAT	59.81	TATCGCTGGCAGTCACTTTG	60.01	208	JK802807	expansin-a2
InDel0557	GB14226	TCCGTCTAATATTAAAACTGGAATTG	59	TTGCTCGCCTATTTCACACA	60.4	114	JK802807	expansin-a2
InDel0558	GB14278	TGGCTAGGGACATTCGAGAC	60.22	CTTAGGGGGCAATGGAGAC	59.49	189	JK793534	ethylene-responsive transcription factor shine 3
InDel0559	GB14325	CCCGACGCCTAGGAATAAAT	60.29	ATTGCACATCATCAATCCTATCA	59.31	100	JK793549	ankyrin-2 short=ank-2
InDel0560	GB14327	TTGCCCAGGACTTCAAGACT	59.84	AAGCGACTGATCCACACACA	60.32	214	JK793550	histone
InDel0561	GB14369	CGTGTGGTTGACTCACCTTG	60.19	TTCTTCTCTGCATCGGCTCT	60.24	194	JK793564	heat shock protein 81-1 short=hsp81-1
InDel0562	GB14407	GGTGGTGGTGTAAACGTCAA	59.31	CTCCTTTGCCTCCAACATTC	59.67	196	JK793577	burp domain-containing protein 3 short= 03 flags: precursor
InDel0563	GB14433	TCCTGGTGACCATCCAGAAG	61.07	TTGTTCATGAATCTTTTAGTTGCAC	59.61	100	JK793585	N/A
InDel0564	GB14475	ATGTTTCGCCTTTTGTGGAT	59.43	AAACCTCAAAGAAACTATTCACTCC	58.4	107	JK802832	non-specific lipid-transfer protein at2g13820 flags: precursor
InDel0565	GB14495	GGGTCTTTGGATCACTGTGT	57.38	CCGTTTACTTAAGGTGTACTTGAAA	58.06	130	JK802839	tubulin beta-9 chain
InDel0566	GB14508	CAAGCACCTCAACCTCGATT	60.26	TTGATCGGAAAGTGAGCGTA	59.42	201	JK802844	60s ribosomal protein l9-1
InDel0567	GB14564	TTGTTTGCGACCCTTCCTAC	60.11	CCTTTGGAGCAACATTGTGA	59.69	201	JK793594	rab gdp dissociation inhibitor alpha short=rab gdi alpha
InDel0568	GB14581	CTGGGTGGAGGAATGATGTT	59.78	GCTGTTAGCATCAGCAGCAA	60.31	186	JK793600	phosphoglycerate cytosolic
InDel0569	GB14657	GACAAGGAGGCAAAGGAGAA	59.4	TCCCTCTTCTAATTCTTCATCTTCA	59.76	177	JK793626	N/A
InDel0570	GB14787	GGGGGAGGCTACCAGAAATA	60.28	GAAACTGCAACCCCTTTTGA	60.09	170	JK802874	N/A
InDel0571	GB14798	GCGAAGCTCATAGCCACTCT	59.75	GACGTAGTCGCCGATCTTGT	60.28	188	JK802878	60s ribosomal protein l21-1
InDel0572	GB14835	CCCAAACCACCCGTATATGA	60.44	GGTTTGGGTTCAGGTTTCTC	58.47	200	JK802891	N/A
InDel0573	GB14930	CATCGTATGGAGGAGGCAGT	60.1	CTCCTCCAGAAATCGCATGT	60.22	196	JK793680	N/A
InDel0574	GB14961	TGGTGAGAACTACTAGAGTCCCATT	59.62	TCCAAATGTCTATTTGCCACA	59.03	126	JK793690	trafficking protein particle complex subunit 6b
InDel0575	GB14973	TTGTTTATCTACGTGTTTCTGTAGGG	59.9	TGAAGACTGCCAATAGCCAAG	60.39	101	JK793694	macrophage migration inhibitory factor homolog short=mif
InDel0576	GB15003	TGAATTCGAGGCAGAACTTG	59	GAATAGGACGAGCTGGTTGC	59.84	128	JK793704	vacuolar protein sorting-associated protein 32 homolog 2 short= 32-2
InDel0577	GB15078	CTGTTGGTGTTGTGCATGGT	60.49	ATCCGAACCCGATTTCAAG	59.88	214	JK802916	protein e6
InDel0578	GB15079	TGGAATCCCAACTTAATCGTG	59.81	TCCAATGTAGCAAGCAAGTCA	59.48	114	JK802916	protein e6
InDel0579	GB15090	ATGGCCAATGAAAATGGTGT	60.06	CTCTCGCTCCGTTCCATTAC	59.84	191	JK802920	acyl- -binding protein short=acbp
InDel0580	GB15166	CTCCCGACTGCTTTGTTCTC	59.99	TTCACTAAGATAACAATAACCAATTCC	58.2	111	JK793715	n-alpha-acetyltransferase 50
InDel0581	GB15248	TTTTGTTTGGGGGAAATTGA	60.14	GCAACAGTTCGAGAAACGAA	59.05	199	JK793743	vamp-like protein ykt61 short= 61
InDel0582	GB15291	ACCCAGTGTTGGAGCCTCT	59.7	TCTCTTGTTACAAATTGATTCTCG	57.66	120	JK793757	rna-binding protein 8a
InDel0583	GB15313	TTCGGTGATCCCAAAGATTC	59.87	GACTTGGAAAAGCCTTGCAC	59.86	199	JK802942	gdt1-like protein 4
InDel0584	GB15344	TATTGTGCCTGTTTCCGTTG	59.58	CAAAAATTTATAACCACTGGCATTC	60.02	109	JK802952	probable nadh dehydrogenase 1 alpha subcomplex subunit mitochondrial flags: precursor
InDel0585	GB15382	GGCCTAGATTGGCTTTCCA	60.16	GAAAGGAGAATGATTGAAAAATAATAA	57.59	138	JK802965	adp-ribosylation factor 2-b short= 2
InDel0586	GB15402	GCATTCCTGGCATCAACTTT	60.08	TGCCAAAATTTCACTTGACG	59.71	197	JK793766	non-specific lipid-transfer protein short=ltp
InDel0587	GB15413	TGTTGATTTTGAAGGCATTTG	58.66	TCATCTTCAATACAGAGTTCAAGGTT	59.62	105	JK793770	60s ribosomal protein l24
InDel0588	GB15438	TCGATGTACGTCCTGAAGCA	60.41	CGTCCTTGCCAAAATTTGAT	59.94	213	JK793779	rhodanese-like domain-containing protein chloroplastic
InDel0589	GB15467	AATCCGGCTGTTCAAACACT	59.6	TGGTGGAATAGAGGGTCTGG	59.92	202	JK793789	probable mitochondrial 2-oxoglutarate malate carrier protein short=ogcp
InDel0590	GB15486	TCGATGGCAAGACTCAGAAG	59.11	GAAGTGGTCGCATCATCCTT	60.08	200	JK793795	ubiquitin-fold modifier-conjugating enzyme 1
InDel0591	GB15493	GATCTGCCAAAAGGTGAGGA	60.19	GCTCAGCTCCAGCAATGACT	60.71	103	JK793797	tether containing ubx domain for glut4
InDel0592	GB15584	GAACCTGCAACAGCTTCACA	60.03	AAATGTAATGCAAAGATACACCACA	59.73	102	JK802977	lrr receptor-like serine threonine-protein kinase fei 1 flags: precursor
InDel0593	GB15598	CATCGTATGGAGGAGGCAGT	60.1	AATTGGTGGAGTTGGAGCAG	60.11	194	JK802982	N/A
InDel0594	GB15646	CCATTTCCTTCAATCCCAGA	59.86	GCAAGCTGCTACTGGGAAGT	59.64	206	JK802998	N/A
InDel0595	GB15687	TGGACAAAATGAAAGCCAGA	59.25	TAGGCCAAAGAATGGAGCAG	60.34	200	JK793824	bag family molecular chaperone regulator 4
InDel0596	GB15688	GTTTTTGGTGCGGCATTTAT	59.84	TATATCCCAAGCAATAATAATCTGGA	59.24	100	JK793824	bag family molecular chaperone regulator 4
InDel0597	GB15697	GCTGTGGGATATTTGGGTCT	58.86	AAATGTCCTTTTACAGACTTTGACC	59.07	106	JK793827	N/A
InDel0598	GB15713	ACCCATCCAAGGTTGTCATC	59.64	GCAAAACACATGATTGAGAAGG	59.62	203	JK793833	60s ribosomal protein l26-1
InDel0599	GB15727	GTGTGGAGTGGCACGTTAGG	61.57	ATTGGCAACCCTTGTAACCA	60.23	201	JK793838	peptidyl-prolyl cis-trans isomerase h short=ppiase h
InDel0600	GB15871	TATTAAGGCAATGCGGCTCT	59.84	CAAATCCGGGGTTTCATATTT	59.9	199	JK803010	-dihydroxy-3-keto-5-methylthiopentene dioxygenase 2
InDel0601	GB15891	AGAGGCATTCAGGGTGTTTG	60.11	GGTCCTTTACTTGGCCATCA	59.93	196	JK803017	calmodulin-related protein
InDel0602	GB16047	GCATGCCATCTAAGGGAGAA	60.18	AAGCCATTCAACTTTAAATCAAAAA	59.51	126	JK793910	high mobility group b protein 3
InDel0603	GB16125	AGCTGAAGGGTGTTCTTGGA	59.84	CCACTGACAAGAAGACACAAGC	59.95	106	JK803050	auxin-binding protein abp20 flags: precursor
InDel0604	GB16157	AGAGTTGTTACCGGCTCGAA	59.88	TCAATTACCAGCTTATGAATGTCAA	59.92	125	JK803061	membrane steroid-binding protein 2 short= 2
InDel0605	GB16165	GTCATCTAGGCCCCTTCTCC	60.04	TTATTTTCGGCTGCTTCACA	59.44	217	JK803064	N/A
InDel0606	GB16216	CATTTAGTGATCATGAATTTCCTTG	58.98	TGACCTAAGAATTTCATTTCATGCT	60.36	104	JK803081	defender against cell death 1 short=dad-1
InDel0607	GB16305	GTTAGCGAGAAGGGCAGGAT	60.73	AATCTAAAGTCTGAAAACCAAAGCA	59.74	100	JK793952	60s ribosomal protein l9
InDel0608	GB16358	GCACCTTATCCTCCAAACCA	59.93	AGCAAGAGATTTGCCACAGG	60.4	204	JK793970	stem-specific protein tsjt1
InDel0609	GB16359	GAATCCTAAGAACAAGATCACTGC	58.48	GGACTACTCTGTGGCAGCAA	59.04	106	JK793970	stem-specific protein tsjt1
InDel0610	GB16419	TGGTGGCTAAAATGGTGGTT	60.23	AACAGAACAAGTAAGGTTCTCATTCA	59.66	105	JK803107	blue copper protein flags: precursor
InDel0611	GB16430	AAAGGTAATTGGTTATATCATTTCTTG	57.45	AAAATGCAGACCTTTCCAAGC	60.61	100	JK803111	ras-related protein rab11c
InDel0612	GB16522	GCCGAAGCAGGATACAATTTC	60.94	TGTAATCTTCAATGTTTTCCATGC	60.24	104	JK793994	inosine triphosphate pyrophosphatase short=itpase short=inosine triphosphatase
InDel0613	GB16534	ATGAATTTGGGGAGGTTTCC	60	CCACAAATCATTCCAAAAACG	60.21	191	JK793999	l-ascorbate peroxidase cytosolic short=apxa
InDel0614	GB16542	TCTTTCCCCATCTTCTTCGTT	60.06	GTTGGCATTGAAGGGAAAAA	59.92	199	JK794002	-like protein at4g17486
InDel0615	GB16556	ACAAGACATTGTATTCTCTCCTGTT	57.51	CGCGGCATGGATACTGAG	61.38	100	JK794006	N/A
InDel0616	GB16607	CTTGCAAAGCAAGGTCAGG	59.58	CTCAAACACACAAAACCACCA	59.49	101	JK794024	N/A
InDel0617	GB16665	CGAGAAATGGAACAAAGCAA	58.89	GACCATCATGTATCTTTATTTTCTCAA	58.96	102	JK803138	mannan endo- -beta-mannosidase 7
InDel0618	GB16679	TCCAAGGTGGGTGAATCAGT	60.36	TGCTGTGGGTTCATACTTGG	59.57	201	JK803143	ref srpp-like protein at3g05500
InDel0619	GB16708	CCATAGCACCTCCTTTACCG	59.59	TCTGCTGAAAACCGAGGACT	59.99	210	JK803153	polyadenylate-binding protein-interacting protein 2 short=pabp-interacting protein 2 short=poly -binding protein-interacting protein 2
InDel0620	GB16745	GAGAAGAAAAAGGTTCGTTGTTTA	58.14	CAATCAAATCACCCAATTTGC	60.18	130	JK803166	N/A
InDel0621	GB16780	GGTGTCCAGTTCTTGAGTCCT	58.23	TCATAGTCAGTCTTCAGATAACATCG	58.91	113	JK794037	multiprotein-bridging factor 1a
InDel0622	GB16783	AAACATTGACCCTCCCGACT	60.75	ATTCCTCTAGAGAACATTACCAGCTT	59.33	100	JK794038	n-alpha-acetyltransferase 50
InDel0623	GB16825	CAAGGAACGGGTTGAAGAGA	60.22	TGCAACAGTTTCTGTCCAGGT	60.74	200	JK794053	ubiquitin-nedd8-like protein rub1 contains:
InDel0624	GB16843	GGGTCCAGTAGCAGAGAAAGG	60.25	AATTCATATGGCTGGGCAAT	59.26	204	JK794059	peptidyl-prolyl cis-trans isomerase chloroplastic short=ppiase fkbp18
InDel0625	GB16854	AAACAGCCAAACACGGCTAT	59.64	TAAGCAAAAGCCGAGGAAGA	60.09	220	JK794063	N/A
InDel0626	GB16914	CCTCTCCTGACTCTCCCTGA	59.5	GTAATCCCGCACTTGCACTT	60.14	200	JK803173	zinc finger a20 and an1 domain-containing stress-associated protein 4 short= 4
InDel0627	GB16915	CAATCCCGTGGTCAAAGC	60.05	CGAGTTTGACATTTCTATTTCTCTTTT	59.67	123	JK803173	zinc finger a20 and an1 domain-containing stress-associated protein 4 short= 4
InDel0628	GB17009	TCTGCTGCTAAGAAGAAGTGAAGA	59.97	ACAGGCAAAAACTTCAAACCA	59.64	100	JK803205	elongation factor 1-alpha short=ef-1-alpha
InDel0629	GB17039	GCAACAAGCTCTCCTCCAAC	60	AGCTTGCAACCTTCAACAGG	60.43	210	JK803216	nucleolysin tiar
InDel0630	GB17050	AAGGTGATTGGGGTTCTTGA	59.38	AAACAAAATTCTAACAATGTCCAAAA	59.33	111	JK803219	40s ribosomal protein s9-2
InDel0631	GB17106	GTGGGAAAAGAGCAGAAGCA	60.52	GGTACAAAACCAGCCAAAGC	59.62	175	JK794100	rho gdp-dissociation inhibitor 1 short= hogdi1 short=rho gdi-1
InDel0632	GB17118	TTTTCGACAAGCCTCAACCT	59.85	ACATGCAAATCCTGCTCCTT	59.7	165	JK794104	auxin-repressed kda protein
InDel0633	GB17155	GGTCATAGCCGCAGTCGTAG	60.82	GCTTTGCTCACCTTCTTTGG	59.99	203	JK794117	N/A
InDel0634	GB17196	GTGCATCCGGTTTCACTTTT	59.98	ACCAAATCCAGGTTCCACAG	59.82	197	JK794131	ribulose-phosphate 3- cytoplasmic isoform
InDel0635	GB17204	CAATGAGAAGGTTGTGGCTTT	59.23	CTCGCCTATCACCTGCATC	59.36	160	JK794134	N/A
InDel0636	GB17217	GCAACAGTTTGTTGGGGAAG	60.53	TGACAAAGGAGGAACCTTGG	60.08	184	JK794139	N/A
InDel0637	GB17234	AGAAGGCCATGTTGTGAAGG	60.11	TGAACCTTGTTCTCTTCTTTCAGTT	59.86	105	JK794144	N/A
InDel0638	GB17309	TAACCTTTCCTTTCGCTTGG	59.33	AGGCTTTTCCCTTGAGCTTC	59.96	199	JK803244	protein fam32a-like
InDel0639	GB17317	TTGTTCTTTCGTTCTTATTTGTTGA	59.28	CAACTAAAGGTTCCGGTCCA	59.96	102	JK803246	probable nadh dehydrogenase 1 alpha subcomplex subunit mitochondrial flags: precursor
InDel0640	GB17340	TGTGATGAAAGCGAAAACCA	60.23	CGTGAAAGGGAAAAATAGGG	58.56	121	JK803254	tubulin beta-6 chain
InDel0641	GB17344	CAAGGGTTGCGAGGTTATTG	60.49	TACCCTTTGGATCCCAGTCA	60.31	197	JK803256	40s ribosomal protein s3-3
InDel0642	GB17345	AGATTGAACTTCCGCCAGTG	60.26	GGTGCCAAACTTAAAAACTACAAAA	59.88	114	JK803256	40s ribosomal protein s3-3
InDel0643	GB17374	GGTCTTCCTTGAGACGATGG	59.65	GCATCAAACAACTAAATTGAAAAGC	60.38	109	JK803266	40s ribosomal protein s10-3
InDel0644	GB17422	GAGGGAGAGGTGGAATCACA	60.05	CTCTCCATTTTTGCCTCCAA	60.18	201	JK794161	shaggy-related protein kinase eta
InDel0645	GB17430	TAAACTATCTAATGTGCTTTCTCTTGC	58.77	ATGGTGATAAAACGCCGTCCT	62.81	100	JK794163	domain-containing protein 2
InDel0646	GB17488	GGAGGTAATGGCTGTTGCAC	60.53	GGCTCGTTGCTATGGTGTTT	60.14	206	JK794183	protein far-red elongated hypocotyl 3
InDel0647	GB17506	TACTCTCTCCGCCTTCCTCA	60.09	CGCGACGTAACTAACCGTAA	58.91	199	JK794190	N/A
InDel0648	GB17524	GATCGGTGTGGTTTTTATGTTT	57.91	CAATAGTCATATCAGGATCGAGTAGA	57.99	106	JK794196	histone h2b
InDel0649	GB17557	TGGTCAAGGCAATAAAGCAA	59.3	ACGGATTTGAGCCTTGATTG	60.07	203	JK803274	isoflavone reductase homolog p3
InDel0650	GB17586	CGTTCCTACGGTTTTTCACC	59.47	CTCACACAATCCATAAATAAGAACA	57.37	116	JK803283	N/A
InDel0651	GB17744	TTTGTATTATCTTAGAAATGGTGGATG	58.89	AATCCATTTGCTTGGAGCAC	60.08	100	JK794240	probable histone
InDel0652	GB17838	TTATTTATTGAGCCTTGCGGTTA	60	CTCTCTCAAACCTTTAGCATTTCA	59.12	100	JK803306	protein e6
InDel0653	GB17866	CTTTCTGGTGGCCACACTCT	60.3	CCTCATCGGCAGCATATTTT	60.06	211	JK803316	l-ascorbate peroxidase cytosolic short=apxa
InDel0654	GB17880	AGGGCGAGCAGTGATAGATG	60.38	TTGAATCCACTCCCAAAAGC	60.05	198	JK803321	3-ketoacyl- synthase 6 short=kcs-6
InDel0655	GB17881	TTCTTCATTCATGGCCTTCC	60.01	TGTGAATTCATGGCTTGAAAA	59.15	197	JK803321	3-ketoacyl- synthase 6 short=kcs-6
InDel0656	GB17901	AGGCGGATCTTCTCTGGACT	60.36	GACAGGCATGTTTTCATTGC	59.13	190	JK803328	protein spiral1-like 1
InDel0657	GB17908	GATCTTAGTTCTTGGTCTGATGATGA	60.03	GATGATTCCATTGACGACGA	59.46	101	JK803330	N/A
InDel0658	GB17952	TCTTCTCCCAGTTCTGTCGAT	58.88	AAGTCTTGTTAATTGGTTACTCAAGTG	58.46	100	JK803345	gdsl esterase lipase at2g23540
InDel0659	GB17957	ATGATTGTGGAAAGGCTTGG	59.93	AGGCTCCCCACGACTTTAAT	59.96	182	JK803347	profilin-2
InDel0660	GB17960	CTTCTCCTCCAGCCACAGTC	59.99	TGGCTAAGCTTCCCATCATC	60.18	183	JK803348	N/A
InDel0661	GB17961	ATTCTATGGGCTGATGTCTCA	57.22	AAAAAGAGTGTCCTCAAAAGGTAAAA	59.98	118	JK803348	N/A
InDel0662	GB17969	GGTAAGCGACGTCCTCTGAT	59.31	CCATTTAAAATTGGAGCATAAAA	57.41	107	JK803351	malate cytoplasmic
InDel0663	GB18011	GAAGCCTGAAGATTGGGATG	59.63	GCCCTTGTAGTTGGGGTTCT	60.36	118	JK794268	calreticulin flags: precursor
InDel0664	GB18054	TGTATGGAGAGTATTACCAATACCG	58.48	ATGGCAATGGCGAGTGTTAG	61.05	100	JK794284	nadh dehydrogenase 1 alpha subcomplex subunit 13-b
InDel0665	GB18058	TTTCCAATTCCATGCATAATTTC	60.04	GCACCTGCTCCGACTAGAAC	60.02	207	JK794286	dual specificity protein phosphatase dsp8
InDel0666	GB18078	GATTCATATAAAGGTGAGTTGTCTGG	59.38	CAGAGATCATCTGGCACAGC	59.53	102	JK794292	ras-related protein raba5e short= 5e
InDel0667	GB18105	GCTTAGGGTAAAAGCCGAGAA	59.87	GAAACTAGCTAGCCACTAGAAATTCA	58.83	102	JK794301	60s ribosomal protein l13a-4
InDel0668	GB18151	GTGTTGATTGCCGGATTTG	59.92	TGCTTTAAATTCAATCCCAAAAA	59.85	201	JK803369	40s ribosomal protein s23
InDel0669	GB18162	TGCTGCCCTTCTTCTTCTTC	59.69	GCAAGACATCATCACCACCA	60.54	199	JK803373	cytochrome b5
InDel0670	GB18172	AGGAAGCCATGTGCTAATGA	58.33	AGCTACTATTCGTTTAATGAAGACATC	57.82	102	JK803376	chloroplast processing peptidase
InDel0671	GB18178	ACCCTTTTGGGGACAGTGTT	60.64	CCAAAGTTTTCTAAAGCTGTCTCAG	60	101	JK803378	60s ribosomal protein l13-2
InDel0672	GB18181	AGTGGTGCTGGGCCAAAG	62.26	AGGTGATTACAAAATAACAAAATCCA	59.2	100	JK803379	probable mediator of rna polymerase ii transcription subunit 37e
InDel0673	GB18257	TTGTACAAGTTTGAAAACAATAAATTC	57.2	CTTTGGCATTAATCGAAACCA	59.95	100	JK803405	flavoprotein
InDel0674	GB18283	ACCGGCACCTCTGATTGATA	60.48	AAAGATCATGCCACCGAAAG	60.07	193	JK794315	aquaporin pip2-7
InDel0675	GB18284	CGGTGACTTTTGGGTTGTTT	59.87	TCTCAGCTCCCAAAGCAGTT	60.13	198	JK794315	aquaporin pip2-7
InDel0676	GB18342	TTCCTGGGTCCCAACTCC	60.87	TTACTTGTAAAAGACAACATGCAAA	58.07	100	JK794335	N/A
InDel0677	GB18368	GAGCTATGCCAAGGCTTCAA	60.49	AATTGCACAAGAACCCAACA	59.02	192	JK794344	probable pectate lyase 18
InDel0678	GB18380	GCAACCCTAATCTTGCATCG	60.61	GGGAGATATTTCGCAAGTCG	59.67	199	JK794348	protein phr1-like 1
InDel0679	GB18381	TCTGGCATGCAAATTACTGAA	59.31	TTCCTTGAGCCTCTATCCGTA	58.94	112	JK794348	protein phr1-like 1
InDel0680	GB18493	CGTTCCTACGGTTTTTCACC	59.47	CACACAATCCATAAATAAGAACATAGA	57.81	114	JK803428	N/A
InDel0681	GB18546	CATTTCCCTTTTCCCCATTT	59.99	CTTGAATTTGGCCAGCAACT	60.25	195	JK803447	N/A
InDel0682	GB18599	TGAGTGAGGCATTGAAGGAA	59.37	TTTCAAACATAAATCAAAATGAAGA	57.1	107	JK794379	dihydrolipoyl dehydrogenase mitochondrial
InDel0683	GB18634	AAATGGTTATGGCCTTTACGG	60.08	GCCCAAGTTTTGCTGCTTAG	60.02	202	JK794391	protein e6
InDel0684	GB18777	GCTCCAGCACCAGCTTCTAC	60.16	TCCCTCCACCCATATCAAGA	60.27	190	JK803482	dna repair protein rad23-4
InDel0685	GB18793	GCCTGATCCCAAGACTAATTG	58.66	TCCATTACCTAAATTCTTGATTCTCA	59.46	113	JK803487	transmembrane and coiled-coil domain-containing protein 1
InDel0686	GB18798	TGTATGTGAACTAGGAAGTTTGTGAA	59.2	TGGCTAAAGCATCCGTTAAGA	59.86	103	JK803489	superoxide dismutase
InDel0687	GB18806	GAGGGCTTGCATTTTGCTAC	59.85	TGCAGTCCATATAGAGTCTTGAACA	60.19	116	JK803492	tubulin alpha chain
InDel0688	GB18825	GTTTGGGATTGGCTCTGAAC	59.53	CGAGAGTATCAAGCTCCGAGA	59.73	120	JK803499	14-3-3-like protein
InDel0689	GB18883	TTGCAGTTTTGTCGGGTGTA	60.15	ACTTAGAGCAAGCCCAGTGC	59.64	201	JK794434	N/A
InDel0690	GB18893	ATTTGGAGCGTCATTGGAGA	60.6	GACAAGACATCTTTATTTTCTCTCCTT	58.91	103	JK794437	dna-directed rna polymerases and iii subunit rpabc2 short=rna polymerases and iii subunit abc2
InDel0691	GB18968	TGGTTAGGGAAGGAAAGAGAGA	59.34	TTCCAACTTTTATAAATTAAGCCAAAA	59.76	108	JK794462	N/A
InDel0692	GB18978	CCAGAAAATTCACGCCAAAA	60.97	GAGCTGGCCCTTTCTTCTTT	59.96	175	JK794466	peptidyl-prolyl cis-trans isomerase cyp21- mitochondrial short=ppiase cyp21-3
InDel0693	GB18984	CTCCCAAACCAAACCTTCAA	59.94	CGGATCAAAGGCAGTAGGAA	60.21	220	JK794468	protein translation factor sui1 homolog 2
InDel0694	GB19025	TGCTGAGACCTAAGCTGCTG	59.49	CGTTCACAATGAAAATTGTACCATAA	61.14	117	JK794481	Uncharacterized protein At4g28440
InDel0695	GB19050	GCCTGCGTCTCTCTCTTCAT	59.71	TCAACATCGACAGCTCCTTG	59.98	196	JK803504	translationally-controlled tumor protein homolog short=tctp
InDel0696	GB19144	GGTCTTCCTTGAGACGATGG	59.65	CAAACAACTAAATTGAAAAGCATAACA	59.9	105	JK803537	40s ribosomal protein s10-3
InDel0697	GB19222	TTATTACCATGTTGTCTTTTTACTGC	57.96	GCTCAAATCCAAGAACCAACA	60.1	121	JK794512	elicitor-responsive protein 3
InDel0698	GB19298	AACCTCCACTGTTCCCTCCT	59.97	AGATTATCGCGACAAATAAAAATAC	57.2	116	JK794538	leucoanthocyanidin dioxygenase short=ldox short=leucocyanidin oxygenase
InDel0699	GB19312	CAAATCTCAGAGAAACTAAATGTCCA	60.06	GTTGCATGGTTGACATCAGG	59.97	101	JK794543	malate cytoplasmic
InDel0700	GB19339	CGTCGTCGTTTTTGCTTCTT	60.42	CGACCAACGATACTGGGAAA	60.88	206	JK794553	actin-7
InDel0701	GB19368	CACCGATCAGATAGCAGCAG	59.57	GCGTCTCTGGCTGGACTACT	59.63	196	JK803548	N/A
InDel0702	GB19434	TTTCGGGAAATCCAGTGAAG	60.04	CCATTTTATCAATCATGATCCAGTC	60.76	103	JK803571	cytochrome c oxidase subunit 6b-1 short= 6b-1
InDel0703	GB19453	AATGTTGAGAAACAAACTGGTAGC	58.81	CATCCCAATCTTCAGGCTTC	59.63	100	JK803578	calreticulin flags: precursor
InDel0704	GB19456	AGCCCCTTTCGGAATTATTG	60.27	AAACTACAAGAAGCAACAAATGACA	59.32	105	JK803579	adp-ribosylation factor 2
InDel0705	GB19474	CAGGTATGTGATTCGAGTGGA	58.58	CATTACTCTCTCAAATAGAAACCAAAA	58.52	110	JK803586	tubulin beta-6 chain
InDel0706	GB19480	GGGTGGATATTTGCTTGGAA	59.76	TTGAAAAACGGACAGCATCA	60.23	202	JK803589	hydroxymethylglutaryl- mitochondrial short=hl short=hmg- lyase
InDel0707	GB19482	TGTTTCAGCTGGAGCCAAG	60.12	GCAGAAACAACATCTCTAAAACGA	59.83	120	JK803589	hydroxymethylglutaryl- mitochondrial short=hl short=hmg- lyase
InDel0708	GB19516	CAACTCCTGCAAGGAAGAGG	59.98	TTGGGGGTTTGTTTGGATAA	60.02	201	JK794568	ubiquitin-conjugating enzyme e2 2
InDel0709	GB19528	AAGGAAAGGTTTGGCTCGAT	60.07	CCTTGTACCCTTGCGCTTAC	59.77	200	JK794573	60s ribosomal protein l19-1
InDel0710	GB19541	CAAAAATGATTCAACCTCAGACC	59.86	GCATATCGGCGATTACTAGCTC	60.23	103	JK794577	50s ribosomal protein chloroplastic
InDel0711	GB19581	CAGGCTTGATTCCAGATGCT	60.36	ACCTCCCAAAAACAGGAACA	59.42	177	JK794591	desiccation protectant protein lea14 homolog
InDel0712	GB19593	TCAAAGAGTGACATACTTCAAGTTCC	60.1	AGCAAAGAAAGGTGGTTTGG	59.22	105	JK794595	N/A
InDel0713	GB19608	GAAACTCGGCTCTCAACTCG	60.13	GTGAAACCAATAACCTTTAACAAAA	57.81	100	JK794600	60s ribosomal protein l13a-4
InDel0714	GB19727	AGGGTGATGGTGCAAGAAAG	60.11	CAATGTGCTGTGATGCTCCT	59.86	201	JK803616	probable serine threonine-protein kinase at1g54610
InDel0715	GB19742	TCCCAGTGATGGAGGCATA	60.01	TCCATATGACTTTGCTTACCAACT	59.12	102	JK803621	40s ribosomal protein s7
InDel0716	GB19748	CGATCGTTCCTACGGTTTTT	59.09	GAACATAGAAATAGAAATATTGGTTGC	57.91	100	JK803623	N/A
InDel0717	GB19777	TGTGAAACGGGTGATGAATG	60.37	TGAATGCAGAGGTGATGAGG	59.79	196	JK794621	two-component response regulator arr6
InDel0718	GB19835	CGGGTGCAATTCTTTCATTA	58.63	TCTCGTTCTTATTTTTACAGCCTTT	59.01	113	JK794641	apoptosis inhibitor 1
InDel0719	GB19839	GACATCAGCCCAGACAGACA	59.83	CGGTTGCACATTTGGTTTTA	59.46	188	JK794643	probable aquaporin pip1-2
InDel0720	GB19947	CAGGATGGCTAGAGGGTTGA	60.21	GCCTCTGCATGAGAATAGCA	59.13	209	JK803637	40s ribosomal protein s4
InDel0721	GB19953	TGCAATTGTCGGTGGTTCTA	60.11	CTTGGCCTTCTCAAGGAGTG	59.98	193	JK803639	phosphoglycerate cytosolic
InDel0722	GB19961	AGCGTTTATAGTTTGTGCCTGA	58.97	CAACAAACAACTATTTCTGGTGGT	59.39	102	JK803641	eukaryotic translation initiation factor 5a-2 short=eif-5a-2
InDel0723	GB19988	TCCGCCACTGGTTTCTACTC	60.26	GAGAAGCTGGTGGAGGAGTG	59.99	182	JK803651	N/A
InDel0724	GB20031	GGCGTTGTCTATCGGAGCTA	60.37	GTGATCGAACACGTTGGAGA	59.68	181	JK803666	N/A
InDel0725	GB20043	GACAAGGTGTTGTTGCCTGA	59.73	GAGAGAAATCCCATGCAAGC	59.78	218	JK803670	fasciclin-like arabinogalactan protein 9 flags: precursor
InDel0726	GB20127	ATGCCATTCCTTTCTCTTTTT	57	AAACAAAAGAAAAACTTTGTTTCAA	57.73	102	JK794696	t-complex protein 1 subunit theta short=tcp-1-theta
InDel0727	GB20144	GAGCTTGCCGTTGTCTTTTC	60	TGGCAAACAAATAAATGTCAAAA	59.42	110	JK794702	udp-glucuronic acid decarboxylase 1
InDel0728	GB20155	TTTGCTATGCAGCTGGTTTC	59.07	CCATTGAGATGCAGGTGATG	60.07	207	JK794706	uncharacterized calcium-binding protein
InDel0729	GB20224	GGTGATCACTCGTTGTACTGGA	60.03	GCTAGAAACAGTATCTGCACTAACTTG	59.22	112	JK803678	membrane steroid-binding protein 2 short= 2
InDel0730	GB20237	GCATGCCATCTAAGGGAGA	58.76	TACATATAGAAGCAGATTATCCCATC	57.08	100	JK803683	high mobility group b protein 3
InDel0731	GB20254	CACCAAGTTGGCTTGTTGAA	59.73	CCCATTTGTCTTTTCCATCC	59.22	153	JK803689	N/A
InDel0732	GB20291	AGGGAACTCAACGAAAAGCTC	59.88	AAACAATCTTCATGATACCATACATCA	59.93	101	JK803703	profilin-1
InDel0733	GB20366	CCACCCTGATGAGCCCTAT	59.9	TGCTTCTCGCCATTGTTGTA	60.4	201	JK794752	protein e6
InDel0734	GB20374	TTCGAAACGGCAAACTCG	60.92	GATAACAAATCACATATACCCGAAA	58.35	101	JK794754	actin-depolymerizing factor 2 short=adf-2
InDel0735	GB20392	GGTCGGTTCGAAGTAATGGA	59.93	AGCGGCCAAGTACTCAAGAA	60.01	222	JK794761	probable histone
InDel0736	GB20400	TCTTGCAGAGTGTTCATTTCCT	58.98	CAGTCTTACCACTTGTCAAGAAACA	59.78	101	JK794763	40s ribosomal protein s18
InDel0737	GB20450	GAAATTGCCCAGGACTTCAA	60.05	GGAAATTAAGCACGCTCTCC	58.93	197	JK794780	histone
InDel0738	GB20452	GAAACGGTAGCAGAGCCAGT	59.5	GCTTGAGCTTCAGCTGGTTT	59.76	209	JK794781	N/A
InDel0739	GB20478	ACGACAGTTCCTTCGGTGTC	60.16	GCAAAACCAGCCTCTCAAAG	59.99	214	JK803710	annexin d1
InDel0740	GB20500	TCCTGTCAGATCCTGTTTTCC	59.13	GCTCAGAGAGCTTCAGGTGAG	59.49	102	JK803717	l-ascorbate peroxidase cytosolic short=apxa
InDel0741	GB20505	GGTGAACAACAAGGGCAAAC	60.4	CCAACACAAAAACCCAAAGG	60.23	187	JK803719	snakin-1 flags: precursor
InDel0742	GB20515	TTCTGCTTGGAGCCAATTTT	59.82	CGCTTCCTGCACTCAATACA	60.01	195	JK803723	gdsl esterase lipase apg
InDel0743	GB20525	ATGGCTGTGCATGATGATTG	60.51	CGGCCGTTAGAAAATCAAAA	60.07	211	JK803727	actin-depolymerizing factor 2 short=adf-2
InDel0744	GB20526	AACTGGACGGAATTCAGGTG	59.97	TCGGAAATCCCGAGTTTG	59.57	198	JK803727	actin-depolymerizing factor 2 short=adf-2
InDel0745	GB20533	TTTTCTTTATATTCAAGTGTGTTTTGC	59.17	GTTCCACAACTTTTTCCTGTCT	57.37	104	JK803729	40s ribosomal protein s14
InDel0746	GB20579	ACGTGTCTTTTGAATGCCTATG	59.16	TTTCAAATTTCAATAATCTAAGTCTCG	58.52	100	JK803746	ribosomal protein mitochondrial
InDel0747	GB20635	TCGTCTGGATTTCTCCGATT	59.63	CCGAAGAAGCCACAGTTGTT	60.29	187	JK794799	zinc finger a20 and an1 domain-containing stress-associated protein 8 short= 8
InDel0748	GB20639	CGAAATGGGAAACATTCGAT	59.76	GCAAACCCAAATCACATTCA	59.38	192	JK794800	bag family molecular chaperone regulator 1
InDel0749	GB20648	GACAGAGATGATTCCGATGACA	60.08	GCAAAAGCTATTCGGTGGTG	60.64	100	JK794803	N/A
InDel0750	GB20682	GGCCACTGTGAATGTTGCT	59.7	ACAAACCCTTGCACCTTCAG	60.15	100	JK794815	alcohol dehydrogenase class-p
InDel0751	GB20684	TGGGACATGATTAGGGGAAA	60.13	AAGAAGCTCAAGGGGACCAT	60.07	206	JK794816	N/A
InDel0752	GB20685	TTTAATGTTTAGATTGTGACGGTAA	57.08	AGCATCCCATTCATGCATAC	58.4	105	JK794816	N/A
InDel0753	GB20692	GGCACTTCCTTTAGGGATGA	59.13	TTCTTCAGTGGTTGCAGTGG	59.87	196	JK794819	N/A
InDel0754	GB20705	GAACCGCCGTTGTAGGAATA	59.96	GAGACTTTTCTTTCTAGCATCCATTT	59.74	101	JK794823	ubiquitin-conjugating enzyme e2 22
InDel0755	GB20729	CTTTCCGTGTTCCCACTGTT	60.01	CCTTGGCATCAAAAATGCTT	60.07	201	JK803754	glyceraldehyde-3-phosphate cytosolic 3
InDel0756	GB20743	TGCGACACTGAAGAAAACCA	60.43	AGAGCATCCTCGTCGTTAGC	59.6	203	JK803759	vignain
InDel0757	GB20793	TTCTCTCTGAAATATACCGCATCA	60.12	GTGTTGGCATCTGGTGCTC	60.27	115	JK803777	ras-related protein raba2a short= 2a
InDel0758	GB20819	GCACAGATAAAGAATCTCTAGAAAGAA	58.07	AGCCCTCGGACAAATTCAC	60.06	100	JK803787	protein dehydration-induced 19 homolog 7 short= i19-7
InDel0759	GB20822	TCTTCGTTCTCAGGCACAAG	59.16	GATTCCGAGAACTATAAGCTTTACC	58.12	100	JK803788	vesicle-associated membrane protein 726 short= 726
InDel0760	GB20830	TCCTTTGTTGTGTTGAACTGC	58.81	AAGAATCCTCCATTAATAAAAGCTGA	59.91	100	JK803791	aquaporin pip1-3 short= 1 3
InDel0761	GB20841	TTTGGTGGACCTGGAGGTAG	59.96	ACCACCACAAGACCTGCAAT	60.43	189	JK803796	protein spiral1-like 1
InDel0762	GB20857	ATCCCTGATCCCCAAAGAAT	59.59	GCCTCATCCACACGACTAGC	60.83	185	JK803802	phospho-2-dehydro-3-deoxyheptonate aldolase chloroplastic
InDel0763	GB20877	TGAAGAACAAGGATATTAGAAAGTTCC	59.53	TGTCTCAAGAGAAAATCCCATC	58.24	101	JK794835	60s ribosomal protein l9
InDel0764	GB20886	GGTATGTAGCCAAGCCCAAG	59.59	ACGTTTCCAATACCGACAGC	60	197	JK794839	uncharacterized mitochondrial protein g00030
InDel0765	GB20954	GATCGACGGATGAAGAAGGA	60.16	CCTTTACCTTTCTTATCAACTTTACCA	59.48	104	JK794863	rrna methyltransferase 3 homolog
InDel0766	GB21054	TCGAGGTGTTTTTAAATTTAGTTTTTG	60.18	CAACTCCATTCTGCTAATCAGG	58.86	108	JK803815	50s ribosomal protein l23
InDel0767	GB21059	CGAACGATCCCAAGTTGAAT	59.93	CAAAACTGTAGAAATGTCAGCTTCA	59.88	118	JK803817	N/A
InDel0768	GB21089	TTGAAGGCATTTGTATGGACTG	60	AAAATAACTTGATCACTCATCTTCAA	57.6	112	JK803828	60s ribosomal protein l24
InDel0769	GB21118	TCATGTGAAGAACAAGGATATTAGAAA	59.51	TGGCACCCATAACTATGACTTG	59.88	113	JK794893	60s ribosomal protein l9-1
InDel0770	GB21183	CCCAGAACTGGGTTCTTGAT	58.99	TCAAGAAGTTTATAGCTCGATAAGG	57.56	103	JK794917	elongation factor 1-alpha short=ef-1-alpha
InDel0771	GB21192	CAAATTTATCTGCAAATTTTAGACAGT	58.47	CCGCAGGCTTGATTGATTA	59.78	102	JK794920	6-phosphogluconate decarboxylating
InDel0772	GB21200	CCCTGTTCGTTTAACCAGGA	59.96	TCTGCCTGTCATGTTTGCTC	59.99	212	JK794923	N/A
InDel0773	GB21320	TGGGTGCTGAAAAACTCCTC	60.23	CCAAATGTTTTATTCATGAAATGG	59.52	100	JK803842	leucine aminopeptidase chloroplastic
InDel0774	GB21343	TGCTGAGGTTTGAAGCAAAG	59.19	TGTCTTTAGCAGAGTACTGAAAACAAG	59.63	100	JK803851	translationally-controlled tumor protein homolog short=tctp
InDel0775	GB21347	AGTCATAGCCACCCACAACC	59.85	CGGTTCTTCTTGTGGGAATC	59.53	190	JK803853	Uncharacterized protein At2g34160
InDel0776	GB21402	TCAAAGCTAAGGAGAGACTAGAAGC	59.09	TGGTACCTCTTTTGGTGCAA	59.17	107	JK794971	u2 small nuclear ribonucleoprotein a short=u2 snrnp a
InDel0777	GB21414	CTTGCAGATCGCGGAATATC	60.71	GGTAGCCATCCTGTTTTGGA	59.93	192	JK794976	expansin-a4
InDel0778	GB21424	TCTTTGGACTACCTGGAGCA	58.44	TCCCATCAAAGTCCCCATAA	60.13	201	JK794980	peroxiredoxin- mitochondrial
InDel0779	GB21553	TGACTCTCACCACTCCCACA	60.29	TGGGTCCATGCTTCTCTTTC	60.19	198	JK803886	N/A
InDel0780	GB21555	CCTCCAAAGAAAGAGAAACCTG	59.38	TGTATAAACCGGTGGCTTCG	60.88	103	JK803886	N/A
InDel0781	GB21558	CAACTTAGAGCTAAGCAATACCAATG	59.79	CGGACGAACAAAGCTACTCA	59.07	104	JK803887	N/A
InDel0782	GB21596	GAGAAGAAGCCGGAAAAACC	60.19	ATACGTCATCGGCGGTAAAG	59.98	195	JK803901	N/A
InDel0783	GB21609	AAATTTACAAGTCATTTAATGGTGAG	57.08	ATCCATTTCCCACATCAACC	59.46	101	JK803905	actin-7
InDel0784	GB21610	TACGCTCGATTACCTCACGA	59.44	GCGATGAGACCTCTGAGCTT	59.71	215	JK803906	l-ascorbate cytosolic short=ap
InDel0785	GB21623	TAGAGCTGGACGGACACATC	58.83	CAAGCACCAAATCTTAAAATCTCT	58.12	106	JK795009	rna-binding protein 8a
InDel0786	GB21633	AGAAGACCTTGCCAAAGCAG	59.62	TGCAAGGGAAAGAACACAAA	59.29	207	JK795013	nadh dehydrogenase 1 alpha subcomplex subunit 2
InDel0787	GB21674	TGTGTGAGAAATACAACAGTTGGTTA	59.9	AGCCTTCCCAAAGGCATC	60.16	101	JK795027	ref srpp-like protein at1g67360
InDel0788	GB21685	TCAAGAGTGAGAACAACTATTATCCAA	59.64	TGGTGGTACCTTCCCATGTT	60.09	109	JK795031	protein e6
InDel0789	GB21697	CCACCGTTGTACGTTGCTAA	59.65	CAAGACGTCAAACTTTATTCAAAA	57.65	100	JK795035	probable protein pop3
InDel0790	GB21767	CCCAGCAGAAGTCAACAACA	59.87	TCCTGGTTTTGGGAAGTGAG	60.08	202	JK803915	adenine phosphoribosyltransferase 2 short=aprt 2
InDel0791	GB21790	TGGTTTACTGTATGTTATGCTTTTTCA	60.21	TGGGCATTTACAAGTTCCCTTA	60.69	111	JK803923	tubulin alpha-2 chain
InDel0792	GB21826	TGCCATCGTCTGATTCAATG	60.63	TGACGGACTATCAGCAACCA	60.26	173	JK803936	snf1-related protein kinase regulatory subunit beta-1 short=akin subunit beta-1 short=akinb1 short=akinbeta1
InDel0793	GB21852	CTTGCTGGGAAGGATGTTGT	60.11	AAGGGAAAACAAGAAATGAAATAAGA	59.81	110	JK795059	40s ribosomal protein s7
InDel0794	GB21855	CCGGGAATTCAACGTTATTG	60.18	TTCTTAATGTCCAACACTCACTTCA	60.08	104	JK795060	hmg-y-related protein a
InDel0795	GB21977	AGCTTGAAGCCAAGCCATT	59.97	CAAGCATCAAATGTGGGAAA	59.52	199	JK795106	-oxoglutarate 3-dioxygenase
InDel0796	GB21979	GTCACTGTGCGAATGGAATG	60.12	CAGCCATAAATGGGGAGAGA	60.03	201	JK795107	blue copper protein flags: precursor
InDel0797	GB21983	TGTGTGAGAAATACAACAGTTGGTTA	59.9	TCCTTAACAGCCTTCCCAAA	59.68	109	JK795108	ref srpp-like protein at1g67360
InDel0798	GB21990	TCACTCAAAGAGGCAAGCAA	59.72	GATGCCACGTCAGAGGAAAG	60.8	205	JK803939	early nodulin-like protein 2
InDel0799	GB22036	CAGGTGGAGCAACGCTAATA	58.94	GAAGGCCTGTTGAGGTTACG	59.73	193	JK803956	fk506-binding protein 2
InDel0800	GB22040	CCTTCACCTTCTGCTGCTTC	60.13	TCTTCCTCCTCCACTTCAGC	59.53	199	JK803958	28 kda heat- and acid-stable phosphoprotein
InDel0801	GB22051	TGGGAAACTGGGAGCTTATG	60.07	GGGATACATTGGTTTATTTTCTATGG	60.1	104	JK803962	udp-glucuronic acid decarboxylase 1
InDel0802	GB22057	TGGTGATCAAGATGGCGAGT	61.65	ATCAACAAGACAAACTCAAAATTCA	59.13	100	JK803964	fasciclin-like arabinogalactan protein 12 flags: precursor
InDel0803	GB22077	GCAAAGAGAGCGAGAATTGG	60.1	AGGCCTTAGCCGGAACTTAG	59.87	205	JK795113	eukaryotic translation initiation factor 3 subunit a short=eif3a
InDel0804	GB22102	TCGTTACGAAAATCCCCTTG	59.93	GGCTCTAGTCCCAGTCGAGA	59.56	198	JK795122	probable 6-phosphogluconolactonase chloroplastic short=6pgl 4 flags: precursor
InDel0805	GB22114	CGGAGGAGTCCAAGGAGACT	60.78	CTTGAGCTTCAGCTGGTTCC	60.13	183	JK795126	N/A
InDel0806	GB22115	TTAAGGTGGATGAGGCTTGG	60.07	CAGGAACCACCCATTACAGAG	59.46	180	JK795126	N/A
InDel0807	GB22231	CCATTTCTTCTTAAATTACTGGTGTG	59.44	TTCAAAACCTCCCCTAAAGC	58.3	100	JK803980	lamin-like protein flags: precursor
InDel0808	GB22242	GGAGGAAATGAGCGCTAAGA	59.55	TCGAAACCCAGTCCAGTTTT	59.57	207	JK803984	N/A
InDel0809	GB22272	TCATGGTGCTTATGGTGCTC	59.68	CCCAATTCTCCATGCTTTTG	60.44	198	JK803995	N/A
InDel0810	GB22303	GGTGCTAGAATGTGTTTTCTTAAAAT	58.41	TTGAAATCAAATCCCCAAATG	59.62	101	JK804007	N/A
InDel0811	GB22340	ATGTTGCAGGTGGAGGTTCT	59.58	CCAAATGGTAGGGCTAAGGA	59.04	198	JK795170	phosphoenolpyruvate carboxylase 4 short= 4 short=pepc 4 short=pepcase 4
InDel0812	GB22401	GTCGCTCTGGACTCGTGATA	58.99	GCTCTACCACCGAAGAATCC	58.74	111	JK795193	probable aldo-keto reductase 1 short= 1
InDel0813	GB22432	GCACCCAACGTCTCAAAGAG	60.83	TTACCCTACCTAAATGGATTATTGAAA	59.53	100	JK795205	transcription initiation factor tfiid subunit 9
InDel0814	GB22440	GGCAAAGCTGGTGGAGATAA	60.21	GCTGCCTTCTTCATCATCATC	59.79	207	JK795208	high mobility group b protein 3
InDel0815	GB22469	TGAAGGCTATGGGTAATAGTAATATGG	59.94	TTTAACAAAATGACCCCCAAA	59.19	102	JK795218	N/A
InDel0816	GB22548	AATTCATTGATTTCCTCTTCTTTTT	57.96	GGAGGAGGCGTGTGTGATTA	61.07	106	JK804033	probable rhamnose biosynthetic enzyme 1
InDel0817	GB22582	TGCATCGATATTGGCGTAGT	59.17	CCAGAGAAACTTCATTAGATTTGAA	58.11	108	JK795227	N/A
InDel0818	GB22593	CACAAAGTTAATGGAGCTGGTG	59.67	CCTTATATGATCAGTGTATGGAATCTA	57.02	101	JK795231	N/A
InDel0819	GB22644	GGGAATCAATGGAAGCTTGT	58.98	CATCCACCTTAATACTATCACATCC	57.96	111	JK795250	N/A
InDel0820	GB22677	GGGTACGATCTAAAACGATTCCA	61.37	ACAAGCGAACGGGCATTT	61.59	100	JK795264	atp synthase subunit mitochondrial
InDel0821	GB22701	AGCAAGAAGCGCAAGTTTGT	60.2	TCCTTCTACCCTTCTCACCAA	58.78	181	JK804044	40s ribosomal protein s3-3
InDel0822	GB22706	GTCCCATGTTTCAGTCTTCTTG	58.69	TTTAAGTGAAACATATGCTCACATCTC	59.98	100	JK804045	nep1-interacting protein 1
InDel0823	GB22708	GGTGACTATGGTGGCTGGTT	59.85	TGCAGCAAGACTAACGCAAC	60.2	200	JK804046	cytochrome b-c1 complex subunit rieske- mitochondrial
InDel0824	GB22725	AAGCATGTGAGTGCTTGGTG	59.9	TTGCATCATTTTCAATTCTTAGAAAG	60.03	102	JK804052	glutathione s-transferase f9 short= 9
InDel0825	GB22732	CGGGATTTCCAGAGTTATGC	59.53	CCCTCACAAACAGTTGCATTT	60.02	159	JK804055	actin-depolymerizing factor 2 short=adf-2
InDel0826	GB22743	GCCCCATAACCCATCTAACA	59.65	AGGTTCCTTCAGGCTTCGAC	60.77	213	JK804060	non-specific lipid-transfer protein at5g64080 flags: precursor
InDel0827	GB22766	GCTATCACTGGTGGCAAAGC	60.81	AATTCCCGCACCTGATAATG	59.78	198	JK804069	phosphatidylglycerol phosphatidylinositol transfer protein ddb_g0282179 flags: precursor
InDel0828	GB22770	GTACGAGGTTTCCAGGGATG	59.4	TGAAGGTTCAGAGTTAAAAGTTAAAA	57.14	100	JK804070	Uncharacterized protein At5g01610
InDel0829	GB22790	CAAAGGATAGCTTTTGGGCATA	60.44	CAATATCAGATGATGATTTCAAACTTA	57.86	104	JK804077	probable nadh dehydrogenase 1 alpha subcomplex subunit 12
InDel0830	GB22800	AGCTGGAATCTGACACACCA	59.26	CATTCAATCAAAAATTCCATATTCC	59.83	100	JK795272	eukaryotic translation initiation factor 3 subunit h short=eif3h
InDel0831	GB22811	TGGAGAAGATACACTTTGAGAGATTC	59.36	AAGGGCATTGAGTCCCAAGT	60.88	104	JK795276	desiccation protectant protein lea14 homolog
InDel0832	GB22952	AACTGCTTTGGGAGCTGAGA	60.13	AGCAGCACCGAAACTCCTT	60.01	205	JK804084	aquaporin pip2-7
InDel0833	GB22972	ACCCTAATCTGCTTGCTTGC	59.48	GCTGCCCATCACTTAGGAAT	59.15	208	JK804092	peroxisomal membrane protein 11c
InDel0834	GB22993	GGTGGAAAAGGAAGAAGCTG	58.91	TGCTGAGGAGAAGCGAATTT	60.1	200	JK804100	N/A
InDel0835	GB23004	TGCAGAAGCATACCTTGTGG	59.86	CATCTGCCTAACAACAAACAACA	60.08	187	JK804104	histone
InDel0836	GB23067	AACTTGGTGATGTAAATGAATGTTTT	59.21	TTTCATAAGCAGTCGCAGACA	59.62	102	JK795340	multiprotein-bridging factor 1b
InDel0837	GB23167	GATCGAGGACGAAGAGGCTA	59.53	CCACCCATGATCAAAAGACA	59.34	200	JK795379	snakin-1 flags: precursor
InDel0838	GB23173	GTCGCTCTGGACTCGTGATA	58.99	ACCACCGAAGAATCCTCGAC	61.43	106	JK795381	probable aldo-keto reductase 1 short= 1
InDel0839	GB23255	CTCGATGGCAAGACTCAGAA	59.11	GAAGTGGTCGCATCATCCTT	60.08	200	JK804132	ubiquitin-fold modifier-conjugating enzyme 1
InDel0840	GB23263	GAGCAACAGCTCGTTGATTGT	60.46	ACTCAAAAGCACTATTCATAAGACCA	59.66	100	JK804135	cysteine proteinase rd19a short=rd19 flags: precursor
InDel0841	GB23348	TGCTGGTTGCAAATTCTTGA	60.38	AAGCTTAGCTACCAAATTATTCATCC	59.54	105	JK795399	54s ribosomal protein mitochondrial
InDel0842	GB23404	GGGAGGGGCTAACCAGAA	60	TCGTAGCTTTTCTGTTTCTTTGC	60.07	100	JK795421	membrane protein ycf1 short=rf1
InDel0843	GB23430	CCTCCCGATGGTTTTATGTG	60.18	TGCTGCCATTAGGAACTTGA	59.42	200	JK795431	atp sulfurylase 2 flags: precursor
InDel0844	GB23489	GAGAAATACAACAGTTGGTTAAAGGA	59.11	TCCTTAACAGCCTTCCCAAA	59.68	104	JK804180	ref srpp-like protein at1g67360
InDel0845	GB23499	GCTGGGAATGAGAGGGATTT	60.41	ACCATTGCCGCATATAACAA	58.91	204	JK804184	N/A
InDel0846	GB23506	TCCTGCTGCAGCTGAGACTA	60.03	GGGCAGCCTTAAATTCAAAA	59.19	190	JK804187	60s acidic ribosomal protein p2b
InDel0847	GB23528	GTTAGCGAAAAGGGCAGGAT	60.58	GCTACCAAAGAAATTACCATAACAGA	59.12	102	JK804195	60s ribosomal protein l9-1
InDel0848	GB23576	AAGCGCTGGTAGAGCTGTTT	59.29	GAGGAAAGAGACACTGCTCATTAAA	60.29	102	JK795451	v-type proton atpase 16 kda proteolipid subunit short=v-atpase 16 kda proteolipid subunit
InDel0849	GB23578	ATTATGCCCAAGGACATCCA	60.15	CCCCACTTCATCATCACATC	58.72	198	JK795452	histone
InDel0850	GB23584	ATTATGCCCAAGGACATCCA	60.15	GCCCCACTTCATCATCACAT	60.76	195	JK795454	histone
InDel0851	GB23605	TGGAGGCGTTTAACGAGAAG	60.38	CAGCTCTTCCAGCTTCTTCA	58.47	107	JK795462	N/A
InDel0852	GB23621	GGAGCTTTGGCCTAAGGAAT	59.69	CCGGAAGATACTCCTCCACA	60.06	210	JK795468	peroxidase 42 short=atperox p42
InDel0853	GB23622	CCGCCATGGGTATTGACAC	62.15	CCTCTGGGTACAAACGATGC	60.52	102	JK795468	peroxidase 42 short=atperox p42
InDel0854	GB23647	GATTCCTCCAGACCAGCAGA	60.35	AAATGCAGGGTGGATTCCTT	60.69	100	JK795478	polyubiquitin contains:
InDel0855	GB23696	AGGAAAATTCAAGGGCAAGC	60.56	GCCCTTGAGTACCCTTTCGT	60.5	185	JK804201	28 kda heat- and acid-stable phosphoprotein
InDel0856	GB23703	TATGTTAATGGACAATAACTCATGTCT	57.36	AACAACCAAAGCCACTACTGTG	59.21	100	JK804203	histone
InDel0857	GB23719	ACACTTGACGAGCCGAATCT	59.87	CTGCTGAAAATACCCAACAGG	59.62	199	JK804211	N/A
InDel0858	GB23732	TTCGTTTTCGAATCCTGCTT	59.82	GGTGGTAGTCATTTTCATCCTAACA	60.5	105	JK804215	pyruvate kinase isozyme chloroplastic flags: precursor
InDel0859	GB23751	TGGGAAAGATCCCCTCTTTT	59.88	ACAATCACAGGGACCCGATT	61.55	198	JK804223	autophagy-related protein 8i
InDel0860	GB23842	TAGCATTGGTCGCCTTTCTC	60.35	ACTGGAACCAGAACCGGAAC	61.32	188	JK795518	N/A
InDel0861	GB23853	AGCAATGATGGATGCCAAA	60.03	CCCTAGTGTCTGAGAAATCTTATCTTT	58.93	106	JK795522	N/A
InDel0862	GB23868	TTGCATCTCTGTGTCTGATGC	60.01	TTAGCCGCCATGGTTAACAG	61.01	199	JK795529	phosphoethanolamine n-methyltransferase 1 short= 1 short=peamt 1
InDel0863	GB23882	GAAAAAGAGAACTATGTGTTAAGCTG	57.2	CCAGTGACGATAAAAACAGCA	58.83	102	JK795533	peptidyl-prolyl cis-trans isomerase short=ppiase
InDel0864	GB23884	GCTAATGCTGGGAAACCTGA	60.21	GGTGTCTCCTCATCCTCATCA	60.06	197	JK795534	N/A
InDel0865	GB23903	GCGAAAGTGAGAGGTTGAGG	59.99	GAGTTAAAACACAACTTAAGGGCTTT	59.61	100	JK795542	N/A
InDel0866	GB23920	AGCTGAAGGGTGTTCTTGGA	59.84	GACAAGAAGACACAAGCAAACG	59.96	101	JK795549	auxin-binding protein abp20 flags: precursor
InDel0867	GB23923	GAAGGTAGAACTTGCTCTTTCTCTG	59.31	GAAAATGCCCCATCCAAGTT	61.05	101	JK795550	protein breast cancer susceptibility 1 homolog short= 1
InDel0868	GB23937	TGATGGGGAGTGGCTTTATG	60.85	TGCAGATTTTAATCTTTAGGGAGAA	59.68	100	JK795555	regulator of ribonuclease-like protein 2
InDel0869	GB24023	TTCCTCTTTCTGCTGCTTCTG	59.88	AACCGCGAAAAGAGAAACAA	59.86	197	JK804266	N/A
InDel0870	GB24029	CGAAAAATGTCGGGAATCAT	59.76	CGCCTTCGTGATGAACTTCT	60.4	211	JK804269	N/A
InDel0871	GB24041	AACCGATAGGAGTAAGCTTTTATCT	57.44	AAGCCATTGACAGACCCATC	59.93	103	JK804273	N/A
InDel0872	GB24049	AGCTGCCGATCGTTCCTAC	60.38	AGAAATAGAAATATTGGTTGCCTAGT	57.29	100	JK804276	N/A
InDel0873	GB24065	ATGATGCAGATGGGAACCTT	59.37	ATCCTCCCCAGGGTTAACTG	60.18	200	JK795565	dna-binding protein escarola
InDel0874	GB24084	TGGCTACAGTTTGATAAGTTTGC	58.52	ACTATCGGTGGGCCTCCA	61.46	100	JK795571	N/A
InDel0875	GB24097	TTTGGCTGCAATGAAAGATG	59.81	AGCAATTGAACGGCTGTGAT	60.67	183	JK795577	nep1-interacting protein 1
InDel0876	GB24110	GTCTTGGAGGTGATTAAAGATATGC	59.46	CGCGCATAACCGTCTTTAAC	60.64	100	JK795581	N/A
InDel0877	GB24150	AGACGGTGTTCGAAGAGGAA	59.84	TGAAGAACCTGCACATCGTC	59.84	199	JK795598	N/A
InDel0878	GB24197	TTCTCACTGCCTGTTTTTGG	58.9	AAGCAATACAACAACATATACTCCGTA	59.39	101	JK804279	tubulin beta-9 chain
InDel0879	GB24209	GGATTGAAGAAGCCACAGGA	60.19	CTCGGTTCAACTCCAAAACC	59.57	217	JK804284	cytochrome c
InDel0880	GB24305	CCAACCCAGAAAAAGCAAGA	60.22	TCGGTTGTGTTGTGTGTTCC	60.46	212	JK795633	N/A
InDel0881	GB24314	TAAGCATTGGGGTGATTTGG	60.69	TCTCAGGCTCCTTTCTCTGC	59.83	197	JK795637	splicing factor 3b subunit 2
InDel0882	GB24333	AATACAACAGTTGGTTAAAGGAGAAGA	59.9	TCCTTAACAGCCTTCCCAAA	59.68	100	JK795644	ref srpp-like protein at1g67360
InDel0883	GB24352	TCCAGCCCCATCTAAATCTG	60.03	GCTCTTGCTCTTGCTTGGAG	60.42	214	JK795652	N/A
InDel0884	GB24405	CTCTCCTCCACTCCACCAAC	59.68	TTGAACCCGATTTGAAGTCC	59.91	200	JK804310	dna-directed rna polymerases and iii subunit rpabc4 short=rna polymerases and iii subunit abc4
InDel0885	GB24413	TTGCCACAACCTGGTGCT	61.32	AACCTCTAGCCTTAAGCTCTGC	58.53	100	JK804312	charged multivesicular body protein 1
InDel0886	GB24438	GCTCCCAAGGGGAAATCAG	61.88	TCTCATAATCATAAAGTCCATTTCCA	60.1	101	JK804323	N/A
InDel0887	GB24463	ATTTGCAGGGGTCGCAAT	61.42	GGGCATACACACACATTAGTACA	57.52	101	JK804333	probable cysteine proteinase a494 flags: precursor
InDel0888	GB24487	TGCTGGGTATCAAAGTTAAAATCA	59.9	CTTGGGAGGGTGGATGGT	60.74	101	JK795672	40s ribosomal protein s3-3
InDel0889	GB24540	GCTGAAGGGTGTTCTTGGAG	59.84	GACAAGAAGACACAAGCAAACG	59.96	100	JK795694	auxin-binding protein abp20 flags: precursor
InDel0890	GB24576	TGGGAAAAGCCTAAAGAGCA	59.95	TCGACTTCGTGTTTCTCGTG	60.03	206	JK804340	N/A
InDel0891	GB24580	GTGTAACTCTGTCATTTTAATATGTGG	57.41	GTCGCAAACCTTGAGCATCT	60.41	101	JK804341	N/A
InDel0892	GB24594	AGGAAGAGATCCGGCAAAAT	60.04	TCAGGGACAACTTGAAGCAA	59.42	175	JK804347	N/A
InDel0893	GB24631	GCTGCTCTCTCATCCAAGGT	59.56	CAAAACCACGCAGCACTAAG	59.53	209	JK804363	14 kda proline-rich protein flags: precursor
InDel0894	GB24693	TCGTCTGGATTTCTCCGATT	59.63	TTCAGGATCATCGCTTTGTG	59.8	190	JK795721	zinc finger a20 and an1 domain-containing stress-associated protein 8 short= 8
InDel0895	GB24711	GGAAGAGAACAGACAGAGATGATTC	59.78	TCGGTGGTGTTCTTTTAGCC	60.11	100	JK795728	N/A
InDel0896	GB24712	GGAACTGGTGGTGAAACTGG	60.4	TCCACTACGACGAAAACCAA	59.17	201	JK795729	N/A
InDel0897	GB24757	TGAGCCTTGCGGTTAATTTC	60.21	CATAACTCTCTCAAACCTTTAGCA	57.04	100	JK795748	protein e6
InDel0898	GB24793	ATCCCAGGTCTCCGGATCTA	60.81	TGCGAATGATTTTGATTTTCC	59.9	197	JK804381	N/A
InDel0899	GB24806	GTGTGCTTCCAGCTTTGGTT	60.3	TTTTCCGGTTTTGTCGGTAT	59.31	209	JK804388	anther-specific protein lat52 flags: precursor
InDel0900	GB24832	TCTTTCAGACAAATTTAACAGTGATTT	58.82	GACAAAAGTTGAAAGAGCACCA	59.4	102	JK804399	eukaryotic translation initiation factor 3 subunit e short=eif3e
InDel0901	GB24835	TAAGTTGGGGGTTAGCCCTGT	61.92	AACACAACACGACATAGAACTCTGA	60.14	100	JK804400	kda class ii heat shock protein
InDel0902	GB24866	TGGATGCTTGTTGGTGATGT	59.97	GCTGGCTTTGCTTTCATCAT	60.36	184	JK804414	auxin-induced protein aux28
InDel0903	GB24924	TGAAGAACAAGGATATTAGAAAGTTCC	59.53	GTCTCAAGAGAAAATCCCATCA	58.24	100	JK795779	60s ribosomal protein l9
InDel0904	GB24933	AGCTGAAGGGTGTTCTTGGA	59.84	ACAAGAAGACACAAGCAAACG	58.08	100	JK795782	auxin-binding protein abp20 flags: precursor
InDel0905	GB24961	ATTTCGATGCGAAAGGAATG	60.04	CACCGACTCTTCACCTCCTC	59.83	143	JK795795	gata transcription factor 28
InDel0906	GB25034	CAATGCCTGATCCCAAGACTA	60.08	CCAAATATCCATTACCTAAATTCTTGA	59.9	100	JK804432	transmembrane and coiled-coil domain-containing protein 1
InDel0907	GB25039	GCAGGTGATCCTAATCTTCACTT	58.8	GCAAGCTCAGCCTCATGC	60.84	101	JK804434	gtp-binding nuclear protein ran-3
InDel0908	GB25062	CTGAGCCGGGATCACTAACT	59.31	ATCCGATCGATTGCGTAAAG	60.06	204	JK795816	N/A
InDel0909	GB25148	TTGGAAGTGGGATGTTGGAT	60.17	GCCCTTCCCTTCCACTGTAT	60.33	190	JK795853	fasciclin-like arabinogalactan protein 16 flags: precursor
InDel0910	GB25170	AAAACCTTTGCAGTGGACTCG	61.56	GAGACATGAATGTCAACATATTAATCC	59.15	100	JK804452	26s proteasome non-atpase regulatory subunit 4
InDel0911	GB25513	GGAAGTGCCTTCTCTGCATC	59.96	AGCCACGGTTTGATAATTGG	59.82	213	JK804524	rpm1-interacting protein 4
InDel0912	GB25554	GCTTGGAGAGAGACCCAAAA	59.4	CCCAAGAGACCAACACCATC	60.36	202	JK804545	aquaporin pip2-7
InDel0913	GB25657	ACATCCAGTTGGCTCGTAGG	60.13	CATATCAGACGCCCCACTTC	60.48	196	JK795992	histone
InDel0914	GB25663	CCGGATGTTGTCGTTCTTTT	59.97	GATGTTCCGCACAGAAACAA	59.7	198	JK804555	probable plastid-lipid-associated protein chloroplastic
InDel0915	GB25665	ACCCATCCAAGGTTGTCATC	59.64	TCAACAGTTGCAAAACACATGA	60.19	193	JK804556	60s ribosomal protein l26-1
InDel0916	GB25719	TCGGATTTGGGTGGAATTT	60.12	TCCGATGATGGTTGGATACC	60.55	196	JK804583	non-specific lipid-transfer protein short=ltp
InDel0917	GB25775	ACATTAGCGTCCCCATTGAG	59.96	CCACACGCAAACTCCTATCA	59.72	203	JK796014	adenosylhomocysteinase short= cyase
InDel0918	GB25808	CTTCTGCTTATCGGCGATTC	59.94	TAGTCCGAAAACGCTCCTGT	59.88	187	JK804592	ras-related protein rabd1 short= 1
InDel0919	GB25817	TGATGCAGCTGACAAAAAGG	59.99	TCCCTCTTTTCTGCTTAGTTCCT	59.91	207	JK804596	caax prenyl protease 1 homolog
InDel0920	GB25827	GTGGAATTGCAAGCAACAGA	59.85	GGCAAAACTTGGAAATTGGT	58.93	200	JK804601	actin-depolymerizing factor 2 short=adf-2
InDel0921	GB25862	AGCTGCACACCAAAGAGAGG	60.59	TTGGTTGGCTTCCTGATGAT	60.46	206	JK804619	60s ribosomal protein l19-2
InDel0922	GB25890	GTTGAAGAGGCCAAAGTTGC	59.86	GCTCCAACATTTGGAAACCA	60.87	211	JK796036	N/A
InDel0923	GB25953	GTTGGTCCATCTTTGCAACC	60.36	TCCCAAATGTCCACTGATGA	59.89	198	JK796067	protein pleiotropic regulatory locus 1 short=protein prl1
InDel0924	GB25980	CCATGGTTCACGTCAGTTTC	58.98	CGACGAGGGTTCTTCTCATC	59.8	214	JK804639	40s ribosomal protein s9-2
InDel0925	GB25983	AAAGATGGTGTGGAGCTTGG	60.11	GCATTGTAAAAAGCCCCATC	59.42	174	JK804640	N/A
InDel0926	GB26065	CTGGTGATGAGGGGAGTAGC	59.68	AAAAGGCAAAGCAAAGCAAA	60	232	JK796093	N/A
InDel0927	GB26067	GAGTTTGGGATGATGCACCT	59.93	GGCTTGCTATCCTTCTGCAC	59.99	190	JK796094	N/A
InDel0928	GB26069	AGAGAAGGGGACGAGGAGAC	59.81	AGCAAGACAGCCCCAAAATA	59.71	179	JK796095	glycerophosphodiester phosphodiesterase gde1
InDel0929	GB26127	CCAAATGCCCTTGAAAATGA	60.81	GGCGGTGAGAGGGAAAATA	60.02	212	JK804673	snakin-1 flags: precursor
InDel0930	GB26139	CTGGCAAGGAACTCGAGAAG	60.13	TTAGCACCAGTTGGGTCCTT	59.59	202	JK804679	elongation factor 1-alpha short=ef-1-alpha
InDel0931	GB26145	CTGCCCTCACCATATCCAAG	60.47	AGGGAATGAAGCCCTCCTAT	59.01	202	JK804682	ubiquitin-conjugating enzyme e2 10
InDel0932	GB26165	CCCGTTTGGAAATGGGTACT	60.96	AACAAAGCCGGAAGCAGATA	59.85	189	JK804692	N/A
InDel0933	GB26166	TTCTCCAACTGACCCTCCTG	60.23	TGAGCGTTTTGGAGTTTGAA	59.44	198	JK804693	N/A
InDel0934	GB26191	ACGGAAAACGTAACGACGAC	60.04	CACGTCAACCAACCTTTCCT	60.01	198	JK796114	ethylene-responsive transcription factor erf105
InDel0935	GB26261	ACCCAAATGCCCTTGAAAAT	60.54	GGCGGTGAGAGGGAAAATA	60.02	210	JK804705	snakin-1 flags: precursor
InDel0936	GB26485	CCGAGCTATGGAAACCAGAA	60.21	GCGTCAGCTGATGTAAACGA	60.02	211	JK804763	probable receptor protein kinase tmk1 flags: precursor
InDel0937	GB26665	CGTGGTGGTTCAGGAAGAC	59.09	TTGCACCATTTCCATTAGCA	60.07	193	JK796241	serine arginine-rich splicing factor rsz23
InDel0938	GB26953	CGACGAGCAAGTCTTTCCAG	61.1	TCATCTCACGCAAAATGGAG	59.8	212	JK796313	coiled-coil domain-containing protein 25
InDel0939	GB27054	GGATTGTGGGTGGAGAAGAA	59.9	TGGTGGATCCTTCTGCAAAT	60.46	199	JK804886	ubiquitin-conjugating enzyme e2-17 kda
InDel0940	GB27069	CACTGGACCACCCCATAAGT	59.7	CCAAGTCCAATACCAACATTTC	58.35	199	JK804893	mitochondrial import receptor subunit tom22 homolog 2
InDel0941	GB27073	AAGGTAATGAGGCCGAGGTC	60.46	GGCAAGCATGAGGATAGACG	60.76	204	JK804895	60s ribosomal protein l12-3
InDel0942	GB27348	TCTCCTTGATGGCTTTGAGG	60.33	CGCTTGTTAAGCCCAGAGAC	60.01	205	JK804963	glycine-rich rna-binding protein mitochondrial short= 2 flags: precursor
InDel0943	GB27413	GCAAAGCTGGAGCTGAAGTC	60.28	CCATTTTCATGGCCTCCTTA	59.89	198	JK796451	bifunctional enolase 2 transcriptional activator
InDel0944	GB27483	AGCGAGAACTGGATGGAATC	59.24	GTCCAAGTTTTGCCATTTCG	60.48	195	JK805000	actin-depolymerizing factor 2 short=adf-2
InDel0945	GB27607	CAAGGTTGTTTTGGATGAAGC	59.6	TAGCCTTGTCCATCCTCGTT	59.69	211	JK805022	60s ribosomal protein l37-3
InDel0946	GB27635	CTGTTCCAAGACCCCCAAGT	61.31	AGCTATCGACATCCGAGCAC	60.39	189	JK805036	1-aminocyclopropane-1-carboxylate oxidase short=acc oxidase
InDel0947	GB27647	ATGGGACTCGAGGAGGAGTT	60.07	GGAGAGGCCAAAAAGAAAAA	58.42	197	JK796498	acyl carrier protein chloroplastic short=acp 1 flags: precursor
InDel0948	GB27666	GCTATTCTGTGCTGCCCTTC	59.99	GCAAGACATCATCACCACCA	60.54	202	JK796508	cytochrome b5
InDel0949	GB27673	CATGCGACGAATAGTGAACAA	59.74	CTCCAGTTCCCCTAATGCAC	59.55	215	JK796511	two-component response regulator-like aprr7
InDel0950	GB27689	GCAGGTGGGTTTGTTTGAAT	59.84	TGAAAGGATCAGGCGATTTT	59.65	144	JK796519	N/A
InDel0951	GB27818	ATACCGGGATGAAAGGGAAT	59.49	AGTTTGAGGCTGTTGCTGCT	60.2	176	JK796555	N/A
InDel0952	GB27963	ATTCTGAAGCTGCTCGGATG	60.5	AACCAAACCAAACGTTGAGC	60.01	205	JK796592	ubiquitin-conjugating enzyme e2 2
InDel0953	GB27990	TCGACACAAATCCAAGAACG	59.69	CCTGCTGATTCCAACAACAC	59.14	196	JK796606	cytochrome b5
InDel0954	GB28000	TCAAGCCTTCCCTAGCTCAA	60.09	AGCAGCTGATTGGCAAAAAT	59.85	202	JK805109	phosphoserine chloroplastic short=psp short=pspase
InDel0955	GB28033	CCCTCCGGTATCTCCTTTTT	59.42	CCTAAGCATGCAAACAGTACCA	60.19	193	JK805125	N/A
InDel0956	GB28075	TGTTCCCATGGCATACAGTG	60.39	AGCAGCCTGCAAAGTGACAT	61.01	164	JK796617	N/A
InDel0957	GB28138	GCTATCACATGGCTCCAACA	59.68	GGACTCTGCTTCCAGGTCAC	59.84	203	JK805153	N/A
InDel0958	GB28164	GTCTTTGGAGGGGTCAAATG	59.38	CGAGCTAGCAGTCATGCAAC	59.77	190	JK805166	N/A
InDel0959	GB28202	AAACCTTCTGAAGCCCCTGT	60.11	GGCCAGTCGTACCAGAGGT	60.13	195	JK796644	Uncharacterized protein At4g14100; Flags: Precursor
InDel0960	GB28245	GCTGAAGAGGGAAGCTTTGA	59.69	TGCAACTCAGCAAACAGTCA	59.16	200	JK796665	bifunctional dihydroflavonol 4-reductase flavanone 4-reductase
InDel0961	GB28263	AAAGATCGAGGACGAAGAGG	58.47	CCACCCATGATCAAAAGACA	59.34	207	JK805179	snakin-1 flags: precursor
InDel0962	GB28273	ATCGAGGGAGTCCCAGACTT	60.07	GGGGTTCTTGCCTCAGATTT	60.44	199	JK805184	60s ribosomal protein l6
InDel0963	GB28281	ATTTGCAACCCAATGATGCT	60.34	AAATGGCTCAAATCGGATCA	60.41	197	JK805188	mitochondrial outer membrane protein porin 2
InDel0964	GB28321	CCACCAGCAAAGTTCGTTGT	61.12	GCTAAGGCAGGAAAATTCCAC	60.09	221	JK796674	N/A
InDel0965	GB28359	GCTTTGGGTAAAGCCATGAT	59.05	GAGCAGAAAACAGGCACAAA	59.05	163	JK796693	N/A
InDel0966	GB28386	TAAATGGGGCCAACAGTAGC	59.96	GGCACCCATTAATTTTGCAC	60.2	207	JK796707	atp synthase subunit mitochondrial
InDel0967	GB28447	CAGACAAACTGCAAGCCAAA	60.03	GCACCCTCCACATTCAGAAC	60.52	175	JK805222	peroxiredoxin- mitochondrial
InDel0968	GB28465	CTGGCGGCTGAAGAGTTAG	58.76	AGGCCCAATGACAAACAAAT	59.29	184	JK805231	N/A
InDel0969	GB28473	CACCAGCTGGGGTCATCTAT	59.95	GCAAACCACTCCTCTTCCAA	60.23	207	JK805235	malate cytoplasmic
InDel0970	GB28547	AGAGGCTATCGGCCTAGCTC	60.1	GCAAAGCCTTCAGTCCTTAGAA	60.02	208	JK796750	auxin-responsive protein iaa27
InDel0971	GB28757	AACAAGGCTGCAATGGAAGT	59.74	CTTCCCCCACCAGTATGAAA	59.78	194	JK805298	N/A
InDel0972	GB28881	GGCCATGGAGACAAGCATTA	61	CGGCCATAAAAATCCACACT	59.82	203	JK805325	nadh dehydrogenase 1 beta subcomplex subunit 2
InDel0973	GB28902	TTAAGAGTCGCCCTTTGGTG	60.24	CGCCAAGAACAAGTGTCTCA	60.03	194	JK805336	metallothionein-like protein 2 short=mt-2
InDel0974	GB28903	ACTGCACTTGCAACCCTTG	59.89	TGGCAGTAACACAACAAAGC	57.41	215	JK805336	metallothionein-like protein 2 short=mt-2
InDel0975	GB29092	GGCAGCTGCTGTTACTCTCC	60.16	GCAGCTTGGGAGTTGTTTGT	60.3	195	JK796890	protein spiral1-like 1
InDel0976	GB29105	TTAAGGTGGATGAGGCTTGG	60.07	CCAGGAACCACCCATTACAG	60.22	186	JK796896	N/A
InDel0977	GB29199	AGTTGGACTTGACCGGAGTG	60.15	GAGGACGTCGCTTACCAATC	59.7	187	JK796915	malate cytoplasmic
InDel0978	GB29207	AGCAATTGGTTCGGGTACTG	59.99	GGCGTTAAACGAAGCTGCTA	60.53	187	JK796919	protein transport protein sec61 subunit alpha
InDel0979	GB29243	TGATGCATCGAGGTACAAGC	59.83	CCTTCAATCCTCTCACCCTTT	59.56	179	JK796937	N/A
InDel0980	GB29251	TGCTGCAATTCTTGAAACCA	60.38	TTCTCACACCAGTTCACCGTA	59.2	188	JK805403	macrophage migration inhibitory factor homolog short=mif
InDel0981	GB29267	GTGGCAAAGATGCAACTGAA	59.85	CTCTTGGTGCCAGCCATAAT	60.1	226	JK805411	gdp-l-galactose phosphorylase 1
InDel0982	GB29354	GGACCTCTGCAGCTCACATT	60.42	TTCAATGCACCAAGAGAGCA	60.54	189	JK796960	N/A
InDel0983	GB29355	TGATGAGGGGAGTAGCCTCT	58.84	AAAAGGCAAAGCAAAGCAAA	60	228	JK796960	N/A
InDel0984	GB29389	ATTCGAGAAGGGACATGTGG	59.93	AAGAAGATCAGCGGTTGCAG	60.54	187	JK805441	thiosulfate sulfurtransferase 18
InDel0985	GB29510	GAAGAGGAAAGGGAGGCAAG	60.32	TCACGAATCACGTTCTCCAA	60.24	199	JK797012	histone h4
InDel0986	GB29525	CTAGCTTGAAATCGGGTTCG	59.84	TCCGATGATGGTTGGATACC	60.55	213	JK805466	non-specific lipid-transfer protein short=ltp
InDel0987	GB29532	CAACTCCACCTCCAGCTTCT	59.45	GCGAGGTCAATGGTGTTTGT	60.97	198	JK805470	N/A
InDel0988	GB29569	ACGAAAGATGACTGCCCTGT	59.73	CTGGGGTCCAAAGCATAGAA	60.07	205	JK797015	glycerophosphodiester phosphodiesterase gde1
InDel0989	GB29570	CTTTACCCAAACGCCATCAT	59.82	CTGCTGCTGCACTTCCTCTA	59.49	190	JK797016	protein transport protein sec61 subunit beta
InDel0990	GB29677	GGGAGCTCAGGCTAATCCTT	59.81	ACAACAATCGCATCAGCAAG	59.87	207	JK797038	N/A
InDel0991	GB29722	CTCCAAGCAAGCATTTTCCT	59.45	AATAGCACCAGCACCAGTCC	60.14	207	JK797061	non-specific lipid-transfer protein short=ltp
InDel0992	GB29754	TCGACACCCCTTTATGCAAT	60.33	ACGAGACAGCCCTTTCTTCA	59.99	206	JK805529	probable udp-n-acetylglucosamine--peptide n-acetylglucosaminyltransferase sec
InDel0993	GB29755	CCCCAGCACTTCAAAGTCAC	60.69	CAGTAAAATCACATTGCCACCT	59.02	192	JK805529	probable udp-n-acetylglucosamine--peptide n-acetylglucosaminyltransferase sec
InDel0994	GB29890	GGCTTGGAGGAAGAAGAGAAA	59.95	TGCATTGTACACCACATCCA	59.38	202	JK805566	40s ribosomal protein s8
InDel0995	GB29899	CAAGGAGCCTGAGAAGCCTA	59.71	TTTTCGGGTTCTTTCGGTTT	60.8	195	JK805570	N/A
InDel0996	GB29926	TGCAGCAGATTGATGAGGAC	59.95	TCAGCCTCGTCAAAGTTTCC	60.38	193	JK797108	coatomer subunit epsilon-1
InDel0997	GB29951	GCGGTGTCAACATCCCTTAC	60.38	GTCGCATAAAGCGGCATAGT	60.26	176	JK797120	non-specific lipid-transfer protein short=ltp
InDel0998	GB29963	CTTCACCTTGGAAAGCTTGG	59.85	AAAAACAAACCATCCCGTTG	59.7	204	JK797126	adenosylhomocysteinase short= cyase
InDel0999	GB29988	CCAGGAAGCTCATCAACCAT	60.07	CCAGTGAAAGGGCATTTCTT	59.17	205	JK805578	40s ribosomal protein s11
InDel1000	GB30029	GAGAGGCCTGCTGATGAGAC	60.1	GCAAAAACATGTCCTTTGAACA	60.02	191	JK805598	40s ribosomal protein s3a
InDel1001	GB30031	CCAACCGAGAAACCAACAGA	61.06	AATAGCTGGATGGAGGTGGA	59.51	187	JK805599	N/A
InDel1002	GB30097	ATTATGCCCAAGGACATCCA	60.15	CCCACTTCATCATCACATCAC	58.79	197	JK797162	histone
InDel1003	GB30106	GGGGTCTCACTCAAATGCTC	59.66	GGCTTTAATCATGGCAGCTC	59.81	207	JK805606	phd finger protein alfin-like 5
InDel1004	GB30139	AAGGCTGTCAAGGCTCTCAA	60.13	CGAAACAAATGGGAGGGTAA	59.79	187	JK805622	nascent polypeptide-associated complex subunit alpha-like protein 2 short=nac-alpha-like protein 2
InDel1005	GB30143	ATGGCGACTGTAATCGGTTT	59.46	GGAATAAAGGCACTCGTCCA	60.07	201	JK805624	mip18 family protein at1g68310
InDel1006	GB30193	GAAGTTGGAGCAATGGAGGA	60.19	CATGGTCGATGAAATCGAGA	59.6	197	JK797186	N/A
InDel1007	GB30280	TCACCTCCCTCTCATGGAAC	60.05	CTCCATACGATGGGGGACTA	59.77	187	JK805657	N/A
InDel1008	GB30281	TCCCATTGATCCAGGAACTC	59.86	CAAGCTCATGCTTGTTCCAA	59.99	193	JK805657	N/A
InDel1009	GB30297	ATGCTTGATCGCCTGACTCT	59.98	TGAAGAGCCTCAGCAAAACA	59.72	214	JK797206	atp synthase subunit mitochondrial
InDel1010	GB30363	CCTCACCATTCCTTGTGAAGA	60.1	TTCATGGGTTTTTGGGTCAT	60.03	203	JK805664	indole-3-acetic acid-induced protein arg7
InDel1011	GB30393	GGAGCAACCCATCTGTCAGT	60.12	ATACCGAGATGGTCCGTTGA	60.34	194	JK805679	N/A
InDel1012	GB30413	GGTCTTTGCTCCTTTCTTCG	59.05	AGCAAGGCCTGACTTTCCTT	60.38	200	JK797234	pyrophosphate-energized vacuolar membrane proton pump
InDel1013	GB30443	TGCTGCTGCAAAAGATCAAG	60.28	TGCTAAGGATGACAACCAGCTA	59.9	220	JK797249	clathrin light chain 2
InDel1014	GB30475	GGTGTCGTGGTCATTGACTG	60.01	TTCCAGGCATAAACGATTCA	59.11	192	JK797265	protein sec13 homolog
InDel1015	GB30537	TTCCTGGGACAAAGATGGTT	59.38	ATGCGAATCGCCTAGTTTTT	58.86	191	JK805717	cytochrome c
InDel1016	GB30549	TCAGCAACCACAGCTTCAAC	60.03	CAATCAAATCACCCAATTTGC	60.18	233	JK805723	N/A
InDel1017	GB30573	CAAAGGAAAAGCAATCATCCA	60.06	TGGAGAAGAGCAAACAAAGTGA	60.03	198	JK797273	60s ribosomal protein l34-1
InDel1018	GB30632	ATTGCAGGAGTTTTGGGTCA	60.49	GACTGTGGCTGGAGGAGAAG	59.99	201	JK805741	N/A
InDel1019	GB30667	GGAAATGAAGGTGGTGTTGG	60.21	CCATAACACAGGACAACATTTCA	59.78	202	JK797299	N/A
InDel1020	GB30675	TCCAACCAAGACCAAACTCC	59.94	CACAATCAACAACTACGCTTTCA	60.21	211	JK797303	agamous-like mads-box protein agl1
InDel1021	GB30716	TCTCTTGCCTTCCGAAAAGA	60.07	ATTGCAACCAAGCAGTAGGC	60.28	200	JK805754	eukaryotic translation initiation factor 6-2 short= -6 2
InDel1022	GB30747	CGATGTTGATGGTGGAAACA	60.37	ATCTATGGTGTCGGGCAAGT	59.43	196	JK805769	ras-related protein rab7
InDel1023	GB30803	TCTTGAAGGTGGACGTGGAT	60.51	CTGTCTGCACCGGGTTAGAT	60.13	174	JK797346	thioredoxin h-type short=trx-h
InDel1024	GB30842	CTTTACCCAAACGCCATCAT	59.82	ACTTGTGGTTCTCCGCCTAC	59.21	209	JK805773	protein transport protein sec61 subunit beta
InDel1025	GB30883	AGCTCCTTGGGTGTTTCTGA	59.84	TCCTTCCACATTGCTCAAGA	59.37	174	JK805793	remorin
InDel1026	GB30921	TGGCAGAGGAGGAGTAAAACA	59.86	CAATGCCGGGAAAAATAAAA	59.78	197	JK797373	sucrose synthase
InDel1027	GB31031	GGCGAGAAGCTTATCATCAA	58.06	TTTTTCATCCCTGCAATGG	59.46	164	JK805827	N/A
InDel1028	GB31071	ATCATCGAGGTCGAGGAGAA	59.76	AGGAGCACTGGCAGAGAAAG	59.74	176	JK797421	N/A
InDel1029	GB31163	CTCGAGTATGAGGCGGAAGT	59.45	TGAACAAGACCAAGCTTCCA	59.42	192	JK805853	nadh dehydrogenase 1 alpha subcomplex subunit 13-b
InDel1030	GB31173	CACCAAGCTGAGACTCGACA	60.18	GCTCAAAAGCAGCAAAATCC	59.97	202	JK805858	60s ribosomal protein l26-1
InDel1031	GB31253	ACCAACCGAGAAACCAACAG	60.01	AATAGCTGGATGGAGGTGGA	59.51	188	JK805869	N/A
InDel1032	GB31289	CGGAGAAGAAGAAACGGAAG	59.05	ATGGCACTAACGTCGGATCT	59.58	207	JK797475	ethylene-responsive transcription factor erf017
InDel1033	GB31297	AGACTTGAAGGCCTACCTTGC	59.9	GGGGTTCTTGCCTCAGATTT	60.44	185	JK797479	60s ribosomal protein l6
InDel1034	GB31421	TGAGCAACACGGTCATCATT	60.12	CAAGACAGCATCTTCCTCTGC	60.15	154	JK797519	N/A
InDel1035	GB31576	AGGTTGGGAGAAAGCAGAGC	60.9	CACCAGAATTCAGCTTGACG	59.44	211	JK797574	u6 snrna-associated sm-like protein lsm6
InDel1036	GB31580	AGGCTGAAGGTGCTGACATT	59.87	GCGGAGACACATCAAGGATT	60.08	197	JK797576	delta-aminolevulinic acid chloroplastic short=aladh
InDel1037	GB31673	TGCTGGATCAATCAAGAGCA	60.5	CTTTGGGTTTTTCGGGTTCT	60.32	203	JK805954	N/A
InDel1038	GB31685	TGTTGAATGTGGGATGATCG	60.33	TACACAGGGGCATCAATCAA	59.92	160	JK797599	probable calcium-binding protein cml48
InDel1039	GB31825	GGGGTACGGATCTTTGTGAA	59.79	TCCCAAATAAGCCAAACGAC	59.94	191	JK805989	N/A
InDel1040	GB31927	TCCCCATTGATGGTTCTTGT	60.17	TTCAAACATTGAGCGACTGC	59.99	191	JK806017	cysteine synthase short=csase
InDel1041	GB31933	AAGTGTTTTCCCGCATTGAT	59.43	CTCATCCCCTTCGTCTCCTT	60.59	185	JK806020	tubulin alpha chain
InDel1042	GB31941	GCTGCTGGTGAGAAAGGTGT	60.45	ACCCACCACCTCACAACAAT	60.13	212	JK806024	N/A
InDel1043	GB31953	ATTGGCTTCGAGTGATTGCT	59.84	AAAAAGCAGAACATGACACCTT	57.92	191	JK797665	60s ribosomal protein l22-2
InDel1044	GB31975	TGGAGGTCTAAGCCGTTGTC	60.26	CAAACAACTGAACTGAGACATGG	59.69	201	JK797676	N/A
InDel1045	GB32134	AACAGCATGCTTCGGACAAT	60.67	AATATCCCGCGCTATTGAAA	59.55	191	JK797706	ras-related protein rabe1c short= 1c
InDel1046	GB32177	CCCTTCGTCACGTAATCCAC	60.38	TCATTCCAGGAGGGATCTGT	59.46	204	JK806079	N/A
InDel1047	GB32213	CACTGGACCACCCCATAAGT	59.7	AAAACCAAGTCCAATACCAACA	58.4	202	JK806097	mitochondrial import receptor subunit tom22 homolog 2
InDel1048	GB32221	TCAGAGGAAGTGGGAAATGC	60.19	TGCATTGACCGAAACAACAT	59.97	219	JK806101	enoyl- chloroplastic
InDel1049	GB32489	CGGTTCAAGAGAGGAAGACC	58.87	CATGATTGTTGCTGGACCAC	59.97	198	JK797761	vesicle-associated protein 2-2
InDel1050	GB32493	CAACAAGACGCCAGAAATCA	59.84	TCATCCAAGTGCAAAACCAA	60.09	192	JK797763	N/A
InDel1051	GB32588	TATGGGAAACCCCCTACTCC	60.01	GGCTCAGGCTTCTCCTTCTT	60.1	197	JK806217	N/A
InDel1052	GB32589	GAGCCAAAACCACCGATTTA	59.94	TGGTGGCTTAGGTTCGTACA	59.19	198	JK806217	N/A
InDel1053	GB32603	GTGCAATTGGATGTCGAAGA	59.65	CACAAACCAAAGGAATTGATGA	59.84	201	JK806224	N/A
InDel1054	GB32752	CTCCAAGCAACCATTTTCCT	59.17	CATCAGCACCATCACCATTC	59.92	205	JK806272	non-specific lipid-transfer protein short=ltp
InDel1055	GB32761	TTGTTGGTCGTCCTGATTGA	60.09	GGAAAAGACAGTTCCACAACG	59.62	179	JK806276	N/A
InDel1056	GB32875	TTGCTAAAGCCAACCCAGTT	59.75	GCAAATCATGTCCCTCCCTA	59.89	197	JK806296	zinc finger a20 and an1 domain-containing stress-associated protein 8 short= 8
InDel1057	GB32925	AGGCAACAGCAGCCTAATTG	60.41	TGACGTCCAATCTCTTGAAATG	60.11	218	JK806321	N/A
InDel1058	GB33015	AACAAGAAGCCCACCATCAC	59.97	CTGACAAAATGGAGGGGAAA	59.9	179	JK797877	probable histone
InDel1059	GB33105	ACTGCCACTGCCTGAAGTTT	59.91	ATCCATGCTGAAGGGAACAC	59.93	214	JK797895	gtp-binding nuclear protein ran1
InDel1060	GB33148	TAACAACGTTGGTGGGAACA	59.86	GCAAATCACCCTTGTTAGCC	59.57	197	JK797917	N/A
InDel1061	GB33190	ATGGGGCAGCTTTTCCTAGT	60.1	TTTTTGCCAGAGGAATGACC	60.05	214	JK806388	N/A
InDel1062	GB33281	GCTGCAGAGAGCCTTCATGT	60.71	CCATGAACACTCAGCGAGAA	59.98	200	JK806401	fructose-bisphosphate aldolase cytoplasmic isozyme
InDel1063	GB33297	CTACTGGTCGCAGAGGGAAG	60.01	GCAACCGATAAAGACCCAAC	59.43	206	JK806409	40s ribosomal protein s18
InDel1064	GB33344	AGGAATGCCTCCTCCTAACA	58.74	CATTCCTCCTCCCATGTTGT	59.78	202	JK797971	N/A
InDel1065	GB33369	CTCGTTTCTTTTTGCCCATC	59.69	ATGCCTGCATTCCAATATCA	58.95	131	JK797983	N/A
InDel1066	GB33427	TCTCAGTGCCTGCTTATCCA	59.55	CATTTTTGCAACACGACACTG	60.2	209	JK806437	s-adenosylmethionine synthase short= et synthase
InDel1067	GB33428	GGCAGATTACCCAGGAAACA	59.93	GAGCGTGAGATCGATGCAG	60.69	199	JK806438	N/A
InDel1068	GB33479	GAGAGGCCTTCAAAGCGATA	59.55	CATCCATCCCATCATCATCA	60.1	180	JK798011	N/A
InDel1069	GB33734	GATGAGGACGGGAAAATGAA	59.87	AGTATCAGGTGGGGCAGGTT	60.77	195	JK798085	tubby-like f-box protein 3 short= 3
InDel1070	GB33781	GGCCCTCTCTCTGAGTACGA	59.56	GCTGCTTGCAGCATGAAATA	60.13	196	JK806513	malate mitochondrial flags: precursor
InDel1071	GB33782	ACCGCTGAAGCAAAACAAAT	59.75	TGATATGGACCTGCCACAGA	60.07	209	JK806514	fasciclin-like arabinogalactan protein 7 flags: precursor
InDel1072	GB33789	GGGAGCTCAGGCTAATCCTT	59.81	CGCATCAGCAAGCAATACAC	60.43	200	JK806517	N/A
InDel1073	GB33929	GTCGAGGAGGGGAAAGAAAT	59.51	GCGTCAATCAACAACAACCA	60.56	185	JK798136	N/A
InDel1074	GB34017	GAAATTCAGACCGCCGTTAG	59.71	CGCAATTTCAAAAAGGAACC	59.56	163	JK806574	probable histone
InDel1075	GB34043	CACGTGCTAGCTCCACTGAA	60.2	CCAACACACAAAATCAATTCAC	57.91	187	JK798163	heavy metal-associated isoprenylated plant protein 26 short= 26
InDel1076	GB34084	CGTCGCCGTAAAAGAAAGAG	60.01	CAACATAGGGCCAACAGGAT	59.81	200	JK806581	stress-associated endoplasmic reticulum protein 2
InDel1077	GB34137	TACCCCAAATGCAAGGAAAG	59.93	CCCCCAACATATTGTTTCCA	60.42	163	JK798190	non-specific lipid-transfer protein 2 short=ltp 2
InDel1078	GB34143	AGCCTGTTCTTGCTGTGCTT	60.2	GGACCCCTCTTGTAGCTTGA	59.28	200	JK798193	ubiquitin carboxyl-terminal hydrolase isozyme l3 short=uch-l3
InDel1079	GB34153	TGGAGACCAAGACGAAGGTT	59.7	ATGTGGCTCCTTCACCATTC	59.93	214	JK798198	transcription elongation factor 1 homolog
InDel1080	GB34172	GGGGAGGAGGAAGAAGAAGA	59.75	CATGCCTTAACCCCAGAAAA	59.93	195	JK798208	N/A
InDel1081	GB34239	CAACCAGCATGAGGTGCTTA	59.86	TAGCAACCAGACAGCATGGA	60.41	196	JK798225	ankyrin repeat domain-containing protein 2 short= 2
InDel1082	GB34267	CCCCAGCACCTAAATCAACA	60.88	CAGACCGCAGTACAGCATGA	61.04	209	JK798239	leucine-rich repeat receptor-like serine threonine-protein kinase bam1
InDel1083	GB34307	TGCAACAGCTGATGATGAAG	58.51	TGCAAATATCCAGAAATGCAA	59.16	205	JK798259	tubulin beta-1 chain
InDel1084	GB34328	GATGCCTCCTCAAAATCAGG	59.63	GACCATCCTTGATTCGGTGT	59.79	195	JK806618	N/A
InDel1085	GB34370	GGGGACGACAATCAGCAATA	60.86	AGGGAGCTTGTGACTTGACC	59.31	190	JK798267	non-specific lipid-transfer protein short=ltp
InDel1086	GB34389	CCTTCGAATAGGTGGCCTTT	60.44	CCCCGTACTCTTACCTGCAA	60.13	221	JK798276	N/A
InDel1087	GB34403	TGCTGCCTCAGCATTATTGA	60.51	TGGGCCAATAACATCTCTGTC	59.95	208	JK798283	60s ribosomal protein l30
InDel1088	GB34435	AACAACGACCTCCAAAGTGG	60.01	AGAGCCCAAATGGAGAGAGC	60.87	196	JK806641	N/A
InDel1089	GB34451	TGTTGCAATGCATGAGGTTT	60.12	GGTTGGGTTTTTCCCTCATT	60.03	185	JK806649	succinyl- ligase subunit alpha- mitochondrial short= oalalpha1 flags: precursor
InDel1090	GB34463	GGAGGAAACCGAGCTTAACG	61.11	TCACCATCATAAGCCACGAA	60.07	199	JK806655	N/A
InDel1091	GB34496	ATGGCAGTCCGTATGCTTCT	59.72	ATCTGTTTGGCCTCGAGTGT	59.73	199	JK798304	snakin-2 flags: precursor
InDel1092	GB34567	GGGTATGGTTCAGCAGGCTA	60.1	TTGGGGCATACACACACATT	59.7	209	JK806673	probable cysteine proteinase a494 flags: precursor
InDel1093	GB34568	GCCACCCAGTTTGAGAAAGT	59.19	CTTCTCCACTGGGACTGCAC	60.86	204	JK806674	dehydrin erd10
InDel1094	GB34645	GCTGAGAGCATGGTGAAAAA	59	TCATTAATTTCCACCCCCTTT	59.54	188	JK798352	nadph--cytochrome p450 reductase 2
InDel1095	GB34654	GCGTTCTTCAATCGAAACCT	59.32	CTTCCTTGGCTTGTTTCAGC	59.99	198	JK806690	v-type proton atpase subunit g1 short=v-atpase subunit g1
InDel1096	GB34679	AAGCAGGGGAGACTCCATTT	60.07	ACCGAATTTCCAAGGCTTTT	59.94	192	JK806702	N/A
InDel1097	GB34699	AGGGGAGCAAAAACAAGGTT	59.98	TTACATGCGAAGGAGGAAGG	60.21	182	JK806712	N/A
InDel1098	GB34712	ATTCCAGTTCGCTGCTTCAC	60.41	ACTGGTCTCCGACTTCTCCA	59.83	207	JK798355	dna-directed rna polymerases and iii subunit rpabc5 short=rna polymerases and iii subunit abc5
InDel1099	GB34713	GGTTTGTTGCAGTTTGTGTGA	59.65	CAAACAGCAAAGCATTCCAA	59.85	184	JK798355	dna-directed rna polymerases and iii subunit rpabc5 short=rna polymerases and iii subunit abc5
InDel1100	GB34721	CCCGTAGTTTCGGGTATATGTG	60.48	GCCCTCTTTAACACTCCGAAA	60.6	200	JK798359	actin-depolymerizing factor 3 short=adf-3 short= 3
InDel1101	GB34752	GGGCACCTTCTTCTGGTACA	60.11	CCTCCAATTTGCTTTGAGGA	60.18	211	JK798375	N/A
InDel1102	GB34771	CCTCCATTGAGAGGGAGACA	60.19	CGTGCCGGTGAACAATAATA	59.44	212	JK798384	N/A
InDel1103	GB34791	CCTCCCAAGTATTTCCACCA	59.78	TGCATGAGGTACTGCTGTGG	60.9	151	JK806727	N/A
InDel1104	GB34853	CTGCCGTAAGATTGGTCCTG	60.65	TTAAGCTCCGCGAATACCAG	60.36	192	JK798400	probable histone
InDel1105	GB34889	TTGCTGATCCTGTCACCAAC	59.68	GCAAGATCCAACATCAAGCA	59.81	204	JK806754	N/A
InDel1106	GB34963	GTCCTGGAGCTGTTCGTGAT	60.27	CCGTTTATGCCCACACCATA	61.52	207	JK798430	hypersensitive-induced response protein 1 short= 1
InDel1107	GB34971	CCCCCTCTTTTGGTCTATTCA	60.3	TTTTCTCTCAATAAAATTGGCTCA	59.31	160	JK798434	30s ribosomal protein chloroplastic
InDel1108	GB34988	CCCAAGAACCCATCATTCTC	59.34	GAACAAGCTTGGCCAGTAGG	59.88	192	JK806776	60s acidic ribosomal protein p1
InDel1109	GB35011	CCATAAAGAAAAGCCCTTCG	58.83	CGGTGCATCCAAAACAAAGT	60.92	185	JK798439	protein phosphatase 1 regulatory subunit 11
InDel1110	GB35137	TCAAGTTGCCTTTGGTAGCC	60.25	GTGCGCAATCCAACAAAAAC	61.44	179	JK798481	transmembrane 9 superfamily member 2 flags: precursor
InDel1111	GB35167	CAGCTCTTTAGGAGGGTTTGG	60.24	TTTTGGCCCGAATCAATAAA	60.25	180	JK806811	N/A
InDel1112	GB35195	GCAACGAAGGACCAAGAGAC	59.85	TTTTCAACCACGACAATCCA	59.94	198	JK798491	methyltransferase-like protein 10
InDel1113	GB35340	GAAGAGACTGTTGCCGAAGG	59.99	CTGCACCGCTTGAACTACCT	60.45	199	JK798539	N/A
InDel1114	GB35391	CCGAGTCGTCGTCATCTTCT	60.41	AGCCAACGACTTCATCATCA	59.24	208	JK806866	N/A
InDel1115	GB35432	TGGACTGCAAACATGGAGAG	59.83	AGGTGAGGAGAGCAGTCTCG	59.73	205	JK798557	heat shock protein 90-2 short=
InDel1116	GB35477	TTGACCAAGGCATTCCAAAT	60.31	GCCTCAAAGTGAACTTATTTTGGT	59.94	183	JK806878	germin-like protein 5-1 flags: precursor
InDel1117	GB35519	CCTCCTGATTGAAAAGGGAAC	59.93	TGTTTGATCGAGGGTTTTGA	59.1	122	JK806899	N/A
InDel1118	GB35610	ACCATGCCAAGAGGTTCATC	59.93	CGTCGGTGTAGAATCGAAGC	60.8	208	JK806913	protein transport protein sec61 subunit beta
InDel1119	GB35671	TGGGCTTCAGTCTCTTCGAC	60.53	CCATTGCAACAAAAGGGTTC	60.34	200	JK806943	60s acidic ribosomal protein p2b
InDel1120	GB35729	ATCTCCCTCAAGGTCCAGGT	59.93	CTTCAGCTCCGCAATAGCAT	60.51	187	JK798628	pre-mrna-splicing factor sf2
InDel1121	GB35809	TGGTCGAAAATGGTGTTTGA	59.94	GAAACAGGCCGAGGTTGTAA	60.11	201	JK806981	probable pectate lyase p18
InDel1122	GB35823	CGAGGAGACGAAGAAGGAAG	59.16	TGAAAAACTACTTAGTGCCACTTCA	59.44	201	JK798641	60s acidic ribosomal protein p1
InDel1123	GB35829	TGTAAAGTTGGGGTGCATCA	59.96	CTGCTGTCAAACGACTCAGC	59.78	156	JK798644	60s ribosomal protein l30
InDel1124	GB35865	GGCATTTCTGGCATCAACTA	58.72	CACAACCCACAACTCTGGAA	59.56	204	JK798662	non-specific lipid-transfer protein short=ltp
InDel1125	GB35921	GGATCCGGTGGTGCTTAAAT	61.07	CCAAAAATCCGAGATGGGTA	59.76	215	JK807002	carrier protein mitochondrial
InDel1126	GB35929	GATGCAACTGCAGATGATGAA	59.82	TCCGTAAGCTGTGAGGACAA	59.44	210	JK807006	tubulin beta-9 chain
InDel1127	GB36059	TCGTCCTGGTGTTAGGGGTA	60.37	TTTTTCACCTAAACCCCCTTC	59.34	217	JK807033	N/A
InDel1128	GB36079	TGAGATGATCCGTGAAGCTG	59.94	CAGTCAACAATCCAACAAAAGG	59.51	196	JK807043	calmodulin-related protein
InDel1129	GB36315	TGCTGGACCTATGGATGATG	59.48	CGGAAACAGGTGGCTTTTAC	59.61	200	JK807108	probable mediator of rna polymerase ii transcription subunit 37e
InDel1130	GB36405	CATGGCTGTTGAATCTTTGG	59.12	AGCAAGGCCTGACTTTCCTT	60.38	206	JK807116	pyrophosphate-energized vacuolar membrane proton pump
InDel1131	GB36429	AACGGTGAGGAGGAAAGGAT	59.94	TGCTTTTTGGCATTAACAAGG	60.12	203	JK807128	succinate dehydrogenase cytochrome b560 subunit
InDel1132	GB36508	GCATATGGCACGAAAAGGAA	60.97	ATAAAGCGACAGCAGGGCTA	60	212	JK798832	N/A
InDel1133	GB36700	ACCGAGGAGATAATCGCTGA	59.8	GTGCCAGCTACCAATGGAAC	60.53	182	JK798882	eukaryotic translation initiation factor 6-2 short= -6 2
InDel1134	GB36711	GGCGCTTTCAAAGATGTGAT	60.22	TGCATAAGACCAAACTGAAAACC	60.39	199	JK798887	acetolactate synthase chloroplastic
InDel1135	GB36725	TTAGACGCCGTTCGATCTTT	59.85	TCATTTAACTGCAACTGACAACTG	59.38	176	JK798894	Uncharacterized protein At5g48480
InDel1136	GB36781	GCTGCCCAGCAACTAATGTA	58.94	ATAAAAGCAGGGTGCAAAGC	59.37	188	JK807192	N/A
InDel1137	GB36817	CGAGCGTGCTTAATTTCCA	59.96	CCACCATAACCCCATTTCAT	59.36	190	JK807210	histone
InDel1138	GB36843	ATGGTATTGCAAGCGGACTC	60.1	GTCGCATAAAGCGGCATAGT	60.26	205	JK798915	non-specific lipid-transfer protein short=ltp
InDel1139	GB36869	CAAGGTCTCCATTCCAGGAG	59.65	CATGACAAAATCAAAACAAGCAA	60.03	194	JK798928	40s ribosomal protein s2-2
InDel1140	GB36872	TCTTAGCTCGAATCCCTCCA	59.91	AAGACGAGAAGAGCGACAGC	59.9	212	JK798930	transmembrane protein 230
InDel1141	GB36874	AATGCCGCCTCCTAACAGTA	59.73	GCATTTCCACCCATGTTACC	60.06	195	JK798931	N/A
InDel1142	GB36924	AACTCCTCCTCCTGCTACCC	59.7	TCCACATTTGATTTGCTCCA	60.05	191	JK807224	N/A
InDel1143	GB37017	TTACCAGAAGGCTGGTGGAG	60.25	TCAAATTGGTAAGCAGAAGTCG	59.4	189	JK807270	ubiquitin-40s ribosomal protein s27a contains:
InDel1144	GB37050	CGACGGCGTCTAGAGGAGTA	60.55	CATCAATGCCGTAGATTTCG	59.14	197	JK798967	N/A
InDel1145	GB37071	CCCGCCAGTTATGTGAACTC	60.52	TCACAACAGACAAAGCAGAACA	59.53	216	JK798977	phosphomethylpyrimidine chloroplastic
InDel1146	GB37100	GATACTTGCCGTGCTGGTTT	60.14	GGGCTCTTCACAAGAACTGC	60	200	JK807275	anther-specific protein lat52 flags: precursor
InDel1147	GB37196	GCCTCCTCCCATAACCCTAC	59.79	ATTCACCTCCACGGTGTTGT	60.28	202	JK799010	probable small nuclear ribonucleoprotein g short=snrnp-g
InDel1148	GB37205	GTGATGAAGAAGCCGGTGAT	60.08	TCAAGGACTAAACAACACACCAA	59.57	210	JK799014	N/A
InDel1149	GB37241	AGGCAGAGGAAGATGCTGTC	59.56	TCAACAGAAACCAGCAACACA	60.33	181	JK807312	N/A
InDel1150	GB37263	CGGCAAAGACCCTTGTACTT	59.24	TCATGAAAAACCAACCAAACA	58.9	185	JK807323	40s ribosomal protein s2-1
InDel1151	GB37273	TGTGCTCTGAAGGACATTGG	59.83	CAGCAATGGTGTTTTTCTCG	59.32	182	JK807328	eukaryotic translation initiation factor 5a short=eif-5a
InDel1152	GB37289	CCGAACATCAACCCAGTTCT	59.97	GGCAGTCTTCCCCTACACTG	59.72	195	JK799028	probable histone
InDel1153	GB37336	AGCCAAAGAGGCCTGCTAGT	60.54	CTCAACCTTCCGCTTTTCTG	59.99	185	JK799052	high mobility group b protein 3
InDel1154	GB37353	ATGGAGATTCCTGGAGTTGC	59.09	CATCCATCCATCCATCCTTC	60.1	202	JK807333	asparagine synthetase 1
InDel1155	GB37386	TTTTCCACATTTCCCACCTC	59.77	TGGTAGTAATGCACCCATCG	59.42	196	JK807350	calmodulin short=
InDel1156	GB37459	TCAAAGTCATGATGGCCAAG	59.65	TTCGGTCCACCAAATAATGC	60.7	201	JK799074	calmodulin short=
InDel1157	GB37499	TTTGGGTATTTGGGCTGGTA	60.18	TAAGGCTGCCATTGAATCTG	58.87	199	JK807373	N/A
InDel1158	GB37512	TATGGGAAACCCCCTACTCC	60.01	TCAGGCTTCTCCTTCTTTGG	59.54	194	JK807380	N/A
InDel1159	GB37753	GTCATGCAGGTGGTGGTGT	60.46	CCAGTAATCCCAATGCACAA	59.4	204	JK807451	N/A
InDel1160	GB37777	TGGGGGATTGGTCGTTACTA	60.18	GGAAGGAAGCAAAACTGAGAAA	59.87	198	JK799147	guanine nucleotide-binding protein subunit beta-like protein b
InDel1161	GB37815	GGACTTGCACCATCCAGCTA	61.21	TCTTACGAGTCTGCACTCACAAA	60.1	201	JK799166	N/A
InDel1162	GB37848	ATCGCTGGTGCTATTTGACC	60.1	GCCCTGAGCTATGGTAGAGC	59.06	197	JK807459	N/A
InDel1163	GB38014	CCGCTCCTCCTTCTATCTCC	60.31	CAGACTCCAGCAATGTGAGG	59.42	201	JK807509	40s ribosomal protein s28
InDel1164	GB38031	ACGGACATGATTCCTCCAAG	59.93	TTCATTGCATCCAAAAACCA	59.91	199	JK807517	type 1 phosphatases regulator ypi1
InDel1165	GB38041	GGTTATTATCGACGGCAAGG	59.43	GCAGCAATCAAAACCAATCC	60.46	181	JK807522	polyadenylate-binding protein rbp47b short=poly -binding protein rbp47b
InDel1166	GB38239	AGAACGTGTCGCAGTTCCTC	60.45	AAGAAATCCCATATTCCATGACA	59.56	207	JK807558	protein translation factor sui1 homolog
InDel1167	GB38252	CCCTAAACACCTCATTTTCCTG	59.87	CCGAGTGACCGCATTACAGT	61.12	202	JK807565	calmodulin short=
InDel1168	GB38359	TTGGAAGAGGAGTGGTTTGC	60.23	GGTCACCAACAGTGTCGATT	58.41	210	JK807592	malate cytoplasmic
InDel1169	GB38440	TTGATCCAGGAACTCCAAGC	60.19	CAAGCTCATGCTTGTTCCAA	59.99	188	JK807616	N/A
InDel1170	GB38453	ACGGTGGACTGCTTTTCAAG	60.29	TCAACCTTTTGCAAGGGAAA	60.59	182	JK807622	pyrophosphate-energized vacuolar membrane proton pump 1
InDel1171	GB38461	CAAACCAGCTCGACAACTCA	60.03	GCCAGTGCTTGTTTTGTTTG	59.37	201	JK807626	protein e6
InDel1172	GB38468	TGGCAGCCACTTCCTCTACT	60.01	CACCGTTCTAACGATGCAAA	59.73	205	JK807630	N/A
InDel1173	GB38472	GCGGACTTTAGCCGATTACA	60.23	CAACCTTTGCTGATCTGGTG	59.29	199	JK807632	polyubiquitin 11 contains:
InDel1174	GB38514	AGGTTGCAATTGCGGATCTA	60.61	AGCTGCATCCATGTCCTGAT	60.65	181	JK807653	N/A
InDel1175	GB38553	ACGCAAAAAGAAAGGCTTGA	60	TGAAATGGAATTACTGATAAAAGTTC	57.13	202	JK799339	photosystem ii reaction center protein i short=psii-i
InDel1176	GB38581	GCCGGTCCAAATATGGTAAG	59.3	TACAAGCAGCATTTGCCAAG	60.01	231	JK807659	7-dehydrocholesterol reductase short=7-dhc reductase
InDel1177	GB38615	TGGTTCAGTTTTTGGCCTTT	59.59	TTCGGGAAACAAGAACGATT	59.55	193	JK807676	N/A
InDel1178	GB38882	CAGCTTGTTTAATTGGGTTGG	59.5	CGTAAGATTGCAGCGAGGTT	60.41	192	JK807732	casp-like protein xl3
InDel1179	GB38894	ATATCCGGGGGCTTTCAATA	60.48	GACAGGAAGGGGGCATTTAT	60.15	191	JK807738	serine palmitoyltransferase 1
InDel1180	GB38957	GTGGTTCAGCCACCAATTTC	60.36	AAACCTCACTCCCAGCCAGT	61.08	164	JK807769	40s ribosomal protein sa
InDel1181	GB39241	CAGCTTGCAGATGCATCAAA	61.1	CGTTATTTTGGCTTCCACTAGC	60.15	186	JK807830	non-specific lipid-transfer protein short=ltp
InDel1182	GB39251	CGCTTAGGCCTAGGGTTTCT	59.87	GGGCCCAAGACAGATAAACA	59.93	146	JK807835	N/A
InDel1183	GB39483	TACCCCAAATGCAAGGAAAG	59.93	AAAAACAGTGAACACATTGGTGA	59.43	185	JK807951	non-specific lipid-transfer protein 2 short=ltp 2
InDel1184	GB39485	GACATGTACCGTCGTCTGGA	59.55	TCAGCAACCAGAAACCAGAA	59.42	177	JK807952	N/A
InDel1185	GB39788	ACTTGCATGTGTGGTGGTGT	59.92	GGCGGAGTTGAGAGATTTGA	60.34	175	JK808059	non-specific lipid-transfer protein short=ltp
InDel1186	GB39869	ACTGCACTTGCAACCCTTG	59.89	CACACACACACACACCAAGC	59.65	177	JK799556	metallothionein-like protein type 2
InDel1187	GB39977	TTGAGTTTTGGGCCATTAGG	59.93	GCCTAGGCCCATTAAGATCC	59.89	173	JK808120	N/A
InDel1188	GB40025	ATGGTTGTTTCCTTGCCCTA	59.43	CACAGTTGACGTCCAATCTCA	59.74	190	JK799589	N/A
InDel1189	GB40068	CCGTGCTGATGGCTTAGTC	59.41	TGGGATTCCATAACACACCA	59.62	199	JK808140	non-specific lipid-transfer protein short=ltp
InDel1190	GB40069	CAGAGCATGGTTGTGGATTG	60.11	CATCTGGAAAATGAGAAATTTGG	59.83	207	JK808140	non-specific lipid-transfer protein short=ltp
InDel1191	GB40194	TGTGCCAAAGAAAGACGATG	59.84	AATATCGGCAAAAGGCACAG	60.1	193	JK799636	alcohol dehydrogenase class-p
InDel1192	GB40231	GAGAAGTCGCGTGGTCCTAC	59.87	TCTCAACCATCAGCTCCATT	58.23	214	JK808191	14-3-3 protein 3
InDel1193	GB40242	GCAGGTTCCAACGTTTTCAT	59.98	TCGATTGGTGTACCTGTTGG	59.42	215	JK808197	N/A
InDel1194	GB40243	ACCAACACTGCCTTGAATCC	59.97	AATAGCTGGATGGAGGTGGA	59.51	152	JK808197	N/A
InDel1195	GB40245	GAGGCTCGATCTTGGCTTC	60.05	AGCAAAGTTCCAAGCTGCAT	60.02	180	JK808198	actin-58
InDel1196	GB40263	CCGCACCTCTAAGCTTCTTG	60.15	GGGAGTTTGATCCACCAACA	60.76	206	JK799644	1-aminocyclopropane-1-carboxylate deaminase short=acc deaminase
InDel1197	GB40305	AGTTGGCTCGTAGGATCAGG	59.31	ATATCAGACGCCCCACTTCA	60.48	185	JK799665	histone
InDel1198	GB40380	AGGGGAAGGAGACAGAGAGC	59.95	ATCGCAATATGCGTTCATCA	60.07	205	JK808234	small ubiquitin-related modifier 2 short= 2
InDel1199	GB40399	GCCGTGGTGCATCCTATTAC	60.36	CATGACTACAATCGATCTCTCCA	59.21	196	JK808243	N/A
InDel1200	GB40507	GGAGTTGGTCAAAGCTCCAA	60.23	GGAATCCTCATAAATCCCATGT	59.03	190	JK808266	N/A
InDel1201	GB40559	TGGGAGTTCCAAAAGTATGGTC	60.22	TCAGTGCATAGCAAATTCCAA	59.31	199	JK808292	ring-box protein 1a
InDel1202	GB40596	TTCTTGCTTCCTTCGACTCC	59.55	TTCCCCTTCTTGTTGCTACC	59.17	209	JK808311	N/A
InDel1203	GB40597	GCTGCCAAGGTAAAGAGCAG	60.15	AAAGATCAAATCCGAATTGTAAATG	59.67	196	JK808311	N/A
InDel1204	GB40729	TTCTCATCTGTGGAGATTTGGA	59.67	CCAAAGGGGATGAGGAGATA	58.93	203	JK808356	hydrophobic protein lti6a
InDel1205	GB40796	TGTGCCAAAGAAAGACGATG	59.84	ATATCGGCAAAAGGCACAGA	60.61	192	JK799743	alcohol dehydrogenase class-p
InDel1206	GB40867	CCACCTTGCAAAATGTTGGT	60.79	TCAACAAGACAAACTCAAAATTCAA	60.06	199	JK808402	fasciclin-like arabinogalactan protein 12 flags: precursor
InDel1207	GB40981	ATGACCATTGGGTGTTCTGG	60.63	TGCAGTTCAACACAACAAAGG	59.79	189	JK808435	aquaporin pip1-3 short= 1 3
InDel1208	GB41001	TGTCGCCAAAGCATGTTAAA	60.25	CCCCAAAAGCCTAAAGGAAA	60.4	210	JK799775	protein brassinazole-resistant 1
InDel1209	GB41307	CCTCCTCAGCAACAGCAAAG	61.1	CCAAACAAAGGTCCAATTCAA	59.83	197	JK808540	N/A
InDel1210	GB41309	GCGGTGTCAACATCCCTTAC	60.38	AGTCGCATAAAGCGGCATAG	60.38	177	JK808541	non-specific lipid-transfer protein short=ltp
InDel1211	GB41318	GGGAACCAAGTTTTGGCTTT	60.33	CGAAACGAGGCTAACTGGTC	59.88	217	JK808546	14 kda proline-rich protein flags: precursor
InDel1212	GB41351	GCTTGGCTCCTGAAAACAAC	59.86	TGAGCGCCACTTGAAAATAA	59.44	213	JK799836	inositol-3-phosphate synthase isozyme 2 short=mip synthase 2
InDel1213	GB41433	GGTTCTGTTATGGATGTGCTGA	60	CGTGGCTGACAGATGATTTC	59.24	202	JK799858	threonine chloroplastic short=ts flags: precursor
InDel1214	GB41445	GCCATTGTCAAGGACACTCA	59.68	GACTTCGAATTCTTGGATAGCA	58.47	206	JK799864	annexin d7
InDel1215	GB41487	GGAGCGAATCAAGAGGATGA	60.3	CCCAATTCACCGAAGAAAAA	59.91	198	JK808581	heat shock factor-binding protein 1
InDel1216	GB41606	TGGCAGCCACTTCCTCTACT	60.01	CCGTTCTAACGATGCAAAGA	58.92	203	JK808619	N/A
InDel1217	GB41615	TTTGTGTGAGTGCCTGTCAA	58.84	CAAACAGCAAAGCATTCCAA	59.85	192	JK799902	dna-directed rna polymerases and iii subunit rpabc5 short=rna polymerases and iii subunit abc5
InDel1218	GB41651	ACAGCTGCGGCTATGTTTGT	60.86	TGATGTGCTTACTCACCATGAA	59.2	166	JK799920	N/A
InDel1219	GB41655	TGTTGGCAGAATGCAGTGAT	60.27	GAAATGCACAAAGGGCAATC	60.46	211	JK808622	probable small nuclear ribonucleoprotein g short=snrnp-g
InDel1220	GB41688	CGCCCTTTGGTGTTTTTCTA	60.1	CGCCAAGAACAAGTGTCTCA	60.03	186	JK808639	metallothionein-like protein 2 short=mt-2
InDel1221	GB41698	GAGAAAGAGAAGGCCGGAAT	59.79	TCAAATTGACCGTTCCATCA	59.9	191	JK808644	sumo-conjugating enzyme sce1
InDel1222	GB41708	CCAATCGCCATAGCTGAGAT	60.2	TGACCAGTGCAATGCTTGTT	60.31	234	JK799923	cytochrome b-c1 complex subunit 6
InDel1223	GB41725	GTAGGTAGCGGTACGGTGGA	60.01	TGATGCCCCATAGGAAGAAG	60.03	213	JK799931	glyoxylate reductase
InDel1224	GB41891	TCATGCCCAGTATCAACAGC	59.68	CGAAAAATCCACACCACCTT	59.83	220	JK808698	N/A
InDel1225	GB41897	ATTGTTGGGGTCAAGGATGA	60.17	TTTTCCCCAATTCGATTTCA	60.24	188	JK808701	N/A
InDel1226	GB42055	GCAGCCATGGTTCATTAGGT	59.96	CAAGCAAAAGCCAAATAGAGC	59.16	153	JK808749	metallothionein-like protein 2 short=mt-2
InDel1227	GB42081	CTGCCGGTGAGAGTCTTTGT	60.44	TTTTGAAAGGGGGAAAAAGG	60.26	186	JK808762	N/A
InDel1228	GB42085	CAAGGGCAAGGGTATCAAGT	59.05	CCCTACAAAAGCTAGGACAGGA	59.78	154	JK808764	40s ribosomal protein s4
InDel1229	GB42218	AATGCCGCCTCCTAACAATA	59.57	ACCAGACCATCCTTGATTCG	59.93	205	JK800017	N/A
InDel1230	GB42248	GCTCCTCCTTCCATCTCCTAA	59.8	CAGACTCCAGCAATGTGAGG	59.42	199	JK808817	40s ribosomal protein s28
InDel1231	GB42341	AATGACGTGCCGTTGATTC	59.52	TTCCAAACAACAATATAATCCCACT	59.91	203	JK808853	N/A
InDel1232	GB42407	TGCACTTGCTGCAGTTTACC	60.06	TGCAGTTCAACACAACAAAGG	59.79	147	JK808886	aquaporin pip1-3 short= 1 3
InDel1233	GB42429	CCTGTAGGCAGAATGCAGTG	59.47	ATGCTCAAGGGCAATCAATC	60.04	208	JK800042	probable small nuclear ribonucleoprotein g short=snrnp-g
InDel1234	GB42443	CTGGTGATGAGGGGAGTAGC	59.68	CAAAGCAAAGCAAACTGCAT	59.11	226	JK808891	N/A
InDel1235	GB42458	CCTGAAATTTTCCTGCGTTT	59.2	TGAAGAACCCAAGAAGCACA	59.42	201	JK808899	stress-associated endoplasmic reticulum protein 2
InDel1236	GB42474	GCTGCCTTATGTACCGAGGA	60.24	TTGGAGATCATGCAGACAGC	59.95	195	JK808907	tubulin alpha-1 chain
InDel1237	GB42478	GCTCGCTCTGTTTCTTCCTT	58.82	CGCCCAAGCTGAAGAATAAG	59.97	210	JK808909	late embryogenesis abundant protein lea5-a
InDel1238	GB42512	GGCTTTCACTGCTAGCCTTC	59.22	CCATCCAATTCCCTTTTGAA	59.73	186	JK800058	actin-depolymerizing factor 1 short=adf-1
InDel1239	GB42535	GGTGAACGCACTGTCCAAG	60.3	TGTGACAACAGTAACCACAGCTT	59.76	203	JK808918	inositol-3-phosphate synthase short=mip synthase
InDel1240	GB42536	GCCTTCATGGCTTCCATATC	59.49	GTCCGCTAAGTGGAATCTGC	59.84	204	JK808919	superoxide dismutase 2
InDel1241	GB42560	CCCAAGAACCCATCATTCTC	59.34	AACAAGCTTGGCCAGTAGGA	59.88	191	JK808931	60s acidic ribosomal protein p1
InDel1242	GB42585	GCTTCACAATGGGTGTCTCA	59.68	GAATGCTAGGGTGCTTTTGAA	59.35	209	JK808943	protein kish-a flags: precursor
InDel1243	GB42597	CCCCTAAATTCTGCGTTCAA	60.07	CATGGGGTTATCCAGCTCAT	59.77	166	JK800070	N/A
InDel1244	GB42616	TCGCCTGTTATCTCTCCACA	59.39	CTCCACCGGATTCTCTTTCA	60.19	203	JK808947	gem-like protein 5
InDel1245	GB42635	AAAGCTGTTTGCCCTTGCTA	60.02	GAGGGTATGGTCCCTCAATG	59.21	187	JK808956	gibberellin-regulated protein 4
InDel1246	GB42653	GGCTGCTTTTTCAGTTCCAA	60.37	TGCACATCCAGTTTGTCTTTG	59.75	143	JK808965	gamma carbonic anhydrase mitochondrial short= 2 short=gamma ca2
InDel1247	GB42746	GTCATGGTTTACGGGAGAGG	59.4	TCCTTGTGCTCTTCCATTCC	60.19	202	JK800106	N/A
InDel1248	GB42817	CTGAGGGCAACAATGGAACT	60.11	CTTTTGGCCCTAAGGCAGTA	59.36	168	JK800123	N/A
InDel1249	GB42848	CAATCTTCTCCGGCTACCTG	59.83	GATGATCCAATGACGACGAA	59.46	195	JK809012	stress-associated endoplasmic reticulum protein 2
InDel1250	GB42888	GATCAATGGCAGGAAGGAGA	60.16	ATGGTGGTTTGCCTCTTTCA	60.49	199	JK800138	translation initiation factor if- chloroplastic flags: precursor
InDel1251	GB42921	AACTCATGGGGAGAAACCTG	58.99	CCCAAATACCTGCGTAAAACA	59.88	186	JK809034	probable cysteine proteinase a494 flags: precursor
InDel1252	GB42973	CTGGTGATGAGGGGAGTAGC	59.68	CAAAAGAAATAGGATCAATACCCTTA	58.26	196	JK809037	N/A
InDel1253	GB42996	GCGTTGGTTGTTTTCGATTT	59.98	CGCCAAGAACAAGTGTCTCA	60.03	210	JK809049	metallothionein-like protein 2 short=mt-2
InDel1254	GB43043	CATTAAGCAAAATAAAAGATTTGGAA	59.12	TTATTACCCCCATCCGAACA	60.01	195	JK800174	nadh dehydrogenase 1 alpha subcomplex subunit 13-b
InDel1255	GB43051	TCCCGACAAAGCTAAACAGC	60.39	TGGTGACATACAGCACCACA	59.57	121	JK800178	non-specific lipid-transfer protein ap10 short=ha-ap10 short=ltp short= flags: precursor
InDel1256	GB43087	GATCGTCCACAGGAAATGCT	60.08	TCACTGGCTTTCTCAAAGTTCA	60.03	177	JK809073	actin
InDel1257	GB43147	CTTCCAAACGAAATCGCAGT	60.25	AACAAGGTCGAAGCCATGAT	59.56	194	JK809088	upf0197 transmembrane protein c11orf10
InDel1258	GB43280	GCGAAAATGGTTCTCCAAAA	60.05	TGGCAAAGGACAGTCTGACA	60.44	201	JK809122	40s ribosomal protein s27-2
InDel1259	GB43281	TTCAGGAAGAAGGGTGATTGA	59.66	AACATCCATACTTGATCAAAACCA	59.65	209	JK809122	40s ribosomal protein s27-2
InDel1260	GB43293	TGAGGGATGCTCTTTCAGGA	60.88	CCAACTCATCTTGAAGCACAA	58.91	150	JK809128	40s ribosomal protein s27-2
InDel1261	GB43407	ATGATATGCCAAAGCCTGGT	59.42	CAACCACTCAATACCTTCCAGA	59.1	220	JK800253	40s ribosomal protein s26-3
InDel1262	GB43422	CCAGTGTCCGCTCTCTTCTT	59.6	TCCTCGATCTTCTCACCAATG	60.2	201	JK800261	desiccation protectant protein lea14 homolog
InDel1263	GB43423	GCTGAGATTCACCTCCCTTG	59.8	GACAGTCTCCTCACCATGAGC	59.86	192	JK800261	desiccation protectant protein lea14 homolog
InDel1264	GB43435	TTGTATCCATGGTTGCTTGG	59.4	GCTTTCCTTCATTCATTCATCA	59.16	120	JK809170	metallothionein-like protein type 2
InDel1265	GB43464	CAGACAAACTGCAAGCCAAA	60.03	GGCACCAGAAACCTTGAAGT	59.19	203	JK809185	peroxiredoxin- mitochondrial
InDel1266	GB43581	AAACGAATCGAGGCGTAATG	60.1	CGTTTGATTTGCCATTCTTG	59.16	177	JK809222	abc transporter g family member 32 short=abc transporter short= 32
InDel1267	GB43768	GCTGAGCACAAGGGAGAAGT	59.6	GCTTTCATGGCCATCTTCAT	60.04	210	JK809286	N/A
InDel1268	GB43769	AGCAGCAGCGACAGTGATTA	59.77	CACCACAGACAACCCCTTTT	59.86	176	JK809286	N/A
InDel1269	GB43801	TGAACCCTCAAGTGCTACTGAA	59.91	TGGCATGATAAAGGCTTCTG	58.87	181	JK800325	N/A
InDel1270	GB43845	TGATGTTGCTTTGGATTTTCA	59.15	CCCAAGCAGGAAATCAACAT	59.93	161	JK809309	tubulin alpha-1 chain
InDel1271	GB43849	GAACTTTGTTTTGCAAGCATTTC	60.16	GTCAAAAACCCCCACTTCAA	59.81	203	JK800330	N/A
InDel1272	GB43890	CACCTCTTCCGTCGCTAAAC	59.88	AAAACCGTGACTTTGGCACT	59.64	197	JK809325	macrophage migration inhibitory factor homolog short=mif
InDel1273	GB43899	ATGGGGCATTGAGTTACTGG	59.81	TGTTAACTTGTCGGGCACAG	59.76	191	JK809329	peroxygenase
InDel1274	GB44041	GAAGCATTGGCGTCTAATCG	60.74	CCTTCCCACATTTTCAACAAA	59.83	172	JK800373	eukaryotic translation initiation factor 2 subunit 3
InDel1275	GB44075	TTGGGAACGTACAACAGCAA	60.15	AAACAAACTTCGGTATATTCTTCACC	60.07	179	JK809374	protein aspartic protease in guard cell 1 short= 1 flags: precursor
InDel1276	GB44123	GTTTGTTGCGACTGGATGTG	60.16	AGCAACCATGAACGGGTTAC	59.86	193	JK809388	enolase 1
InDel1277	GB44172	AGTGATGGCGAAAGGTCAAG	60.26	TTCCGAGTTTTCTCCAAAGC	59.43	197	JK809402	N/A
InDel1278	GB44290	TTCCTCTTTTCCTTCCGTCA	59.78	AGGCCTTTGCATCTCTTTCA	59.96	189	JK809436	N/A
InDel1279	GB44315	TGCTCTCTTGGTGCATTGAA	60.54	TCACACCAATTACATTACAAAATCAA	59.61	224	JK800427	N/A
InDel1280	GB44329	GGCACGCAGTTGGAAGTTAT	60.14	TCTGAGTGGTGTTTTTGCAG	57.44	197	JK800434	60s ribosomal protein l13a-4
InDel1281	GB44342	GGTGTTGTGCATGGTAGTGG	59.88	CTTTTGATGCATCTGCAAGC	59.57	207	JK809448	non-specific lipid-transfer protein short=ltp
InDel1282	GB44356	GAGCGACCTTTACCATCGAC	59.7	CGGACATTGTGCTTCTTCAA	59.84	202	JK809455	60s ribosomal protein l22-2
InDel1283	GB44357	TCGAGTGATTGCTTCCAACA	60.39	AAAAAGCAGAACATGACACCTT	57.92	182	JK809455	60s ribosomal protein l22-2
InDel1284	GB44360	ATATTCGGAACCTCCCCAAC	60.02	CTTTGGGTAATTTGGCAGGA	59.93	203	JK809457	N/A
InDel1285	GB44376	TAAACATGGAGCGTGCAAAG	59.87	CTGCTGCCTTTTTCGACTCT	59.76	194	JK809465	N/A
InDel1286	GB44403	GCAGCCATGGTTCATTAGGT	59.96	CAAAAGCCAAATAGAGCTTTCC	59.42	149	JK809470	metallothionein-like protein type 2
InDel1287	GB44429	TTCAAAACATTTTTCGACCTGA	59.6	TCCAACCAGAAGAATCAGAGG	59.27	182	JK809483	zinc finger a20 and an1 domain-containing stress-associated protein 5 short= 5
InDel1288	GB44431	TTGATGGTGATGGGCAGATA	59.88	CAGTCAACAATCCAACAAAAGG	59.51	173	JK809484	calmodulin-related protein
InDel1289	GB44455	TCTGCTTCGAGGACTTCTCC	59.68	TTGACTTCAATTCAGGCACATC	60.12	199	JK809490	probable calcium-binding protein cml35
InDel1290	GB44460	TTCTTCATTCGGCCAATCTC	60.15	CATCCAGCTAGCTCCATTCA	58.98	196	JK809493	N/A
InDel1291	GB44468	CTCACGGCTATCCACCATCT	60.1	CCATGATGACCATGACCAAA	60.18	202	JK809497	N/A
InDel1292	GB44469	ACATCATGGTGGTGGGAAGT	60.1	CCCAATTCTCCATGCTTTTG	60.44	144	JK809497	N/A
InDel1293	GB44485	GCTTCCGACACCGATTTCTA	60.21	TCACCATTCATTGAGCCAAA	60.05	192	JK809505	ring-h2 finger protein atl67
InDel1294	GB44533	GTTAAGGCGAAACGTGGAAA	60.11	GCACAAAACCAAGTCCAAAA	58.65	200	JK809517	N/A
InDel1295	GB44551	GGCTTTGGCAGAAGAAGAAA	59.57	CAATGCAAGCAAATTAGGTACG	59.68	204	JK800466	40s ribosomal protein s21
InDel1296	GB44560	GAGACATCTGCCAAGGAAGG	59.8	TTGGCGGAACAGGAAAAA	60.17	200	JK800471	ras-related protein rab7
InDel1297	GB44647	GGTGGGATCCAATTGTGTG	59.6	TCCGATGATGGTTGGATACC	60.55	135	JK809554	non-specific lipid-transfer protein short=ltp
InDel1298	GB44654	GGATCGCAGTGTGGAGTGTA	59.71	GGGAATATCAGTGCGTGGTT	59.82	202	JK809558	alcohol dehydrogenase 1
InDel1299	GB44681	TGCAAGTTTGGTCATGGAAG	59.69	GTGAAGGGGTCAACGTCAGT	60.01	159	JK800492	atp synthase subunit mitochondrial short=atpase subunit epsilon
InDel1300	GB44685	AAGACGTGGTTACCGTCGAT	59.48	CCAAATTCAAACTTTTCTTTCTCAA	60.03	190	JK800494	60s ribosomal protein l27-3
InDel1301	GB44689	AGCTTGCAAATGCATCAAAA	59.45	CGTTATTTTGGCTTCCACTAGC	60.15	185	JK800496	non-specific lipid-transfer protein short=ltp
InDel1302	GB44691	CTGGTGATGAGGGGAGTAGC	59.68	TCACACCAATTACATTACAAAATCAA	59.61	147	JK800497	N/A
InDel1303	GB44699	GTGGTGCGCAGAGAGTACAA	60.06	AAGGACTACCAAAACACAACAATG	59.39	165	JK809568	protein homolog
InDel1304	GB44717	TGACACCTTCTGTCTGGTCCT	59.74	GCTTGAACCAACGAAAACCT	59.22	210	JK809577	40s ribosomal protein s7-1
InDel1305	GB44725	CCTTCGTTTATGGAGATGGAA	59.03	GGTCACCAACAAACAAATCACA	60.69	147	JK809581	N/A
InDel1306	GB44777	TTGAGTGCTTTTCTGGTTGC	59.05	CTGCAAAAATTGTCAATACGTCA	60.05	100	JK809598	60s ribosomal protein l39-3
InDel1307	GB44839	TGGTTCATTTGATTGCGTTT	59.02	TAGCCAAATCTGGCAAAACC	60.07	201	JK809620	N/A
InDel1308	GB44883	AACCCTTGGATGATGTGGAA	60.17	CAAATCCAAAAACACCACCA	59.27	192	JK809632	thymidylate kinase
InDel1309	GB44887	CCGACAGCAGTAGTGGGAGT	60.32	CAATGCAAGCAAATTAGGTACG	59.68	176	JK809634	40s ribosomal protein s21
InDel1310	GB44889	GAGCGTTTTATGCCGAGGTA	60.23	CATGGTCAATCATCAACAAACA	59.3	176	JK809635	expansin-a4
InDel1311	GB44891	TGCAGAATGTACGAGTGAATGA	59.35	GCCTTCACATTAGATCCAACC	58.52	185	JK809636	della protein gai
InDel1312	GB44893	AACTCAGCTTCTGCCGCTAT	59.25	CACAGATGGAGAGCGAAGTACA	60.45	170	JK809637	elongation factor 2 short=ef-2
InDel1313	GB44901	ACACAGACGGTGGTTTTTGG	60.84	TTCCAAATCTAAATCGTTGCAT	58.63	202	JK809641	protein homolog 2 flags: precursor
InDel1314	GB44902	AGAAACCTGAACCCAAACCA	59.42	TGGTGGTGCATAAACTGGTG	60.43	198	JK809642	N/A
InDel1315	GB44946	GCCAAATACTGGCCTCTTTG	59.71	GAGCGCTCGTTTGTCCTTAC	60.02	205	JK809657	60s ribosomal protein l36-2
InDel1316	GB44991	GGGTTCCAAAAATCTGGTTG	59.26	GCCTAGGCCCATTAAGATCC	59.89	197	JK809666	N/A
InDel1317	GB45021	CGGTGAACAACATGGTGAAG	60	CATCAGGGGTCCGAGAAAT	59.87	124	JK800553	phosphomethylpyrimidine chloroplastic
InDel1318	GB45023	AACAACTGTTTGAGGCTGCTG	60.48	AAAACCCCAAGTAACCGACA	59.33	100	JK800554	acyl- -binding protein short=acbp
InDel1319	GB45060	GGACCATGGCACAGGATATT	59.63	GCTACTCCCCTCATCACCAG	59.68	201	JK809688	N/A
InDel1320	GB45061	TTGATTTTGTAATGTAATTGGTGTGA	59.61	AAAAGGCAAAGCAAAGCAAA	60	111	JK809688	N/A
InDel1321	GB45087	TCCATGGATTGATGAAATTGA	58.76	TCTTCAAATCAACACACAAGTAAACA	60.01	203	JK809696	3-ketoacyl- synthase 11 short=kcs-11
InDel1322	GB45101	AGCCGGAAGTGGAAGAGATG	61.69	TCCCCTGCTTACTCATTCCT	58.74	153	JK800566	N/A
InDel1323	GB45103	TTGGAAGAGGAGTGGTTTGC	60.23	TCACCAACAGTGTCGATTATCC	59.86	208	JK800567	malate cytoplasmic
InDel1324	GB45111	AAGAAGGAGGACCCAAGTGC	60.63	GAGGGTATGGTCCCTCAATG	59.21	150	JK809704	gibberellin-regulated protein 6
InDel1325	GB45177	CCGATGGCAAAGAATGAAG	59.21	TGGCATTTATTTAAGCCTTGC	59.25	194	JK800579	gdp-mannose -epimerase 2 short=gdp-man -epimerase 2
InDel1326	GB45203	TGGCAGAAGAAGAAAGCTGA	58.87	CAATGCAAGCAAATTAGGTACG	59.68	197	JK809733	40s ribosomal protein s21
InDel1327	GB45220	AATTTGCACCACCCAAAGAG	59.97	CACGCACCCATAAGCAGATA	59.71	203	JK809742	nadh dehydrogenase 1 beta subcomplex subunit 2
InDel1328	GB45263	CGACAGCAGTAGTGGGAGGT	60.32	CAATGCAAGCAAATTAGGTACG	59.68	172	JK809754	40s ribosomal protein s21
InDel1329	GB45290	GCGGAGGAATAGCCAACTTT	60.58	CGGGACCATAAACCTCGATA	59.78	201	JK809762	atp-citrate synthase alpha chain protein 3 short=atp-citrate synthase a-3
InDel1330	GB45291	TGCCAGCAAGCTATCCAATA	59.42	GCCATTTATGCCTAAGATTTCA	58.28	188	JK809762	atp-citrate synthase alpha chain protein 3 short=atp-citrate synthase a-3
InDel1331	GB45323	TTTGCTTATTTCGGCCTTGT	59.72	AAAAAGAGTGTCCTCAAAAGGTAAAA	59.98	147	JK809773	N/A
InDel1332	GB45327	ACTGCACTTGCAACCCTTG	59.89	CAAGCAACCATGGATACAAGAA	60	163	JK809775	metallothionein-like protein 2 short=mt-2
InDel1333	GB45357	CAGAAACAACCTTCTGGGAAA	59.2	TTCAGGGAAAGTCCGAAATG	60.04	159	JK809787	triosephosphate cytosolic short=tim short=triose-phosphate isomerase
InDel1334	GB45407	AACATGGGAAGGTACCACCA	60.09	CTTCATTGTTGTTTTTGCCAAT	59.03	194	JK809798	protein e6
InDel1335	GB45445	GATGAGATTGCTGCCTTCAA	58.95	GCATGATGAAGGGAATGGTT	59.76	168	JK800627	methylenetetrahydrofolate reductase 1 short= 1
InDel1336	GB45452	TAGCAACCTTGCAACCAAAG	58.96	ACATGCAAATCCTGCTCCTT	59.7	200	JK800631	auxin-repressed kda protein
InDel1337	GB45466	CCTGGACTTGGAACAAGCAT	60.11	GAAGAGACGAGCCTGAGCTG	60.43	207	JK809812	N/A
InDel1338	GB45489	TGGGGTCTGTTGGTTCTAGT	57.07	CGGCCCATATACATCACAAA	59.26	187	JK809823	N/A
InDel1339	GB45525	GGTGGGAGCCTTTTGAAATA	59.02	CATCAAACAAAATTCAGGGTCTT	59.4	211	JK809836	ubiquitin-fold modifier 1 flags: precursor
InDel1340	GB45573	TGGTGTAACTGGTCGTGGAA	60	ACAATGAAAACGATGCACCA	59.97	140	JK809858	lipoxygenase choloroplastic short= 6 flags: precursor
InDel1341	GB45575	TGGGTGTTATCAATTTTCAATTTC	59.17	AAAAGGCAAAGCAAAGCAAA	60	187	JK809859	N/A
InDel1342	GB45643	CCGACGTTTTTCTTCGAGAT	59.31	TATGAAGCGTCTCTGGCAAA	59.57	157	JK809880	glucan endo- -beta-glucosidase gvi
InDel1343	GB45651	GGGGGAAAATGAACAACAAA	59.64	AAAGGAACTGCCATTCTTTCAA	60.11	200	JK809884	metallothionein-like protein type 2
InDel1344	GB45706	TGAGCGAGAGGGAAATGAAT	59.77	CCCGATGCCTTCTCCATAAT	61.17	198	JK800666	uridine kinase-like protein chloroplastic includes:
InDel1345	GB45733	GCTTGCAAATGCATCAAAAG	59.45	CGTTATTTTGGCTTCCACTAGC	60.15	184	JK809912	non-specific lipid-transfer protein short=ltp
InDel1346	GB45782	TCCTCTTTTCCTTCCGTCAA	59.78	AGGCCTTTGCATCTCTTTCA	59.96	202	JK809929	N/A
InDel1347	GB45849	CAAGCAAGGATATGGCATCA	59.65	ACGGATTGCAATGAAAGAAA	58.21	189	JK809952	probable calcium-binding protein cml10
InDel1348	GB45873	TCCATTCAAGACCAGAGATTGA	59.67	TGCAGTTCAACACAACAAAGG	59.79	107	JK809956	aquaporin pip1-1
InDel1349	GB45942	TAATCCACCACCACCAGACC	60.63	ATCATGGACGAGGCTTGTGT	60.54	203	JK809978	N/A
InDel1350	GB45965	TTTGAACCATGTTGCTGCTT	59.32	TTTGACCGCAAACTGACACT	59.34	179	JK809985	N/A
InDel1351	GB45969	GATTCGAGCTTTGTGTTTGG	58.35	GGCATTGATCATATAATACACAAAAA	58.41	193	JK809987	tubulin beta-1 chain
InDel1352	GB46005	ACCCTTGCAATTGTAAATGAGG	60.24	CCAAGCAACCATGGATACAA	59.4	152	JK809998	metallothionein-like protein 2 short=mt-2
InDel1353	GB46029	GGGCCTATTGTATCGGGTTA	58.78	CCTGATTGATGAGGATCGTG	59.04	167	JK810005	N/A
InDel1354	GB46057	AAAACAAGTCCGTTGCTGCT	59.92	GGACCCTCAGCCTGTCTCTT	60.79	157	JK810013	high mobility group b protein 3
InDel1355	GB46070	GCGGAAAGGTCATTGGTAAC	59.43	TGTTCCCTCAACTGGTCTCC	60.09	195	JK810020	dna-directed rna polymerases and iii subunit rpabc5 short=rna polymerases and iii subunit abc5
InDel1356	GB46089	CCAAATGCCCTTGAAAATGA	60.81	CCAACACAAAAACCCAAAGG	60.23	167	JK810024	snakin-1 flags: precursor
InDel1357	GB46091	TTGCTTATTTCGGCCTTGTT	59.72	CCAAACAAAATAAACAATAAATTCC	57.3	182	JK810025	N/A
InDel1358	GB46094	GCCTCACATTTGATGCCATA	59.5	AAAAAGAGTGTCCTCAAAAGGTAAAA	59.98	199	JK810027	N/A
InDel1359	GB46172	TTCCCTTTCACGACTTTGCT	59.85	GGCATTGATCATATAATACACAAAAA	58.41	132	JK810052	tubulin beta-1 chain
InDel1360	GB46187	GTGAATTGGCCAAGCAGAGT	60.26	TCGAAGATGAACCGGAAGAC	60.19	198	JK800753	N/A
InDel1361	GB46192	GGGTAGGCAAGGTAGTTCTGG	60.01	CACCCCGATTGAGACTAACC	59.4	188	JK800755	eukaryotic translation initiation factor 3 subunit c short=eif3c
InDel1362	GB46228	CCTTCGTTTATGGAGATGGAA	59.03	CACCAACAAACAAATCACATCA	59.34	144	JK810070	N/A
InDel1363	GB46232	AAGCTAAGCATATTATGGAAGCTGA	59.84	CCAAGCAACCATGGATACAA	59.4	120	JK810072	metallothionein-like protein type 2
InDel1364	GB46279	TAGGGTTCCCTCAACCCTTT	59.8	CTAGCACCATACGCCCTAGC	59.89	222	JK810091	N/A
InDel1365	GB46289	CACACCAGAAGGTAGGGTGAA	60.01	TATAGGATGCCCGTTCTCCA	60.43	202	JK800768	thiosulfate sulfurtransferase 18
InDel1366	GB46308	AGCCATCGAAGACCCTTGTA	59.69	AAAAACACAACAAAATTGAACCA	58.49	193	JK810101	40s ribosomal protein s2-2
InDel1367	GB46310	GAACAGGTACAAGGAAGGCAAG	60.17	AAAATCTGACATCATACAAATTTCATT	58.46	162	JK810102	protein yippee-like at4g27740
InDel1368	GB46322	CCACGTGACCTTATCGAGTG	59.16	TCACATATTGCATAAAAAGATAATCG	58.64	179	JK810108	N/A
InDel1369	GB46330	AGAGGAAAGGGGTCAAGTGG	60.48	TCCAGCACTTTGCCTAGCTT	60.15	165	JK800772	glutathione s-transferase f9 short= 9
InDel1370	GB46385	GCCGTAACCTGTGGTCAAGT	60.03	CTTGCAAGGCCAAAGTTGAT	60.25	209	JK810127	non-specific lipid-transfer protein short=ltp
InDel1371	GB46441	CTTTTCAACGAAACCCAAGC	59.72	CCATCTCAGCACGATCTTCA	59.94	202	JK800792	N/A
InDel1372	GB46472	TTGCTCTTAGCATTAGATTTTGAA	57.54	AATGCATCTCACTGCGTTTTT	59.77	135	JK810158	cytochrome p450 98a2
InDel1373	GB46509	CAAGAGCTGCTTTGAATTCGT	59.65	CATAATTCAGCCAGGAAACCTT	59.5	190	JK800802	shaggy-related protein kinase delta
InDel1374	GB46518	TCGGATTTGGGTGGAATTT	60.12	TCCAATGTAGCAAGCAAGTCA	59.48	148	JK810171	non-specific lipid-transfer protein short=ltp
InDel1375	GB46702	ATCCGATCAAGAGGTGCAAG	60.22	GCAAATTTAACAAAATTCCATTACAG	59.33	163	JK800835	60s ribosomal protein l44
InDel1376	GB46713	CTTCATTGGAGGCCGATTT	60.02	CTGCTCCCTTTCGAGGATTC	61.23	200	JK810237	N/A
InDel1377	GB46724	TTGCAATGTGGGAAGTTCTG	59.69	AAGGCATAACAACAATCCGACT	59.9	119	JK810242	adp-ribosylation factor 2
InDel1378	GB46760	CAGACTCCACCTGTCAGCAG	59.6	AATTTGGTGGTGCTTCCATC	59.8	161	JK810259	non-specific lipid-transfer protein at2g13820 flags: precursor
InDel1379	GB46778	AGCGTTGCTGAGGTGTTCTC	60.6	AAGTGCAGCAAGGTCCTCAC	60.45	138	JK810268	tubulin alpha chain
InDel1380	GB46790	TGGCAGAAGAAGAAAGCTGA	58.87	GGTACGAAACATCATCAGATCAA	58.97	181	JK810271	40s ribosomal protein s21
InDel1381	GB46804	TGACAAACCTTGGTGAAAAGC	60.14	GGTCCTTTACTTGGCCATCA	59.93	128	JK810278	calmodulin-related protein
InDel1382	GB46831	ACGGAAAACGTAACGACGAC	60.04	TACATAACGGCGAGTCCTGA	59.3	152	JK800845	ethylene-responsive transcription factor erf105
InDel1383	GB46941	CTACGCCTTTGTCGGAAGTT	59.38	TCACCATTCATTGAGCCAAA	60.05	174	JK810320	ring-h2 finger protein atl68
InDel1384	GB46969	TGGTTGTGGATTGTTTTCTCA	59.01	TCCGATGATGGTTGGATACC	60.55	101	JK810331	N/A
InDel1385	GB46971	CACACCCAAATTCAAAATATAAGAAA	59.61	TTGCATCAGGTTTGGTTACG	59.58	101	JK810332	N/A
InDel1386	GB46991	AGGGAGAAGCTCATCACGAA	59.95	AAACCCTTCCTTTTGCTGCT	60.24	203	JK810339	N/A
InDel1387	GB46992	ATGAAGATGGCCATGAAAGC	60.04	TTTGACAAGCCTTCACATTCA	59.31	119	JK810339	N/A
InDel1388	GB47037	TGTGGGTTAGGTTTTGGGTAA	59.23	TTCTTAGTGCTTATTGTAGGACCAAA	59.66	111	JK810358	N/A
InDel1389	GB47051	TGCAAGTTTGGTCATGGAAG	59.69	GGGGTCAACGTCAGTCAAGT	60.01	155	JK800882	atp synthase subunit mitochondrial short=atpase subunit epsilon
InDel1390	GB47077	GCTGCCAATGCTATTGTTTG	59.33	TGTTGTAATTCCATAAAAAGAAACCA	60.04	160	JK800883	60s ribosomal protein l23
InDel1391	GB47078	CCTCCTTGTGTTCGCATTTT	60.11	GTTGAAATCCATGCCTCCAC	60.33	198	JK800884	N/A
InDel1392	GB47100	GCGAAGATCGGGAGGACTAT	60.57	TTGCATTTTGGATGTTGGAA	59.91	200	JK810380	N/A
InDel1393	GB47106	TTGGGTTGAATAATTTGTGTCTTTT	60.03	GCCATTGACATGGTCATTCC	61.15	116	JK810383	metallothionein-like protein type 3 short=mt-3
InDel1394	GB47131	GCTGAGCAAACCACAACTGA	60.03	TCAGCTTCCATAATATGCTTCG	59.37	182	JK810391	metallothionein-like protein 2 short=mt-2
InDel1395	GB47157	GGCGCAAGAGGAAGATAAGA	59.55	CCATCGAACAAGAAGGCAAT	60.07	186	JK810400	small ubiquitin-related modifier 1 short= 1
InDel1396	GB47189	GCTGGAGGTGGTAGGACTGA	60.26	ACCAACCTTTTGTCCAGGTG	59.86	201	JK810413	60s ribosomal protein l8
InDel1397	GB47200	TTTTTGGGTAGTATTTAAATTTTGTGG	59.86	AAAAAGAAAGCGCACATCAAA	59.88	100	JK810418	40s ribosomal protein s17
InDel1398	GB47210	GACGAGTGAAGGTCGGTTCT	59.31	GAAATGGGGTTTTATATTCAAATCA	59.42	159	JK810420	60s ribosomal protein l32-1
InDel1399	GB47218	TTCAACACTGAGATAAAAGAAGAACTG	59.46	CCAAAACTCACTTGCTTCAACA	60.32	147	JK810424	protein transport protein sec61 subunit gamma
InDel1400	GB47248	TGAAAGCATCTCGGTTGTGA	60.39	TTCAAGCCTTCAACATGCAC	59.85	128	JK810434	quinone oxidoreductase 1
InDel1401	GB47250	CATCATCGATCGTTGCCTTT	61	CAACAATTAAAACCGCAATTTCT	59.46	106	JK810435	N/A
InDel1402	GB47305	TCAAGATGGCGAGTGTTTTT	58.35	AAATGAAATCAACAAGACAAACTCA	59.13	101	JK810455	N/A
InDel1403	GB47369	AAAGGCATCTGGAGGTGATG	60.07	TCAACCAAAAACCCCTAAAGC	60.33	232	JK810473	N/A
InDel1404	GB47372	CTCCATCCAGCTATTGAAGACA	59.34	TCATGAAATAACATCATAGAGAATGTG	58.59	100	JK810474	N/A
InDel1405	GB47460	TGCAAGCACTTTGAGATTGG	59.99	GCAAATTTAACAAAATTCCATTACAG	59.33	149	JK810514	60s ribosomal protein l44
InDel1406	GB47514	TTGTTCAGCTTTCTTTTGTGCT	59.2	AAAATACCATCAGCCATGCAC	59.84	103	JK810533	probable aquaporin tip1-1
InDel1407	GB47530	AGTATAAAGATTCAGGATTGGAAGAC	57.55	TCAAAACTTCCAAAGCAACCA	60.63	100	JK810541	60s acidic ribosomal protein p0
InDel1408	GB47533	TTGCTGTGCTTGAGACCAAC	60.03	TTTCCTCTGGACCATCTTCG	60.19	198	JK810543	5-methyltetrahydropteroyltriglutamate--homocysteine methyltransferase
InDel1409	GB47559	AGAGAACTGGGAGGGTAAACG	59.62	TGAAAATTCATTCATCTGAAAAGC	59.63	122	JK810551	N/A
InDel1410	GB47633	ACAGACAGCAGCATTTTCCA	59.44	CCCTTTGGCAATCAAATCTC	59.51	204	JK810585	N/A
InDel1411	GB47653	GCCTATCGGGCTTGTATTTG	59.57	AAAAACCACATAATTAACAGTCCAT	57.21	112	JK810594	N/A
InDel1412	GB47671	CAAATGCCCTTGAAAATGAAA	59.93	TTTATAATAACATCATCATCAACATGC	58.42	118	JK810598	snakin-1 flags: precursor
InDel1413	GB47735	GTCAGAGCCGCATCTTCTTC	60.1	ACCGCTCTTCTTGTTGTGCT	60.06	207	JK810625	60s ribosomal protein l29-1
InDel1414	GB47794	GGTTTTTCGTCATTTGCTGTT	59.12	CACAAATTACAAACAGTAACACAAGC	59.17	100	JK810652	fasciclin-like arabinogalactan protein 11 flags: precursor
InDel1415	GB47826	TGGGACTTTTCTACTAGAGAGCCTAC	59.89	CCAAACAAAATAAACAATAAATTCC	57.3	131	JK810664	N/A
InDel1416	GB47859	TGGCTGTTCGCTGAAATAAA	59.44	AGCTCCCAATCATGAGCAGT	59.83	215	JK810677	bag family molecular chaperone regulator 3
InDel1417	GB47866	CACTTCCTCCTTTCCCATCA	60.04	GAACAGCTGAAATTTATGTACTTTTTC	58.15	120	JK800985	wd repeat domain phosphoinositide-interacting protein 3 short=wipi-3
InDel1418	GB47906	GTCAGAGCCGCATCTTCTTC	60.1	TCACCGCTCTTCTTGTTGTG	60.03	196	JK810699	60s ribosomal protein l29-1
InDel1419	GB47945	TCCGACAAAAGAAAACGAAAA	59.72	TCTCAAGGAACCGTTTCACC	60.09	203	JK810715	stem-specific protein tsjt1
InDel1420	GB47950	GGTGTTGGTGCCTTTAGGAG	59.59	CGCAATCCTTCCAGCTACTT	59.48	207	JK810718	40s ribosomal protein s19-3
InDel1421	GB48007	CCTGTCCTGATAGCTGATGAC	57.34	ACTGTCATCATCGTCGTCGT	59.13	111	JK801013	N/A
InDel1422	GB48018	AGGTGTTGCTGTCGGAATCT	59.73	GCTGTTGATACTGGGCATGA	59.68	193	JK810744	N/A
InDel1423	GB48044	GCTAAATAGAATGGGCAGCA	58.02	AAGGAATGAAAGGATCTGCAA	58.78	110	JK810758	dead-box atp-dependent rna helicase 5
InDel1424	GB48048	CTATCCAGCGAAACCACAGC	60.8	CCTCCGATTCACGGAATAAGT	60.33	188	JK810761	Putative uncharacterized protein ART2; AltN
InDel1425	GB48091	TGATCACAGCCAATGGATTC	59.46	CTGAACATAATTGCTCTTGATGC	58.91	101	JK801022	protein far1-related sequence 5
InDel1426	GB48192	GGCGGCATAAAATCTCTCAA	60.17	TGTTGCAGTCAGTGCTAGGG	60.05	181	JK810831	non-specific lipid-transfer protein short=ltp
InDel1427	GB48256	TGCATTTTGCTGATCAAAGG	59.81	GATGTCCTCGATGCAAACTG	59.24	207	JK801075	N/A
InDel1428	GB48284	CGCCGCTGCTGATAAAGATA	61.37	ACCAAATCCCACATTCCTCA	60.17	195	JK810891	N/A
InDel1429	GB48288	GGAGCTGAAATGGAAACTGG	59.67	CCAAGCAACCATGGATACAA	59.4	208	JK810894	metallothionein-like protein type 2
InDel1430	GB48292	ACCACCAAGAGGCAGAGGAC	61.65	TCAGCTGAGGGAATCTACGG	60.35	195	JK810898	N/A
InDel1431	GB48351	GCAGCCTGTTTATTGCGATT	60.24	AACCCGAAGAGGAACAGTTTT	59.13	180	JK810935	N/A
InDel1432	GB48354	CGAAGCCACCTACTCCTCAG	60.01	CAAGCCAGATTTCTGCCAGT	60.4	199	JK810938	N/A
InDel1433	GB48359	CTCGTAGCTGGACCCAGAAG	60.01	CGAAACAAGGGTTTCACACA	59.58	200	JK810939	ubiquitin-conjugating enzyme e2 28
InDel1434	GB48366	GAGGGTTGAGGAAGCAAACA	60.23	CAACACCCTTTTCAGATTTGTTC	59.9	187	JK810943	N/A
InDel1435	GB48372	AAATGTCTTGCTGTGGTGGA	59.14	CCCAGTTTCCATTTCAGCTC	59.67	191	JK810948	metallothionein-like protein 2 short=mt-2
InDel1436	GB48385	GCCGAAAGGCAGAGTATGAA	60.35	TCTTCCTCCTCCTCGGATCT	60.29	208	JK810954	N/A
InDel1437	GB48412	CTCTGGTGTTCAGATGATGCTC	59.87	TCCAAAACATCAGCCATCAA	60.05	208	JK810970	N/A
InDel1438	GB48439	CGTGTTTATGGGCAAGTTCC	60.37	GCTCCTACCACACCCAACAT	59.85	213	JK810984	cyprosin flags: precursor
InDel1439	GB48566	CAATGACTTTGGCTCCGTTT	60.11	AGCAGCAGCTCCCAAGATTA	60.12	197	JK801224	casp-like protein f16
InDel1440	GB48580	TTCCACAAGTTCCCAGCAAT	60.49	TGTGATGACAGAGTTCATTCTCAG	59.4	146	JK811041	N/A
InDel1441	GB48615	GGAGGAGGATCTCCAGGAATA	59.48	CCATATGCATCCGTACGAGTC	60.37	199	JK811057	N/A
InDel1442	GB48647	GGGAGGACAGGATTTGGATT	60.13	AACCGTCAAAATAGCAACACG	60.05	157	JK801264	N/A
InDel1443	GB48705	GATGATGGAGACGCCATTG	60.02	GGGCCAATTTGACATTTCTG	60.31	147	JK801299	N/A
InDel1444	GB48732	ACAAAGCCTGGGATGAACAC	59.97	TTTTTAGTTGGTGGGGTTGC	59.84	143	JK811113	probable aquaporin pip2-8
InDel1445	GB48769	CTCCAAGCAAGCATTTTCCT	59.45	AGGGAGCTTGTGACTTGACC	59.31	149	JK801330	non-specific lipid-transfer protein short=ltp
InDel1446	GB48780	CCCTAGCACTGACTGCAACA	60.05	CACAACCCACAACTCTGGAA	59.56	127	JK811139	N/A
InDel1447	GB48792	GGGGACGACAATCAGCAATA	60.86	AGGTTACGGCCCCTTGAG	60.06	168	JK801342	N/A
InDel1448	GB48817	GGGGGTTTTTGCTTCTTTTA	58.22	AAAGCAGAAAGAAAGCACAGG	58.78	123	JK801360	N/A
InDel1449	GB48820	TCGGAGAGCAGTCCCTAGAA	60.09	AGCAATGACGCAACGAATC	59.82	155	JK801361	N/A
InDel1450	GB48839	AGGAGGACAGCGGAGAGTTT	60.39	GTATCGGAGCTTCCCATCTG	59.65	107	JK811160	protein mago nashi homolog
InDel1451	GB48848	GGTTCATCCGAATGGACTTT	58.84	CAATGTTACAAGCTTGAATGAAAA	58.42	113	JK811167	N/A
InDel1452	GB48876	TTTTGTCGAGCCAGTCTGC	60.13	AAAAAGTAAACAAAACAGCATGGA	59.17	105	JK801391	N/A
InDel1453	GB48892	GGATTTGTGTTCCCTTCAGC	59.53	AAAGAAAGGGGATATTCTTTATATGG	58.49	104	JK811187	N/A
InDel1454	GB48918	CTCCAAGCAAGCATTTTCCT	59.45	CACCACCATGCACAACACC	61.98	108	JK801419	N/A
InDel1455	GB48957	GAGTTGGTCAGTCGGTTGGT	60.01	ATCTGCCAAACTCCGTCAAC	60.12	189	GR707635	N/A
InDel1456	GB48962	ATACCATCCCGATTCTGCTG	59.92	ACCAAACTGCCCCATACAAA	60.23	166	GR707633	N/A
InDel1457	GB49003	CTCCGACTGCACTGACAAAA	60.03	CCTCCTGAATGGGTCTTTGA	60.04	217	GR707614	glutamine synthetase nodule isozyme short=gs
InDel1458	GB49082	TGGGTCTCTTCTCCTTGAGC	59.53	GAACGCCTGCAGATGTCATA	59.83	201	GR707522	tubulin alpha chain
InDel1459	GB49091	AAACGTTGACAAGGCTGCAT	60.7	TAGGGCAAGGAAACAACCAT	59.43	200	GR707519	N/A
InDel1460	GB49095	TGGCGCTTCAGTCACATTAT	59.3	TTTGGTTCTCTTGGCTCAAA	58.47	147	GR707518	N/A
InDel1461	GB49106	TGGAAGCCTTGAGAGCTTGT	60.13	AAAATAAAGGTCTAAAACGCAAACA	59.56	100	GR707513	N/A
InDel1462	GB49161	TGATTTTGAATTTGGTTTGGAA	59.32	ATCCAAAACATCAGCCATCA	58.93	153	GR707491	N/A
InDel1463	GB49175	ATGTGCCATCATCATGCAGT	59.96	AAACATAAATCAAGCCAAGTGACA	59.94	217	GR707484	N/A
InDel1464	GB49198	CAAACCACCTCCATCACCTT	59.82	GGTGGAGGTGAAGCGTATGA	61.07	138	GR707472	N/A
InDel1465	GB49270	GGTGGTATTTGCCGTCTTCT	59.06	TCACATCACAGTTCACAACAGC	59.8	207	GR707382	N/A
InDel1466	GB49273	AGTAAGATTCCAAGGGGACCA	59.81	ATTTTCACGGAAGGCAGCTA	59.85	101	GR707381	reticulon-like protein b3 short= 3
InDel1467	GB49282	AACTCACCTGCCGAATCAAC	60.12	TCGGCCTTCAAAGTTCTCAT	59.81	208	GR707376	N/A
InDel1468	GB49294	CCTGCCAAGGCATAGAATGT	60.1	TCTCCGTAGTTTGGAGGATGA	59.68	181	GR707370	phosphate carrier mitochondrial
InDel1469	GB49297	CAGCCAGATCGTAGGAACAA	58.87	CATCAGTTAAATCCGCCTGAA	60.08	203	GR707367	anthocyanidin reductase short=
InDel1470	GB49325	CAATCGAACCGCTTGGTTAT	59.96	GGGACTAGTCGACTGCCTGA	60.41	201	GR707356	N/A
InDel1471	GB49398	GGCACATATGGGGTTCTCAA	60.72	AACACAACCATATTCTTAACACACAA	58.88	117	GR707266	fasciclin-like arabinogalactan protein 7 flags: precursor
InDel1472	GB49401	GGCAAGTTCCATACGGTTTT	58.95	GCTCCTACCACACCCAACAT	59.85	203	GR707265	aspartic proteinase flags: precursor
InDel1473	GB49410	AAGAATGAGGGAACCAACGA	59.53	GAGGCGTTCATCAGGAGAAA	60.34	193	GR707260	probable udp-n-acetylglucosamine pyrophosphorylase
InDel1474	GB49428	TTCAAAGGGATGGGAAAACA	60.28	CGGCTAGATCCCATCATCAA	60.96	199	GR707254	zinc finger a20 and an1 domain-containing stress-associated protein 3 short= 3
InDel1475	GB49444	GGGATGAAAGCAATGTCCAG	60.46	CCAATTCGAAAAAGCTCTGC	59.96	221	GR707247	serine threonine-protein phosphatase pp2a catalytic subunit
InDel1476	GB49489	TATAGCAGCTGTGCCTCGTC	59.2	AACAGCAGCAGCTCCCAAG	61.69	100	GR707168	casp-like protein f16
InDel1477	GB49490	CGAAATCGGCGGTTTATTT	59.91	CAAGGCGACAACTGAAGTGA	60.03	202	GR707167	N/A
InDel1478	GB49532	GCTCATTTAGATGGCGCTTC	59.95	TTTGGTTCTCTTGGCTCAAA	58.47	176	GR707150	N/A
InDel1479	GB49641	GCTTGGCTCCTGAAAACAAC	59.86	CGCCATCGGAAAATAAATGA	60.77	222	GR707043	inositol-3-phosphate synthase isozyme 2 short=mip synthase 2
InDel1480	GB49646	CAATGGAGAAGAAAAAGGTTCG	60.1	CAATCAAATCACCCAATTTGC	60.18	135	GR707041	N/A
InDel1481	GB49678	ATTTTGGTGGTGACCCCTTC	60.98	CAATAAACCCAGTCGGATGC	60.33	201	GR707025	N/A
InDel1482	GB49679	GAAGCAGATACCGGGATGAA	60.04	AGTTTGAGGCTGTTGCTGCT	60.2	183	GR707025	N/A
InDel1483	GB49806	GGCAATTTATCAAGCGGACA	60.97	TCGATTTAGACCCTGTTGATGA	59.57	113	GR706912	N/A
InDel1484	GB49807	TCGCTTGGATTTGCTATGC	59.93	GCTCGAGAAAGGTGAAATCAG	59.07	211	GR706911	cytochrome c oxidase subunit 5c
InDel1485	GB49816	GGTTCACCCTGTGAGGGTAT	58.72	CAACATGAAAAACAGAACAATAGCTT	60	185	GR706908	tubulin alpha-1 chain
InDel1486	GB49829	TGTCTTCCTGGCCTTCTGAT	59.8	CACAGCAGAAGCATCTTCACA	60.19	198	GR706902	N/A
InDel1487	GB49833	CATCAAGGGGAGTCCTTCAA	60.04	GCACTGCTCATCACAAAGTAAAA	59.46	206	GR706901	N/A
InDel1488	GB49893	CCCAATTTCATTTCCAAAGC	59.39	GAGGGGAGGTGGTAGGAGAC	59.93	197	GR708571	N/A
InDel1489	GB49908	TCATCTTGCGTGGTTCTTTT	58.35	TGATCACAAAGTTGAGCTATTTTCA	60.17	167	GR708565	cellulose synthase a catalytic subunit 7 short= esa7
InDel1490	GB49958	AAACTGGCAGCTTTGTACTGTG	59.49	TTTAATTCATTACATAAAAACAGAACG	57.26	109	GR708544	mlp-like protein 34
InDel1491	GB49987	TGAAGAAAGTGTTCGGAATTGA	59.72	TCCAAAATTGGACAACCAAG	58.45	222	GR708532	probable glutathione s-transferase
InDel1492	GB50002	GCTTATTTCGGCCTTGTTTTT	59.64	ATAATGGTAAAGTAATGTAGGCTCTCA	58.03	100	GR708525	N/A
InDel1493	GB50014	GCCGGAGTGAAAGACAAGAC	59.85	TTTACCAGGGATCGTGCAAT	60.33	207	GR708460	sumo-conjugating enzyme sce1
InDel1494	GB50068	AAAGATGGTGTGGAGCTTGG	60.11	TGGAAATTAAAACACTGAAAACAAA	59.07	123	GR708438	N/A
InDel1495	GB50112	AACAAGCCTCTTTGCTTTTGG	60.76	TGAATTCATAAACTCAAGTAGAAATGA	57.68	100	GR708421	ubiquinol-cytochrome c reductase complex kda protein short=cr6
InDel1496	GB50153	TTCACTGCAGTTGCGGATTA	60.4	CATAATTGCGATGTGAAGTGGT	59.89	164	GR708345	rpm1-interacting protein 4
InDel1497	GB50175	TGCTGGTCAAGTTGTTGCTC	60.03	CGCAACATGGAAGACAAGGT	61.1	194	GR708334	anthocyanidin reductase short=
InDel1498	GB50206	TCCATCAACACCATCACACA	59.33	TGAGGGAATGCTTGGAGTTC	60.19	202	GR708321	N/A
InDel1499	GB50241	AGAAATGAGGCTGTTCCTTCC	59.71	TGGTACATGCGATTTCTGGA	60.07	195	GR708303	N/A
InDel1500	GB50301	TTGCTCAGGAGTTTGGAACC	60.23	CCGTTTGCAGTGAAGACGTA	59.9	193	GR708218	domain-containing gpi-anchored protein 2 flags: precursor
InDel1501	GB50304	TCATCAATAGCAGCAATCAATAAAA	60.01	TATCTCAGCCTCAGGCAAGG	60.49	124	GR708217	N/A
InDel1502	GB50345	AGGAGATGCAAAAGCTTCCA	59.96	TGTTCGATCAAGGCAATCAA	60.2	201	GR708197	phosphatidylinositide phosphatase sac1
InDel1503	GB50409	AACCCTTCTTTTCCCCCTTT	60.16	TGTAAGCTTTGCCATGTTGG	59.73	173	GR708109	germination-specific cysteine protease 1 flags: precursor
InDel1504	GB50424	AATCCACCACCACCAGACC	60.65	ATCATGGACGAGGCTTGTGT	60.54	184	GR708103	N/A
InDel1505	GB50485	GTCGGTGCAGATCTTGGTG	60.26	GTCCCGGTTCAGGAATTTTA	58.88	190	GR708078	N/A
InDel1506	GB50515	CATGGGATTTCGAGATTTGG	60.27	GGCGAAGCTGGGAAAATATAC	59.95	160	GR708065	uncharacterized gpi-anchored protein at1g27950 flags: precursor
InDel1507	GB50529	AGTGCTGCATTCACAACCAA	60.31	ATTCGTCCGATGGTCTTACG	59.96	198	GR708058	serine threonine-protein kinase sapk3
InDel1508	GB50554	CCAATGGCCCAAATGTATCT	59.65	CCCTCTCGTGTTCATCGTTT	60.11	204	GR707989	uncharacterized membrane protein at1g16860
InDel1509	GB50609	TCGCCAACCAGAATTAAACC	59.94	AACCCTCCTTTGTAACAGGTCA	59.9	194	GR707968	malate dehydrogenase mitochondrial
InDel1510	GB50622	TTCAAGATACTCCGCTTTTCG	59.48	TTCATAACCCAACCCATTCC	59.48	152	GR707962	serine threonine-protein phosphatase pp2a catalytic subunit
InDel1511	GB50655	TCGAAATCCGCTAAGGAGTG	60.34	TGCTACTACCACCAAGATCTGC	59.41	205	GR707947	N/A
InDel1512	GB50670	CCACTTCTTTGGTATCGACTTCA	60.52	GTAGAAGCTGAGCCGGAGAC	59.19	100	GR707940	N/A
InDel1513	GB50682	TTCTCCACCTCCTGCAACTC	60.39	GCGAGGTCAATGGTGTTTGT	60.97	197	GR710743	N/A
InDel1514	GB50717	GCTCAAGAAACGCATCCCTA	60.35	TGGCACGCAAATACTTAGCA	60.41	182	GR710727	betaine aldehyde dehydrogenase chloroplastic short=badh
InDel1515	GB50738	CGTGGCCTATCGATCCTTTA	60.05	GCTCACGTTCCCTATTGGTG	60.52	199	GR710717	N/A
InDel1516	GB50766	CCTTCAAATTTAAGATTTTCATGTTTT	59.35	AAAAGCCAGCACAATAATTTGA	58.81	108	GR710706	elongation factor 1-delta 2 short=ef-1-delta 2
InDel1517	GB50810	GAGAGCAAAAGCACGAGACC	60.14	TTCGGGGATGCTGTTATAGG	59.92	218	GR710687	protein e6
InDel1518	GB50821	TCTTCCTTCAGGATTGTTCAGA	58.91	CCAGCCAGTCTGGAAAGTGT	60.3	192	GR707875	N/A
InDel1519	GB50890	TCTGTGATTTTGGGTCACGA	60.09	GCACGCTCGAATTTTGTTCT	60.4	204	GR707845	N/A
InDel1520	GB50906	CCTTCTTTTGAAGGGGTGGT	60.33	CTTTGCCCTGAAAATGATCC	59.51	145	GR707839	ras-related protein rabc2a short= 2a
InDel1521	GB50930	AACTCCTCGTTTCGTCCTCA	59.84	TAGCAGTTGAGGCCGAGTTT	60.01	193	GR707830	N/A
InDel1522	GB50991	TTGGTTGGAGAAAGGTGGTC	59.94	AACCCAGGCATTTGCTTTTA	59.59	208	GR710613	transcription factor cpc
InDel1523	GB51033	AGCTCCTGCACCAGTAAAGC	59.64	GTGCTGGTGTCGTGTCATCT	59.74	200	GR710593	N/A
InDel1524	GB51085	CAAGGAGCTCTTGACTGGAGA	59.73	TGCATCAGCAAATCCTAGCTC	60.51	178	GR710570	l-ascorbate peroxidase cytosolic
InDel1525	GB51133	GCGTCGCTGCTGATAAAGAT	60.52	CAAATCCCACATTCTTCCTTG	59.42	213	GR707739	60s ribosomal protein l26-1
InDel1526	GB51205	ACTACACAGGGAGGGATGGA	59.38	CTTACATTTCAGAGAGAGGGTTTTG	59.73	100	GR707706	N/A
InDel1527	GB51254	GGCAGCCATTTACTGCACTT	60.28	TTGAGCCTTTGCCTTCTCTC	59.69	203	GR716109	atp synthase subunit mitochondrial
InDel1528	GB51260	TGATGCTGCCGCATAAAAT	60.19	GCAAGCAACAACCATAACGA	59.74	187	GR716107	-dihydroxy-3-keto-5-methylthiopentene dioxygenase 2
InDel1529	GB51265	GGCGACACATGTGATTGAAA	60.53	TTTTAAAAATCGTTCTGATTTCTCT	57.02	111	GR716105	probable pectate lyase p18
InDel1530	GB51334	GAGCAGTTCCGGTTCTTTACA	59.37	TGGAAGAGTGCAGAAACATCA	59.43	224	GR716077	sterol 14-demethylase
InDel1531	GB51360	CATCACTCAGCACCTTCCAG	59.42	TGCAAAATGTAGATCACCATCA	59.04	127	GR711909	actin-7
InDel1532	GB51390	CCATTTCCAGATTCCATAAAACA	60.06	AGCAAAACAAAAACCCACCA	60.38	207	GR711895	probable receptor-like protein kinase at5g15080
InDel1533	GB51421	ATGAGATAGCTCCGCGTGAT	59.83	ACCATGGGTTATTGCTACGC	59.85	204	GR711883	N/A
InDel1534	GB51539	CCATGATCTCCACCATTCCT	59.74	TGCCAACATTTCTCAACTGG	59.69	193	GR711777	acyl- chloroplastic
InDel1535	GB51573	ATGCAAAAGGCAAACGCTAC	60.27	CACTTGTTTCTTGTAAATTCATTGTG	59.11	100	GR711761	N/A
InDel1536	GB51585	GCTCCTCACTGGCATATGGT	60.1	ATGCCTTCAACCGTGTTGTT	60.42	205	GR711756	fasciclin-like arabinogalactan protein 7 flags: precursor
InDel1537	GB51612	CCCTTGCCCTGTCAAAGATA	60.07	TTTTTATTGGGAAGTTGAGAAACC	59.78	223	GR711744	N/A
InDel1538	GB51613	GGTGGTATTTGCCGTCTTCT	59.06	TCACAGTTCACAACAGCCTAAAA	59.84	202	GR711743	N/A
InDel1539	GB51622	GTTCCTTTGACCACCACCAC	60.26	AACGGTCCTCATACCAGCAG	60.13	202	GR711739	cytochrome c1- heme mitochondrial
InDel1540	GB51662	AAGAGTTCTAGTTTTAGGAGTTTCCTG	58.39	AGCATGCCTTTGTTCTGACA	59.44	118	GR714180	N/A
InDel1541	GB51688	TTAAAAGGCTCTGCGTTGTG	59.11	GGTATTCCATTAAAGAGACAAATCG	59.36	130	GR714170	udp-glucose 6-dehydrogenase short=udp-glc dehydrogenase short=udp- short=udpgdh
InDel1542	GB51726	GCAAGAGATTCCCATGTTCC	59.49	CCCAGAAGATCCATTGGTCA	60.86	175	GR714155	probable aquaporin pip2-2
InDel1543	GB51731	ACTTGATCTGCATGGCAGTG	59.86	ATGGCTTGTTGCTTCCAAGT	59.74	194	GR714153	N/A
InDel1544	GB51760	AGCCATTGCTTTGAGCTTCT	59.22	TGGGTAAATGAAGGGGAAAA	59.25	148	GR714140	N/A
InDel1545	GB51790	CCAAATTCCCCACATTTCAC	60.03	CATCGTCGTCGGAATACACA	60.54	196	GR713306	rop guanine nucleotide exchange factor 1 short= 1
InDel1546	GB51805	CCATCCTCCGACAGTCACTT	60.11	GCCATTGGAAAGCAGAAAAG	59.82	201	GR713301	auxin-induced protein 15a
InDel1547	GB51819	GTCATTGCTGGTGCTGAAGA	59.99	CTCTTTGCAATTCTGGTTTGG	59.73	194	GR713294	N/A
InDel1548	GB51834	AACTCTGCCAAAAGCCTCAA	59.99	GGAAGAGTAACGGCAGAACAA	59.37	194	GR713287	N/A
InDel1549	GB51907	CATCATCTTGATCTGGTTTTGG	59.43	TCTCAAAATTTACACAGCATCCA	59.64	180	GR714076	chitinase-like protein 2 short= 2 flags: precursor
InDel1550	GB51926	TACCTGCCCCTTCTGAGGAT	60.98	CACAGCTCGCTCAAAGTCAC	59.78	203	GR714068	annexin d7
InDel1551	GB51946	GTTCATTTTGGGGTGTGCTT	59.84	GAGCTGCACAACTTCGGTATT	59.4	138	GR714061	40s ribosomal protein s10-3
InDel1552	GB51960	TTTCCTTCATTTTCCGACTCA	59.67	TGTCCTTTGCATCTCCTCCT	59.8	202	GR714055	26s protease regulatory subunit 6a homolog a
InDel1553	GB51965	AAGATTCCAAGGGGACCATTA	59.65	CAAACTTTTTGAACCCATTGTG	59.4	196	GR714053	N/A
InDel1554	GB51972	CAGACCAGCAACGTCTCATC	59.42	CGCTTTCACGTTATCAATCG	59.33	200	GR714050	polyubiquitin contains:
InDel1555	GB52014	GGGTCCCTCTCTGTCTCCTC	60.2	TTGGAACCATTTCAGATGACC	59.78	182	GR714033	N/A
InDel1556	GB52027	TCCAACGAAGCAAAGAGAAGA	60.12	CGCATGCAAATCGAATAGAG	59.42	203	GR714027	N/A
InDel1557	GB52029	CGCTGTTTAGCTCGGATTTC	59.98	CAATACCCGAATAAATTAAGTCCCTA	59.91	101	GR714027	N/A
InDel1558	GB52036	AGCATATCGGATGGTCAAGG	59.92	AAACGTCGTCGTATTGCTCA	59.35	200	GR714024	polyadenylate-binding protein-interacting protein 2 short=pabp-interacting protein 2 short=poly -binding protein-interacting protein 2
InDel1559	GB52083	TGGGAATTTGTGGGGATATG	60.38	CAATATCGACCCCATCCTTG	60.15	216	GR715994	protein ethylene insensitive 3
InDel1560	GB52101	AATGGTGGTGCTGTTGCTC	59.7	AAGGCCACTGCACACTAACC	60.18	188	GR715985	N/A
InDel1561	GB52124	GGGAGTTGGGAGAGAAGAGG	60.19	TTATAGTGGCCCTTCCATTG	57.58	185	GR715973	chitinase-like protein 2 short= 2 flags: precursor
InDel1562	GB52150	CCTGAATCACGAGGATTTGC	60.6	GCCTCTCATGCAGCCAATA	59.92	197	GR715961	N/A
InDel1563	GB52226	TCGGTTTGCACCAATATCAA	59.93	AGTCAACTTCGCCCACATCT	59.73	200	GR713939	protein stip1 homolog
InDel1564	GB52237	GTCGACGATGTTGACACACC	60.01	TTCAGACCCTAAAAAGCGAAA	59	198	GR713934	N/A
InDel1565	GB52247	CTGCTCGTAAAGGGCATGTT	60.27	GAGTAGGGTAATTGAGTTACAGATGC	58.78	123	GR713931	brassinosteroid insensitive 1-associated receptor kinase 1 short= 1 short=bri1-associated receptor kinase 1
InDel1566	GB52363	CCTACTCCTAAAATGTTGAAGACGA	60.06	TTCCATAGTGCCACGAAAAC	58.63	100	GR713177	N/A
InDel1567	GB52391	AAGGCGCTTCTTCATTCATC	59.42	GAATTTGCCATAGCCCTTGA	60.04	201	GR713167	dihydrolipoyl dehydrogenase mitochondrial
InDel1568	GB52398	AGAGTGGCGGTCTGTGAAGT	59.91	TCCTGACAGAAGAAATCGCATA	59.85	136	GR713165	olee1-like protein flags: precursor
InDel1569	GB52453	CAAGAGCTGCTTTGAATTCGT	59.65	GCCATAATTCAGCCAGGAAA	60.04	192	GR713841	shaggy-related protein kinase delta
InDel1570	GB52497	TGAGGAGAGGAGGATGTTGG	60.19	GTTTCTCGATGTGGCACCTT	60.12	190	GR713822	N/A
InDel1571	GB52528	AATCCGAGCATACTGCATCA	59.26	GAATTGGGGTGACTGTGTCC	60.22	199	GR713811	cation transport regulator-like protein 2
InDel1572	GB52553	TGACTCCCACGTCCCTGTAT	60.39	CAAGTGCTCCAACAAATGGA	59.69	193	GR713801	aquaporin pip2-7
InDel1573	GB52555	GCAGTTGGAAGCTCTGCATT	60.55	GCGACAACTTCAAGCTCCTT	59.62	211	GR713800	N/A
InDel1574	GB52565	GAGAAGAAGAGGATCAAGAAAAGAA	58.76	CCAAAAACTCCAATGAAAATTACAA	60.45	101	GR713796	N/A
InDel1575	GB52614	CGAATTTCGGGGATCAAATA	59.73	ATCATGAGCCTCCAATGCTT	59.66	204	GR715879	hydroxymethylglutaryl- synthase short=hmg- synthase
InDel1576	GB52620	CTTAAGCGCGCGACCTATAC	60.03	CCGTTCACATGGAACCTTTC	60.35	193	GR715877	N/A
InDel1577	GB52629	GGCTTATCTTGGAAAGGGTGT	59.47	CGCCACCAAGATCAAAGACT	60.26	203	GR715874	heat shock 70 kda protein mitochondrial
InDel1578	GB52634	GCATCAATTTATGTACTTGGTTTGG	60.81	CCACCAACAATCACAACCAG	59.85	131	GR715871	probable voltage-gated potassium channel subunit beta
InDel1579	GB52688	TTTTGAATTTGGTTTGCAATTTT	59.76	TCCAAAACATCAGCCATCAA	60.05	144	GR715846	N/A
InDel1580	GB52700	GAATAATGTGCGTGCATTCC	59	AAACATAAATCAAGCCAAGTGACA	59.94	146	GR715841	N/A
InDel1581	GB52703	GGCCCTTGCCAAGAGTATTT	60.45	GGTCCAGGCAGCATATTCAC	60.49	209	GR715840	N/A
InDel1582	GB52711	TGAACCTCCAAAGAAGGAGAA	58.9	ATAAACCGGTGGTTTTGGTG	59.59	148	GR715836	N/A
InDel1583	GB52730	CGCTGGAGCAGTATGAAACA	60.01	AAATGGTGTCTACATTGTGTTGAA	58.48	195	GR713723	v-type proton atpase 16 kda proteolipid subunit c2 short=v-atpase 16 kda proteolipid subunit c2
InDel1584	GB52736	GACCAGTTGGGGACTTGAAA	59.94	TTTCCATATGTAAGCTTCTACACAAAA	59.58	139	GR713721	probable beta- -xylosyltransferase irx10
InDel1585	GB52762	TGTTGGACACTCCTGGACCT	60.56	CCATAACCCACCCTCATTCA	60.57	197	GR713710	acetolactate synthase chloroplastic
InDel1586	GB52789	TCTGTCTTTTGGCCTCTCGT	59.99	GCCTTCTCTGGGTTCTTCCT	59.82	201	GR713695	cyclin-d3-1
InDel1587	GB52848	CTTCACATCACACTGAATCTTCTTT	58.88	CCTGGAGTAGTGGAGGGGATA	60.33	155	GR713083	N/A
InDel1588	GB52887	TAAGCCATGCTGCTCTCTCA	59.85	TTGCCTCCAACGTTCACAT	60.1	202	GR713061	burp domain-containing protein 3 short= 03 flags: precursor
InDel1589	GB52888	CCATGAAGACCCGAATGTG	59.9	CTGCCTTCAGTGATCCAGGT	60.26	200	GR713061	burp domain-containing protein 3 short= 03 flags: precursor
InDel1590	GB52900	CGCCATTAGCGAAACTCTCT	59.62	AGTGTTACCCACCGATCTGC	60	196	GR713054	N/A
InDel1591	GB52955	CCGCTTCTTGTTGGTGATTT	60.11	GTCCGACATGCCCTATAACC	59.27	190	GR713029	3-methyl-2-oxobutanoate hydroxymethyltransferase
InDel1592	GB52958	CTGTTGGCAGGTCTGTTGAA	59.87	TATTGAATTGCTGGCCTGGT	60.47	180	GR713027	N/A
InDel1593	GB52972	GGAAAGAAGACCCTGTTGAGC	60.24	AAACTCCCCACCTGACAATG	59.82	221	GR713606	regulator of rdna transcription protein 15
InDel1594	GB53010	CAGAGCATGGTTGTGGATTG	60.11	TCCGATGATGGTTGGATACC	60.55	108	GR713589	non-specific lipid-transfer protein short=ltp
InDel1595	GB53013	AAATCCGATCGCAGTGGTAT	59.42	AATGAAGCAGCTCTGGCTGT	60.16	194	GR713587	protein fam206a
InDel1596	GB53052	AACATGAGGATTGCCTTTCG	60.07	TAGCTAGCCAGCCTCCTTCA	60.25	199	GR713571	amp deaminase short=
InDel1597	GB53137	CTGGGCAAAGCCTTCAAGTA	60.38	CCTCTCCATTTTCCGTGGTA	59.93	202	GR715755	serine threonine-protein kinase ctr1
InDel1598	GB53165	TTTCCTAGATGCGGTGAACA	59.27	AAAACAAATCCAGGGAAGCA	59.55	165	GR715744	26s protease regulatory subunit 7
InDel1599	GB53183	GTCATGCCGTCGGTGATATT	60.75	ACAAAAGCTACCGAGCAACG	60.44	196	GR715735	40s ribosomal protein s23
InDel1600	GB53197	CCCCAGTGAACTACCCCAGT	61.19	AAACACACTGCAAGCAACCTT	59.83	138	GR715730	casp-like protein f16
InDel1601	GB53233	GGAAGAGAAAGATGCGCTTG	60.1	CTACCTGCTCCACCATTTCC	59.55	185	GR713492	shaggy-related protein kinase delta
InDel1602	GB53299	GATTCCCACTGTCCCTGTCT	58.95	CCTCCGATTCACGGAATAAGT	60.33	207	GR713462	N/A
InDel1603	GB53341	CAATTGTTCTCGTGCTTTGC	59.47	GCGATCAGAGGGTGAGAGAG	60.1	232	GR713443	glyceraldehyde-3-phosphate dehydrogenase short=gapdh
InDel1604	GB53409	GCTTGTTAAAGACTTGAAATGGTTT	59.22	CCTGTTGGGCATTTACAAGTT	59.01	137	GR712945	tubulin alpha-2 chain
InDel1605	GB53420	GCACCAAGTTGCCCTGTTA	59.71	AGTAATGGTTGGACCGGATG	59.67	189	GR712941	probable wrky transcription factor 40
InDel1606	GB53437	TGCAAAGCTCGTTGTTGATT	59.47	AAAGGGAGGAAAGGTGTGGT	59.83	208	GR712931	cdpk-related protein kinase
InDel1607	GB53441	ATGGCTGCAAATGTGGAGAT	60.49	CCAAGCAACCATGGATACAA	59.4	180	GR712930	metallothionein-like protein type 2
InDel1608	GB53512	CAGCAGATTTCCAACCATCA	59.65	TCAACATTGAACCCGGCTA	60.06	202	GR713368	N/A
InDel1609	GB53522	CATGATAACTCGACGGATCG	59.1	CCGTGTCAGGATTGGGTAAT	59.67	209	GR713363	N/A
InDel1610	GB53529	CGGCATCGAACAACTATTGA	59.69	GAGCCATTGCGTCGTAGATT	60.24	194	GR713361	fasciclin-like arabinogalactan protein 17 flags: precursor
InDel1611	GB53549	TCCGGATGGTTTGATTGTTT	60.17	TTTCAAACCCATTTGGTCATC	59.65	170	GR713352	adenosylhomocysteinase 1 short= cyase 1
InDel1612	GB53555	GGTACCAGGATTCTTGTTCACAT	59.27	CAACAAAGGTTCATTTCGTCAA	60.01	141	GR713350	copper chaperone for superoxide dismutase
InDel1613	GB53565	CGATGCATCTACCTTGTGGA	59.67	GTTGGCTTTGGAGGGATGTA	59.93	206	GR713346	3-ketoacyl- synthase 6 short=kcs-6
InDel1614	GB53577	ATTGCCAATTCTGGGTCATC	59.76	CAGTCCGGTCCTTCTTTGTC	59.7	215	GR713341	formate mitochondrial
InDel1615	GB53586	ATGGTTGGCAGATCCAGCTA	60.62	ACCCTCAGCTGTCTCTCTGC	59.74	195	GR713338	coatomer subunit epsilon-1
InDel1616	GB53587	GGGAAGGCTGTCTGCTGTAT	59.31	ATGCACGCTTCACAAGAATG	59.87	202	GR713338	coatomer subunit epsilon-1
InDel1617	GB53666	CGGCAACGAGTCCTTAAAAA	60.24	GCTCAAGCCAACATGGAAAT	60.08	193	GR715642	acyl carrier protein chloroplastic short=acp 1 flags: precursor
InDel1618	GB53691	AGAATCAGCGGGGAAAGAAG	60.7	CCCACCTGACAATGTCTTCC	60.36	226	GR715627	regulator of rdna transcription protein 15
InDel1619	GB53746	GGGAAAGAAGACCCTGTTGA	59.11	AAACTCCCCACCTGACAATG	59.82	222	GR715602	regulator of rdna transcription protein 15
InDel1620	GB53800	TTTCATGCCTTTCAAACTCAAA	59.74	GGACAACCAAAAGCAAAACA	58.65	122	GR711360	60s ribosomal protein l38
InDel1621	GB53832	AGAAGGACCCTCCTGCATCT	60.22	TGATGTTGGGATGGAAAACC	60.56	195	GR711345	ubiquitin-conjugating enzyme e2-17 kda
InDel1622	GB53872	GGTCGTAAGATCATTATTGACACCT	59.7	GCAGCCTGCCTAACAATGTA	58.94	119	GR711677	s-adenosylmethionine synthase 2 short= et synthase 2
InDel1623	GB53940	ACCGCTATTCCCGACCTATC	60.31	ACCTCCTGCAAAAGGGCTAT	60.1	217	GR711643	ubiquitin-conjugating enzyme e2-17 kda
InDel1624	GB54014	GAAATGGCGACTGAACAACC	60.5	CATCATCGTCATCCCATTCA	60.29	166	GR711260	N/A
InDel1625	GB54029	CTCCTAACCCAGCTGCACTC	60.01	GTTCAAAGACCGCAAACCAT	59.98	196	GR711252	granule-bound starch synthase chloroplastic amyloplastic
InDel1626	GB54125	GAACCAAGATTCCGTCAAGC	59.68	ATTGGATTCGGGTTCCATTT	60.38	123	GR711562	glutamate synthase 1 chloroplastic
InDel1627	GB54168	AGTTGAACTCTTGCGCCTTC	59.62	TTGTAGGGAAACAAATTAAGTAGATGA	58.72	153	GR711544	N/A
InDel1628	GB54181	TCCTGCTCATTTGGGCTCTA	60.87	TGAGTGCCTCCATGTCAGTC	59.83	194	GR711538	rab gdp dissociation inhibitor alpha short=rab gdi alpha
InDel1629	GB54311	TGTGGCCTTTGCTGATAATG	59.69	TGCAGTGATCTTGTTCTTAGGATT	59.33	139	GR711130	stem-specific protein tsjt1
InDel1630	GB54319	GCCTTCTTCGAATTTCCTCA	59.39	GGCCATCCTCAAGTTGCTTA	60.21	186	GR711126	polyubiquitin 11 contains:
InDel1631	GB54343	TGAAACCACACACGCACTCT	60.36	GCAACAACAGTTCCCCAGAT	59.97	191	GR711117	outer envelope pore protein 16- chloroplastic mitochondrial
InDel1632	GB54364	TGGTACATGCGATTTCTGGA	60.07	AATGAGGCTGTTCCTTCTCG	59.43	192	GR711107	N/A
InDel1633	GB54378	CTTATCGCCATCAGCATCAG	59.4	TCAGCGTTAAAAGTGGGAAAA	59.74	192	GR711102	gpi-anchored protein lorelei flags: precursor
InDel1634	GB54385	ACTGCTGTGTGGCTATCTGTG	58.97	TCGTTTCTTTATTTGAATGTCTGAA	59.24	109	GR711099	tubulin beta-6 chain
InDel1635	GB54395	ACACAACGCATAACTCTGGAA	58.3	GCGGTGTCAACATCCCTTAC	60.38	156	GR706882	non-specific lipid-transfer protein short=ltp
InDel1636	GB54397	AGGACATGCCTTTGTGTTCC	59.97	CAGTGCAACCTTATGCTTAAATG	58.88	194	GR706881	gibberellin-regulated protein 4
InDel1637	GB54449	CTGGGACCTTTGCAAATCAT	59.93	GCACTGTTCACGTTGCACTT	59.95	206	GR706858	cell number regulator 8
InDel1638	GB54475	CTTCACCAACACCATCAACG	60	CTCCATATGATGGGGGACTG	60.15	213	GR706847	N/A
InDel1639	GB54491	CCTCAAGTCCCATCCTACCA	59.92	CGTTGCAGATCTGAAGTGGA	59.98	210	GR706840	ribonuclease h protein at1g65750
InDel1640	GB54636	GATTTCCTCAAGGGTGATGG	59.34	CCCTCCCAAATACAACATGC	60.19	199	GR710991	peptidyl-prolyl cis-trans isomerase h short=ppiase h
InDel1641	GB54650	CTCCCACCTAACCCTGTCAA	59.96	GTGGTGCCAAACGTGATAAG	59.05	180	GR710986	bahd acyltransferase dcr
InDel1642	GB54661	AACTAGCCCCGAAAATGGAT	59.8	TCGGCCTTCAAAGTTCTCAT	59.81	191	GR710980	N/A
InDel1643	GB54671	GAAGGCAATGGGTGGAGTTA	59.93	TCTCCCCTCTCAAAGACGAT	58.82	200	GR710919	-alpha-glucan-branching chloroplastic amyloplastic
InDel1644	GB54709	AGCAGCAAAATCCGAAGAAA	59.96	GAAAATGGGGTCTAAAAATCACA	59.26	202	GR710904	fasciclin-like arabinogalactan protein 7 flags: precursor
InDel1645	GB54737	GGAAGAAGATGGGGATGGAT	60.1	ACAGGCTGAGAAGGACCAAA	59.84	216	GR710892	N/A
InDel1646	GB54739	AGTGGCAGAAATTCCCAAGG	61.37	GGCCCCATACCATTGCTAAC	61.44	197	GR710892	N/A
InDel1647	GB54806	CGGAAAAGTACGAGCCAAAT	59.22	CGGCGTTTTCCCTTCTCTAT	60.57	194	GR710863	e3 ubiquitin-protein ligase xbat35
InDel1648	GB54824	TGGTGAGAACTACTAGAGTCCCATT	59.62	AAAGCAATCTCACCAACAACAA	59.65	176	GR716823	trafficking protein particle complex subunit 6b
InDel1649	GB54875	GCCTTCCCATCGACCTTAAT	60.29	TCCAAACAATCTAAGTCAAGACACA	60.08	156	GR716800	14 kda proline-rich protein flags: precursor
InDel1650	GB54918	TTTTGGATAGTATCTTCTGTTATGCAA	59.54	CCATCGGCCATCATTAAAATA	59.65	105	GR716783	60s ribosomal protein l6
InDel1651	GB55014	TCCAGGAAGAAACCTGCATC	60.19	CGATTGGAACATCAGTTCAGAG	59.73	208	GR710774	fatty acid amide hydrolase
InDel1652	GB55040	TGCTGGTCAAGTTGTTGCTC	60.03	CAATAGGGGCATCAAAGCTC	59.67	165	GR710762	anthocyanidin reductase short=
InDel1653	GB55158	TTGTTTTCAACGCTGTTGGT	59.22	ACAGCCACATCAGTGTGCTC	59.9	199	GR716675	tubulin alpha-2 chain
InDel1654	GB55166	TCAATTGCGTAGTATATCAGATGG	58.25	CTCTCCGTAACCCAAACCAA	59.96	175	GR716671	N/A
InDel1655	GB55255	TGAGAATGAGAAGCCCAAGC	60.48	CCACAAGCATCAAATGTGGA	60.52	197	GR710664	-oxoglutarate 3-dioxygenase
InDel1656	GB55275	TGGATGGCTGGTTCTCTTTT	59.67	AACACAACCATATTCTTAACACACAA	58.88	169	GR710655	N/A
InDel1657	GB55293	CCTGAGGAGTTTGGATCTGG	59.65	GTTCGCCATATTCGGGTCT	59.91	205	GR710648	N/A
InDel1658	GB55303	CGAGGAAGAAGGTGAAGGTG	59.84	ATGCTGTCCTGGGAGTTTGT	59.58	187	GR710644	phosphoprotein ecpp44
InDel1659	GB55312	TCCTTGGATGCTGGTAATGG	60.85	GGATGCACCAAGAAAGAACC	59.53	184	GR710640	N/A
InDel1660	GB55453	CGCGCATGAATGGATTAAC	60.05	ATTTCAATTTCGCCCGAGAG	61.43	186	GR716540	N/A
InDel1661	GB55473	GAAAACCCACAAGGTTGCTC	59.57	CCCCCAGATTCATACACCAG	60.19	133	GR710564	N/A
InDel1662	GB55505	GCATTTAATCATCTCCCTCCA	58.99	TTGGCTCAAAAGCAAGATACAA	59.89	103	GR710551	N/A
InDel1663	GB55621	TCGCTTTTCTCTTCACCCTTA	59.1	CATCATCGTGCTTGAAGTCG	60.41	201	GR716468	N/A
InDel1664	GB55642	AGAAATGGCAATCGGTTGAA	60.45	TCATTTAAAGACAAAGCATAAACACA	59.22	151	GR716461	protein dehydration-induced 19 homolog 7 short= i19-7
InDel1665	GB55664	AAAGCAACATGAATTTGGTCA	58.13	TCAAACATAAACAAATTCAGACACAA	59.86	200	GR716453	N/A
InDel1666	GB55673	CCTTTGCTGCAATTTAGTTTTG	58.98	TTCAACGCAATGTCGATTGT	60.12	143	GR716448	N/A
InDel1667	GB55677	AAAACCGACCACTGCTTCAC	60.16	GCTGCCACCAAACAGGTAAT	60	193	GR716446	protein spiral1-like 3
InDel1668	GB55692	TGCCCAAAGCATATCAACTG	59.69	CAACACAAAAGCGTTAAATCCA	60.03	215	GR716439	acyl carrier protein chloroplastic short=acp 1 flags: precursor
InDel1669	GB55696	CCCCAAATTTCTCGACTTCA	60.04	ATGGAAGCGTGGATTCAAAA	60.45	205	GR716437	N/A
InDel1670	GB55698	CATGAGGAAGAGCATCACCA	59.79	TCCGGAACTTCTCCATGAAC	60.05	124	GR716437	N/A
InDel1671	GB55735	ATTGGGCTAAGGGGCATTAT	59.66	TGGGAAGACTGAGAACGTGA	59.39	211	GR716419	tubulin beta-6 chain
InDel1672	GB55748	AACCAGAGGAAGTGGTTGTCA	59.61	TGAATTGGTTCAGCTTTTGC	58.9	223	GR712845	protein sgt1 homolog short= 1
InDel1673	GB55754	TTGGCATACACGGAGTTGAA	60.11	ATAGGGTCAGACAGCCTCCA	59.68	206	GR712842	N/A
InDel1674	GB55755	TCAACCCAAGGATGTTGCTT	60.49	CACCCAAACGATTTTGAAGAA	59.96	111	GR712842	N/A
InDel1675	GB55799	CCTTCTCCTGCAATGGCTAC	59.84	GCTACTCCCCTCATCACCAG	59.68	178	GR712824	N/A
InDel1676	GB55803	ATACGCGTCAAGGTCTTTGG	60.13	AACAAGCCCAAATCAAACCA	60.34	209	GR712822	N/A
InDel1677	GB55805	TTGCATTCAGGACAAAGGTCT	59.73	CTTAGCCCTGTCGGTCTTGT	59.35	200	GR712821	ubiquitin-conjugating enzyme e2-17 kda
InDel1678	GB55806	TGTACGAATCAATGAAACAGTATGTG	60.22	CCATACAAACAATTAAGGCAACG	60.61	101	GR712821	ubiquitin-conjugating enzyme e2-17 kda
InDel1679	GB55823	GAAGATTGTGTGGTGGATGG	58.77	GCTCTCCTTCCAAGTCCAAA	59.4	200	GR712811	cytochrome p450 81f1
InDel1680	GB55843	CGAAGGTCAGGGACGACTAC	59.72	CCCAAGCAGGAAATCAACAT	59.93	196	GR712802	N/A
InDel1681	GB55849	GGTGGGAGAGTAGAGGCACA	60.26	ACAGGTTGATTGGTGGGAAG	59.82	187	GR712798	N/A
InDel1682	GB55851	TTCTCCTGTGAACATTGATTGG	59.97	CCCCATATCTGAATTCTGAACC	59.67	133	GR712798	N/A
InDel1683	GB55917	TCCAAAACAAGGAGGAGTGG	60.08	TCCGAATTCAGCTTTCTCGT	59.96	143	GR715513	N/A
InDel1684	GB55942	GTGGTGGTGGTGAAAATGGT	60.53	CTGCAGACACCTGTGAATGG	60.31	103	GR715499	N/A
InDel1685	GB55954	AGTACGGCAGCAAGGAATGT	59.76	TAAACCAGGGGAATCACCAA	60.16	186	GR715494	N/A
InDel1686	GB55998	TCATGGTTTGAACTGAGTTGTTG	60.06	TGGCAGAAGCAAATGTCTCA	60.54	116	GR712724	60s ribosomal protein l28-1
InDel1687	GB56018	CATCGTATGGAGGAGGCAGT	60.1	TCCAGAAATCGCATGTACCA	60.07	192	GR712710	N/A
InDel1688	GB56019	CCCACACTGATATGGGGTCT	59.65	CCATGGAGTTGAGAAATGAGG	59.54	178	GR712710	N/A
InDel1689	GB56035	AACCCAATGATTTTACCCCTTC	60.28	AAACACCATTTTACTTCATAACATCAA	59.24	100	GR712703	N/A
InDel1690	GB56087	ACCCATCAGCATGAGGACAT	60.36	CTACGGAGGCAACCATCACT	60.13	210	GR712682	N/A
InDel1691	GB56091	TTGCGAACAGATCTCACATTCT	59.88	TGATTCAGCAGATTGGAGTGA	59.38	118	GR712681	phosphatidylglycerol phosphatidylinositol transfer protein ddb_g0282179 flags: precursor
InDel1692	GB56109	TGGCAAGCCTGAAGCTATTT	59.98	GGGCATGGTTGTATGGAAAA	60.56	193	GR715421	N/A
InDel1693	GB56214	TCCTCACCGGCAAATCTTAC	60.07	GATCAGCTTTGCCACCAAGT	60.26	192	GR715371	elongation factor 1-beta 1 short=ef-1-beta 1
InDel1694	GB56222	GCCAAGCATTCTTCTGATCC	59.78	TTCTCGTCTCTTTGCCTCGT	60.13	206	GR715368	N/A
InDel1695	GB56246	GGTTCCCAAAAGTGCAAGTC	59.57	CCTCCTCCCATTCCCTCTT	60.4	198	GR712608	protein homolog
InDel1696	GB56265	TTCCATCCAGCTGAAGAAAGA	59.94	CCCCTTCAGTTAAAACTCTCCA	59.63	224	GR712600	e3 ubiquitin-protein ligase at3g02290
InDel1697	GB56318	TGGAAATGGACTTTCTGATCG	60.06	AATCAAATCACCCAATTTGC	57.4	175	GR712580	N/A
InDel1698	GB56357	TCGCAAAAGGGAATTTTCAG	60.18	CAGCAGGAATTTGCTTGGA	59.93	207	GR712564	protein spiral1-like 1
InDel1699	GB56384	TCGCTCAATCCAGGTTTTTC	60.19	CACCCGGGAAAATAAAATCA	59.63	180	GR715301	N/A
InDel1700	GB56489	ATCGAGGACGAAGAGGCTAT	57.97	CCACCCATGATCAAAAGACA	59.34	199	GR715255	snakin-1 flags: precursor
InDel1701	GB56530	TGTTGGAGCATCCTCAGTTTT	59.73	GGCTATGATTTACAGATATGATTTCG	59.37	105	GR712488	N/A
InDel1702	GB56615	CTGCCCATTGCTTTGTTTTC	60.62	TTTTGAGTGATTCTCCTGTCTTTG	59.8	183	GR712451	non-specific lipid-transfer protein at2g13820 flags: precursor
InDel1703	GB56640	GGCTTCCATTCCGGTTTTAT	60.15	AAAAGAAAAGGTAAAATGACAAGATT	57.29	129	GR710506	ubiquitin-activating enzyme e1 1 short= 1
InDel1704	GB56684	TATCCCTGTTTCAGGCCATT	59.39	TCAAACACAGTCCAACTTCACA	59.23	192	GR710486	mitochondrial import receptor subunit tom22 homolog 2
InDel1705	GB56709	TGCTGTTTATACGTATCTTTAGCTCAT	58.99	TCCTTTCAAAGTGCCCATTC	60.05	100	GR710474	dehydrogenase reductase sdr family member 12
InDel1706	GB56725	CTTCACATCACACTGAATCTTCTC	57.99	CCAAAGGGGAATGGACACTA	59.78	111	GR710468	N/A
InDel1707	GB56736	GCATGCCATCTAAGGGAGAA	60.18	AAAAAGGATTTATCTAAGCCATTCAA	59.81	140	GR710463	high mobility group b protein 3
InDel1708	GB56750	TGCTGTTAAACGAGATTGATCG	60.26	AATGCCCATGGCACACTAAT	60.22	129	GR710456	serine-threonine kinase receptor-associated protein
InDel1709	GB56774	TGGTGCTGTTTTTATCGTCA	57.76	GACGAAAAAGAGTATCTTATTTAATGG	57.36	100	GR716060	peptidyl-prolyl cis-trans isomerase short=ppiase
InDel1710	GB56784	CCAATGGGCTTGTGCTCTAT	60.1	GAGTCCCATTACCATCCATCA	59.62	201	GR716054	eukaryotic peptide chain release factor subunit 1-1 short=eukaryotic release factor 1-1 short=erf1-1
InDel1711	GB56809	GCGACCAAGAAATCCAGAAA	60.19	CCATTAGCAGCATCATGGAA	59.65	199	GR716043	quinone oxidoreductase pig3
InDel1712	GB56958	TGGGATCAGACGGAGGTACT	59.53	AAAACCCACAAAGGCCAAA	60.33	191	GR713230	N/A
InDel1713	GB56978	GCAAGAATGGTGGTGGAAAC	60.36	CCATCTGACGACCCATTTG	59.9	207	GR713221	N/A
InDel1714	GB57006	CTCGGGCGAAATTGAAATAC	59.55	TCGTTGAGCTCATCTTAGGACA	60.01	202	GR713210	regulator of rdna transcription protein 15
InDel1715	GB57085	GCCGATGAATTCGAGGATAA	60	AGCACCAGCAGAAGCTGTTA	58.83	217	GR715927	heat shock cognate 70 kda protein 1
InDel1716	GB57150	TGGGTATTGTGCCCCATAAG	60.58	CTGAGGCGTTTTTAGGACCA	60.24	191	GR715894	nadh dehydrogenase 1 alpha subcomplex subunit mitochondrial flags: precursor
InDel1717	GB57227	TGAAGCCAGATCACCATGAC	59.64	CCTGCTCCTCTGTCTCATCC	59.94	189	GR713113	N/A
InDel1718	GB57274	TTTCGATTTCAAATTGCATTG	58.66	CAGTTGACGTCCAATCTCTTGA	60.29	140	GR713091	N/A
InDel1719	GB57343	CCACTGGTGGCAAAAAGAAG	60.66	CCTGGTCTTACGAGTCACAGC	59.92	197	GR715810	40s ribosomal protein s8
InDel1720	GB57351	CTCGGAGCTCGAACTCAATC	60.1	CCGATCTCCGATAGCACAGT	60.24	194	GR715806	gdt1-like protein 4
InDel1721	GB57358	AGGAAGGAACTTTGCCATGA	59.67	TTTTCAGCTTTGTACTCAAACCA	58.97	125	GR715803	N/A
InDel1722	GB57366	AACTGCGCGCTAACCTAGAA	60.17	CTTAAGCGCCATCCATTTTC	59.68	143	GR715799	N/A
InDel1723	GB57375	CAGACCAGCAACGTCTCATC	59.42	TCCGAGCTCTCCACTTCTAAA	59.21	178	GR715795	polyubiquitin 3 contains:
InDel1724	GB57380	TGCTTGCTTGTTAGTCCCTTT	59.03	TCAATGAACCCGAAAGAACC	59.91	123	GR715792	mitochondrial import receptor subunit tom6 homolog
InDel1725	GB57390	GCATCCCAATCTGGTAAAGC	59.53	CGGGTCTTTCAGCATTGTGT	61.1	200	GR715787	serine threonine-protein kinase at5g01020
InDel1726	GB57439	CATCAATGGCTTCTTGCTCA	59.95	CCCTTCACCCACCTCAATTA	59.78	171	GR713018	membrane-anchored ubiquitin-fold protein 3 short=membrane-anchored ub-fold protein 3
InDel1727	GB57497	CAAAGCGTCGTGGTTCTTTT	60.28	ATGCATCCTTCTGACCCATC	59.89	205	GR712990	actin-7
InDel1728	GB57529	CCTGTTGGTTCCTTTTGACC	59.42	AAAAAGGATTTATCTAAGCCATTCAA	59.81	106	GR712975	high mobility group b protein 3
InDel1729	GB57560	TTTTCCCACCAGATTCACTTG	59.96	TTGCATTAAAGCTGGCCATT	60.59	194	GR715713	della protein gai
InDel1730	GB57572	GGAGACACCAGACATGACGA	59.67	AACCCTCCTACTCGTGCAAA	59.73	225	GR715708	cyclin-u2-2 short= 2 2
InDel1731	GB57737	TGGCTTAGGTTGCATCTCTG	59.02	TTAGCCGCCATGGTTAACAG	61.01	200	GR712882	phosphoethanolamine n-methyltransferase 1 short= 1 short=peamt 1
InDel1732	GB57752	GGTACCCGTTGGAGCATTC	60.33	CTGACGGTTTTCGGCTCTAA	60.38	181	GR712877	polyadenylate-binding protein-interacting protein 2 short=pabp-interacting protein 2 short=poly -binding protein-interacting protein 2
InDel1733	GB57755	GTCTTGGCCCTCGATTTTG	60.59	CGAATGTTCTGGAGCTGGTT	60.26	188	GR712875	60s acidic ribosomal protein p0-1
InDel1734	GB57817	ATGTTGTCATCGAGGAGCTG	58.83	TGCTAAAAAGGGAAAACCAAAA	59.98	149	GR715593	N/A
InDel1735	GB57959	CGAGCAAGATTTGGACACATT	60.13	TTCTCCTCGCCATCAGACTT	59.95	192	GR712773	N/A
InDel1736	GB58028	ACATCCAGTTGGCTCGTAGG	60.13	AACATATCAGACGCCCCACT	59.43	198	GR712741	histone
InDel1737	GB58084	TGGGTTTAGAATTGGGTTGG	59.66	TCAAAAGTCCAAATGTTTCATTACA	59.81	100	GR715467	N/A
InDel1738	GB58101	TGGTGAGTGGGAAATGTGTG	60.42	AAACATAAATCAAGCCAAGTGATG	59.46	167	GR715459	N/A
InDel1739	GB58134	GAGGCCGCATATTATTTCATGT	60.19	ATTGCTATGCCAGCAAACCT	59.74	105	GR715444	N/A
InDel1740	GB58214	GGCTGGTCCTGTCCTAGCTT	60.79	TCAGAAAGAACTGTAATGTGATAAATG	58.01	140	GR712654	40s ribosomal protein s4
InDel1741	GB58222	ATTGGGCTTATTGGGCTAGG	60.29	TTGTAATGGGCCAAATCTGC	60.84	121	GR712649	N/A
InDel1742	GB58242	CAGAAGGAGGCGTGACACTT	60.44	TTGCTTTTGAGGCACATGAC	59.85	219	GR712640	N/A
InDel1743	GB58334	TCCAAAACATCAGCCATCAA	60.05	CTCTGGTGTTCAGATGATGCTC	59.87	208	GR715348	N/A
InDel1744	GB58381	TCCAACAACGTTCTTCAGTCA	59.32	CAAAGGCTTCAGGGTTTGAG	59.85	205	GR715327	N/A
InDel1745	GB58392	GAATCCCAACATGATGTCACC	60.05	GGCGGTTGACAGGGTTAAA	60.88	196	GR715322	N/A
InDel1746	GB58446	CCCAGTGACAGCTTCTCCAC	60.86	TAGCAGGAGGAGTTGCAGGT	60.01	194	GR712549	N/A
InDel1747	GB58448	TGACCTGTATCCAGCCAACC	60.92	AGCAGAAGAGACCCCGTTTT	60.25	193	GR712548	spermidine synthase 1 short=spdsy 1
InDel1748	GB58469	CGTCGTTTTGTCTGGAGGAC	60.69	TCAAAGCCACCCTGATTTCT	59.67	192	GR712541	pyrophosphate--fructose 6-phosphate 1-phosphotransferase subunit beta short=pfp
InDel1749	GB58481	CCTCTCTGCACTCTTTTTCCTC	59.64	AGGGCTCTACCACTGAAGCA	60.01	184	GR712537	early nodulin-like protein 2
InDel1750	GB58558	ATGCAATGGGGACGTGTT	59.77	CACCATGGAGCAACACACAT	60.45	177	GR712507	N/A
InDel1751	GB58581	TTTCGCTGTTCCTCTAGTTTGA	59.15	TTGGAGCAAAGGTTCATCGT	60.64	199	GR715248	zinc finger a20 and an1 domain-containing stress-associated protein 4 short= 4
InDel1752	GB58598	CCATCTTGGTCTGTTTGGAGA	60.1	AATCCCAGCAGAGAAAGCAA	59.96	177	GR715240	probable inositol transporter 2
InDel1753	GB58623	CAACCCTTTTTCCTTGTGGA	59.94	GAGGATGGATCCTTGGATGA	59.82	202	GR715231	N/A
InDel1754	GB58660	AGGCGCTCTCTTGACATTGA	61.09	GGCACCATCGAACCTAAGTG	60.52	102	GR715213	tubulin alpha-2 chain
InDel1755	GB58677	CCAATGGAAGGGCCACTAT	59.76	TCTCAAAATTTACACAGCATCCA	59.64	108	GR715205	N/A
InDel1756	GB58689	GAGGAGGTTCAGGTTGATGG	59.51	TGCATCTCCACATCTTTTCG	59.8	202	GR715197	probable protein phosphatase 2c 2 short= 2c02
InDel1757	GB58730	CTGGTCCCGGTATTCTCTCA	60.06	TCTCAATGGCTTTCACCACA	60.24	154	GR712429	peptidyl-prolyl cis-trans isomerase 1 short=ppiase 1
InDel1758	GB58751	CCCAAAACTCAGCTCATGCT	60.4	GCTGAGATCAAGACTCATCAAGAA	60.03	178	GR712419	v-type proton atpase subunit g1 short=v-atpase subunit g1
InDel1759	GB58774	TTGCTTGAAGCCAATGCTTA	59.58	GCAACAAGAGTTCCATTTCCA	60.1	155	GR712410	40s ribosomal protein s10-3
InDel1760	GB58778	ACGACGTCCGTATGAGAAGG	60.13	CCTACGAAGAAGGGCTTCAC	58.93	193	GR712408	40s ribosomal protein s9-2
InDel1761	GB58815	TATGGAGCCTCCTTCAATGG	60.03	GCTGTCGCTGTTGTTGTTGT	59.95	196	GR712395	myb-related protein 306
InDel1762	GB58831	CCGCCAAACCATCATCTAAC	60.33	AGGGTCGAATGGTGTTGAAG	59.97	195	GR712387	N/A
InDel1763	GB58858	TCTCCAATCTCCACCGCTAC	60.22	CACCAGCTCGTACTTGTCCA	59.9	194	GR710444	serine threonine-protein kinase srk2a
InDel1764	GB58865	GGACCTGCTCCTGGTGTG	60.25	GGAAAGGTGGAAAGCACAAA	60.09	202	GR710441	60s ribosomal protein l18-2
InDel1765	GB58914	CGAAACAAGGGTTTCACACA	59.58	CTCGTAGCTGGACCCAGAAG	60.01	200	GR710417	ubiquitin-conjugating enzyme e2 28
InDel1766	GB58956	TCCTTTTCTGCGTCTCATCA	59.52	GAGCACTCCATGAATCAGCA	59.95	225	GR710397	protein dehydration-induced 19 homolog 3 short= i19-3
InDel1767	GB58958	CGGGGGTTCTTCTTGTACAGT	60.4	TTCACGTCCGAACTTTTCTT	57.46	148	GR710397	protein dehydration-induced 19 homolog 3 short= i19-3
InDel1768	GB58960	TGCAGAAGCAGGAATCAGTG	60.14	AGAACCAACAAAACCGCTTC	59.22	187	GR710396	Uncharacterized protein At1g32220, chloroplastic; Flags: Precursor
InDel1769	GB58970	GAAGCTCTGGATTCCACCTC	58.82	ATGGACAATAAACCGCCAGT	59.32	196	GR710334	N/A
InDel1770	GB59011	TCACGAGATCAGAGGTTTCTCA	59.99	CGCCCTATAATCCCACACTG	60.34	216	GR710316	glucose-6-phosphate 1-epimerase
InDel1771	GB59026	GCTGTTCGTGATGTCGCTACT	60.48	CATCCAGTGCTCATAATGTAAAAA	58.27	176	GR710308	hypersensitive-induced response protein 1 short= 1
InDel1772	GB59042	GGCTTAAAGCTTCTACGGACA	58.66	TTTGGGAGCCAAAAAGTGAG	60.22	195	GR710301	N/A
InDel1773	GB59070	TGCTGGTCAAGTTGTTGCTC	60.03	GGTCACAACCAGCAATAGGG	60.38	177	GR710288	anthocyanidin reductase short=
InDel1774	GB59079	TAGAAGGCTGTTTGGCTGCT	60.15	TTCCAAACAAAGGTCCAATTT	58.45	170	GR710283	N/A
InDel1775	GB59113	GATGCCTCTGGTGGAAGAAC	59.66	ATGAGGCTTTACCGCTGCTA	60	205	GR710210	N/A
InDel1776	GB59166	CGAAGTTGCCAATTATGTGC	59.19	AGCAACCAAGCCTGTTCTGT	59.91	200	GR710187	glycerol-3-phosphate acyltransferase 1 short= 1
InDel1777	GB59225	GGTGGTTTTGAGGTTTGAGG	59.42	ACGGCCATAACGGTTACAAA	60.24	202	GR710162	N/A
InDel1778	GB59263	CAGCTCGAGATCTTGCTGAA	59.42	ACCACCATACCCTCCGTGT	60.1	200	GR710084	N/A
InDel1779	GB59321	TGCATGCAGCTAACTGGAAA	60.54	GCATCCTCTTCATCGCTCTC	60.06	200	GR710062	-like protein at4g17486
InDel1780	GB59332	TGATTCGCACAATTGGTCAT	59.93	CCGCTGCACCTACGACAC	61.5	180	GR710057	N/A
InDel1781	GB59396	GGCTTATCCAAGGGCCTAAA	60.4	TTGCTCATTTTTGAGCTATAATCC	58.88	192	GR709972	probable phosphatidylinositol 4-kinase type 2-beta at1g26270 short=phosphatidylinositol 4-kinase type ii-beta
InDel1782	GB59435	CGCCCTGAAGTTTGGTGATA	61.02	GCCTTCCATGCAGAAGATGT	60.23	211	GR709953	N/A
InDel1783	GB59436	GCTGGCGAAATATAGCTGGA	60.33	AAAAACTCAAATAAATTCCACCAAA	59.28	104	GR709953	N/A
InDel1784	GB59438	CTGATCAACCCTCGATTCGT	60.07	CATCAACGGAACACGATTTCT	59.99	210	GR709952	chaperone protein dnaj 49 short= jc49 short= 49
InDel1785	GB59444	CTAATGATCGGTAGCCACACC	59.47	GCTTGCACGGTTTTTGTTTT	60.15	199	GR709949	N/A
InDel1786	GB59485	CAGATTGCAAGGAGTCTTGTTTT	59.81	AAATGCTGCAAAAGCTAGCAA	60.16	118	GR709931	N/A
InDel1787	GB59496	GTTGACTGGTGCCCAACTG	60.15	CCCACGTACCAGTGAACAAA	59.46	200	GR709926	tubulin alpha-1 chain
InDel1788	GB59498	GTCGCATAAAGCGGCATAGT	60.26	GCGGTGTCAACATCCCTTAC	60.38	176	GR709925	non-specific lipid-transfer protein short=ltp
InDel1789	GB59559	TTACTCTCCCCACCAAGCTC	59.28	TGAATAGGAGACCGGCTTGT	59.69	111	GR709841	serine incorporator 3
InDel1790	GB59577	GTTACCCGTAGAACGCCTGA	60.13	CCCATTCCCATGTATGCTTT	59.65	195	GR709834	serine threonine-protein phosphatase pp2a catalytic subunit
InDel1791	GB59626	AATCCCACAATGGATTGCTC	59.76	CACCACTCAATCACATACTATTAGC	57.04	131	GR709812	chitinase-like protein 2 short= 2 flags: precursor
InDel1792	GB59667	TCGCTTTTCCTTTTTCGTTC	59.45	ATCAAACCCCATTTGCCTTT	60.54	194	GR709735	N/A
InDel1793	GB59730	TGGTTTCAAGTGGGTTTCTCA	60.51	GGGGGTTGAAACACATGTAA	58.17	141	GR709710	gtp-binding protein sar1a
InDel1794	GB59748	ACCCCGATGATACACACGAC	60.67	ATGGGTGTCACCAAATGGAC	60.5	208	GR709703	protein strubbelig-receptor family 6
InDel1795	GB59785	TTTTTCCCCGTTTTAGGGTA	58.47	TCACCCCACTCTCCACTTTG	61.1	100	GR709631	N/A
InDel1796	GB59855	TTCGAGAAGAGCTCCAAAGC	59.84	GGCGCTTCCTCTTTGTCTTA	59.59	168	GR709602	nucleolar gtp-binding protein 2
InDel1797	GB59882	TGGCACAGGATATTGCTCCT	60.62	GCTACTCCCCTCATCACCAG	59.68	195	GR709591	N/A
InDel1798	GB59883	TTTTGTAATGTAATTGGTGTGATTTTC	59.54	AGGCAAAGCAAAGCAAACTG	60.56	104	GR709591	N/A
InDel1799	GB60100	GTCCATCGCCACCTCTTCTA	60.22	GTGGGACAGGGTTTCGAGTA	59.97	199	GR710256	nadh dehydrogenase 1 beta subcomplex subunit 9
InDel1800	GB60105	CCCCATTTTGTCAATTCCAT	59.48	TCGGCAAGCTCAGTGTAATG	60.01	212	GR710254	fasciclin-like arabinogalactan protein 17 flags: precursor
InDel1801	GB60139	GCCCAACATACTTCCATTGC	60.34	AGGTGGAGGTGGAGACATGA	60.53	190	GR710240	N/A
InDel1802	GB60179	CTAAAGCTGCCTTGCTCCTG	60.28	TTAGTAGGGGAAGGGGTTGG	60.17	199	GR710222	N/A
InDel1803	GB60223	TTTGGCTGCAATGAAAGATG	59.81	TCAGCCAATGATTCAAGCAA	60.34	198	GR710145	nep1-interacting protein 1
InDel1804	GB60247	CCATGGGTATGGATTTCTTCA	59.63	AAATTGTTCAAAGAAAGATGCACA	60.04	187	GR710135	agamous-like mads-box protein agl9 homolog
InDel1805	GB60325	AAAATGGAGTTGGTGGATGC	59.8	ATGCTGTTCCAAGGCAGAAG	60.4	198	GR710102	malate cytoplasmic
InDel1806	GB60350	CTGAAGCATCTCCGAGCAGT	60.7	TGCTGGCTCATCTGAAGAAA	59.67	180	GR710034	ras-related protein raba2a short= 2a
InDel1807	GB60378	TCAAGGGTTAGCATCTTTTTGG	60.46	CAACCACAACAAAACTTGGAGA	60.04	100	GR710024	3-hydroxyacyl- dehydratase pasticcino 2 short= 2 short=hacd
InDel1808	GB60433	CAACACAAAAATTGGAGGCTTT	60.38	CATAAATTCTACTAAAAATGCAAACAA	57.37	105	GR709997	N/A
InDel1809	GB60516	TGCCAGGAACTAGGAGGATG	60.21	CATTAGGCCACCACTACCTTG	59.5	182	GR709902	eukaryotic initiation factor iso-4f subunit p82-34 short=eif- 4f p82-34
InDel1810	GB60538	TGCAACACTCTCGGTTCATC	59.84	CCAAATATCGCAGAGGCAGT	60.24	200	GR709893	tubulin beta-9 chain
InDel1811	GB60540	TTTCATGGGATATCGTAATTATATTG	57.57	TGCATGCAAAGAGATTCAGC	60.1	102	GR709892	N/A
InDel1812	GB60555	TTTCATGGTTGGTTTTGCAC	59.42	ATTTTGCCTCGAAACATTGC	60.08	168	GR709885	tubulin beta-1 chain
InDel1813	GB60629	GATCCCAAACTGTCGTCGAT	59.93	TTTTCCTTGGGACCATTGAT	59.22	202	GR709793	malonyl- -acyl carrier protein mitochondrial short=mct
InDel1814	GB60648	CCCATCCTTCTCATCTGTGG	60.47	CAAACGTAACATGACCCTTCAA	59.9	184	GR709786	N/A
InDel1815	GB60706	TGACAAAAGATGAGCCAGCA	60.54	TCCTACTCTTATGCTAGTCGGATCA	60.62	100	GR709761	N/A
InDel1816	GB60742	AAGGTGTCGAAGGAGTCGAA	59.84	GCCCCATTGCATTACCTAAC	59.3	131	GR709687	dead-box atp-dependent rna helicase 52c
InDel1817	GB60763	TGCATGTGATGTGATGTGATG	59.98	CGCTCTTGTTTGTTCCTCCT	59.47	200	GR709678	ankyrin-2 short=ank-2
InDel1818	GB60803	ATTGGATTCTCATCGCTGGT	59.51	GCTCCTGACATGCAGTTGAA	59.99	223	GR709664	N/A
InDel1819	GB60832	CTTTGACTTGGGACTCAATGC	59.73	CCCCTAATCATGTCCCACAG	60.19	177	GR709653	desiccation protectant protein lea14 homolog
InDel1820	GB60923	AATTAAATGGCCACCCCTCT	59.67	GGAAGCATCGTTGAAAGGAG	59.81	192	GR709551	N/A
InDel1821	GB60994	ACGGCAGTGAGAAGGTCTTG	60.44	CAACCCACATGTTCCCTTCT	59.82	192	GR709521	N/A
InDel1822	GB61000	TTTATGCCTAATGCTTACATTGTT	57.16	GAGGGTATGGTCCCTCAATG	59.21	106	GR709518	N/A
InDel1823	GB61030	TCTCTCAGCTTCTCCATCTGC	59.84	CTCCCAGATTTCTGGACACC	59.51	192	GR716347	dolichyl-diphosphooligosaccharide--protein glycosyltransferase 48 kda subunit short=ddost 48 kda subunit short=oligosaccharyl transferase 48 kda subunit flags: precursor
InDel1824	GB61041	AAGGAATTGGTACCCGTTGG	60.96	CTGACGGTTTTCGGCTCTAA	60.38	189	GR716342	polyadenylate-binding protein-interacting protein 2 short=pabp-interacting protein 2 short=poly -binding protein-interacting protein 2
InDel1825	GB61053	ACGCCCCACAAAATAACAAA	60.22	TCCGAGAACAGTGACGCTAA	59.59	202	GR716336	N/A
InDel1826	GB61075	CATTTTCTCGCCCTATGGTC	59.53	ACTAGGTTGGCCAGTGCTGT	59.79	204	GR716326	flavonoid 3 -hydroxylase 1 short=f3 5 h
InDel1827	GB61163	GGGTCGATATGGATGGTGAT	59.44	CCAACTGACTTATTCAAATGTTCA	58.24	129	GR716231	probable rhamnose biosynthetic enzyme 1
InDel1828	GB61202	TGAATATGTGTCAAATGAGTGTCTAA	57.84	TGCAAAAAGAATTTGCAGTCC	60.24	121	GR716212	N/A
InDel1829	GB61227	GCTGTGATTTCCTTGCCATT	60.08	GGCCCCAAATTACGTTATGA	59.66	181	GR716202	N/A
InDel1830	GB61265	TGCAATTTGGTGCTCCATT	60.06	TCCTCTCCAAGCAACTTCAAA	59.98	217	GR716185	defender against cell death 1 short=dad-1
InDel1831	GB61275	CCTCGCTGTGGAAAGAAAAA	60.36	TCGACAGTCAGCTCACCAAC	60.03	202	GR709452	14-3-3-like protein e
InDel1832	GB61288	TGGGTTGGTTTATCTGATTCC	58.75	TTCATTGAAAGGATTGAAACATACA	59.78	154	GR709447	kinesin light chain 4 short=klc 4
InDel1833	GB61317	CCAATATGATCGCCCCTCT	59.86	GGTCATGAAGATCACTCCAGTTC	59.99	158	GR709435	40s ribosomal protein s2-2
InDel1834	GB61344	TTACTCATAAACCTCGTTGAAAAA	57.21	GCCATGCACACATGTTTTGT	60.44	149	GR709424	N/A
InDel1835	GB61408	GACAAATCTTGGCGAGAAGC	59.96	ACCCACGAACCAATTACGAG	59.85	199	GR709333	calmodulin short=
InDel1836	GB61503	TTTCAGAACCCATACATAACCAAA	59.66	GCTGGGGTGAATACATGGTC	60.2	184	GR709287	N/A
InDel1837	GB61546	CTTGGAAGAGTACGGCAAGG	59.87	CGTTTTCTTCTTATTTTAAGCCAAA	59.34	131	GR709211	mitochondrial outer membrane protein porin of 34 kda
InDel1838	GB61602	CAGTTTGATTCATCGCCAAA	59.66	CAATACGCCTAATGCCTTCA	58.79	191	GR709181	ubiquinol-cytochrome c reductase complex chaperone cbp3 homolog
InDel1839	GB61656	GCTGGACCAAGCAAGAAGAG	60.13	AGCAGCAGCTGATGTTTTCC	60.55	180	GR709097	histone deacetylase hdt1
InDel1840	GB61702	CATCGTATGGAGGAGGCAGT	60.1	CAAATGCGTTGCCTACAGTG	60.32	207	GR709076	N/A
InDel1841	GB61710	GTTTTGTTGTTGCTGGCTTG	59.37	TCTCAGTTTAACAAAGCATTAATCTCA	59.77	120	GR709073	N/A
InDel1842	GB61748	GGGTACAGGGTTCCAACTCA	59.82	AAAGGGGGTACGTTTCATCC	60.05	187	GR709056	N/A
InDel1843	GB61781	TGGCACTTTTCGTCCAGAAT	60.64	GGATTCATTGGGTGACTTGG	60.17	206	GR708980	heat shock factor-binding protein 1
InDel1844	GB61783	TCAAACACAAGCTTCCATGC	59.85	AAGCAAGGATTGCAGCAGTT	60.02	196	GR708978	N/A
InDel1845	GB61881	TTTTGATCCCAAACCCATTC	59.6	GCAGTCTCATGACGACCAGT	58.84	198	GR708869	glutamine synthetase cytosolic isozyme 1
InDel1846	GB61900	AGTGGGAAATGTGTGTGTGC	59.45	AAACATAAATCAAGCCAAGTGATG	59.46	162	GR708861	N/A
InDel1847	GB61906	AAAATCACCACCAGCGAAGT	59.6	GCTAAGGCAGGAAAATTCCAC	60.09	154	GR708858	N/A
InDel1848	GB61945	CTGCTTCGACACTTTGATCG	59.59	CAAAGCACTCGTCAGAGCAT	59.19	199	GR708841	ammecr1-like protein
InDel1849	GB61980	TCTCAATTTGATCTGTTGGTTTG	59.12	TCAGAAAGATGTTCTTTAAATTCCAG	59.28	112	GR708828	f-box lrr-repeat protein 8
InDel1850	GB62044	GGCTTTTCTTCTTCGGGTTC	60.19	GTATCCGTACTCGGCATCGT	59.99	209	GR707924	auxin-induced protein 15a
InDel1851	GB62077	TGGGTTTCGGACTTGGTAAA	60.34	CCCCTTGCTTGCTTACCCTA	61.46	212	GR707910	zinc finger ccch domain-containing protein 49 short= 3h49
InDel1852	GB62112	CGATTTCTGGAGGAGTCACC	59.65	CCCAAGTCCATCAGTACGTGT	59.9	154	GR707895	N/A
InDel1853	GB62142	ATCGCTCATTTCTTCCCTCA	59.77	CTCGGGGTCTCCACCTTTAT	60.32	199	GR707881	protein homolog
InDel1854	GB62167	TGTTGCACGTGCTAAGGAAG	60.05	CCACCCTGGAAGCCAATAAT	61.06	207	GR708748	quinone oxidoreductase pig3
InDel1855	GB62339	TGGGTAATCTGTTGGGCTTT	59.43	TTATTCTTAGTGCTTATTGTAGGACCA	58.86	100	GR707796	N/A
InDel1856	GB62354	CTTCCCCATTCCGCTAATCT	60.41	GCAAGACTTCCGTTTTACCC	58.69	211	GR707789	arginine decarboxylase short=adc short=argdc
InDel1857	GB62355	TCCGGTTGTAATTGAGTCCTCT	60	GCTACGGCAGCAGCATCTAC	61.1	195	GR707789	arginine decarboxylase short=adc short=argdc
InDel1858	GB62411	GATGTCAGAGGCACCATTCA	59.64	TTTTCCAATCCCATGAGACA	58.9	196	GR707764	N/A
InDel1859	GB62418	ATGCCCTCATTTTTCGACTG	60.07	TTTTCAATATATAACCACAAGGTCCA	59.92	100	GR707762	adp-ribosylation factor 2
InDel1860	GB62534	TCAGAGATGGGTTGAAAGCA	59.37	ATAAAGCCTCTTAACTCCAGTTGTA	57.03	101	GR715140	adenosylhomocysteinase short= cyase
InDel1861	GB62544	TTGATGGAACATGCAACATTT	58.88	TCTTTAATCTAAATAACAACGTGAATG	57.3	196	GR715136	N/A
InDel1862	GB62582	AGGGATGATTTTCAGCATGG	59.89	TTTGAAACACTGAAAATTCACACA	59.58	140	GR714239	short-chain dehydrogenase tic chloroplastic
InDel1863	GB62591	GCGTCTGCTTCTGCTTCTTC	60.43	CGGGAGCTTTGTTCTTATCG	59.84	226	GR714235	chaperone protein dnaj 49 short= jc49 short= 49
InDel1864	GB62597	AGCGTCCAGAAGAGATTGGA	59.95	CATGGCACCATTGTCATTGT	60.25	212	GR714231	s-adenosylmethionine synthase 1 short= et synthase 1
InDel1865	GB62611	AAGGCATTTGTTTGGACAGC	60.12	TCTTGAACGCCCAGTTTTCT	59.85	202	GR714226	nucleolysin tiar
InDel1866	GB62632	CTTTCCCCTCTTTCCAAACC	59.91	TCTTTCACTTCCTGGCCATC	60.19	199	GR714217	N/A
InDel1867	GB62654	CGTTTCTCTGCACCAAGTCA	60.03	ACAACCTCCGCTTTAGCTTG	59.52	192	GR714209	nogo-b receptor short=
InDel1868	GB62667	TCATCTTTCACAGCATTGATGA	59.28	CAACTGTCCGGAGCAAATGT	61.1	132	GR714204	succinyl- ligase subunit mitochondrial
InDel1869	GB62674	TAGGCGGAGACTTCCAAGAA	59.95	GCACGCCTTTGGTATAGAGC	59.87	179	GR714200	carrier protein mitochondrial
InDel1870	GB62680	GAGGTTGGTTGGTTAGGGAAT	59.2	TTATACACTGTTAAAGCCAATAGAAAA	57.07	165	GR714198	N/A
InDel1871	GB62689	TGTCTGCCATTTCCTTCCTC	60.19	TCACCAAACCATTGTGATACAGA	60.28	236	GR707700	dehydration-responsive protein rd22 flags: precursor
InDel1872	GB62776	AAGGGGGAGACTGATCTGGT	59.93	TAACCGGGATAGTGGATGGA	60.15	182	GR707663	N/A
InDel1873	GB62797	TCCCGTGCTCCTTATTTCAC	60.07	CACGTTGTCCGCTGATAAAA	59.73	201	GR707655	pyruvate kinase isozyme chloroplastic flags: precursor
InDel1874	GB62821	GCCGAAGATTTTCCAGTTCA	60.19	CCATGGTGATTTCAACGTCA	60.37	203	GR707646	bahd acyltransferase dcr
InDel1875	GB63090	GAAGCGGAGGCTACAAAAGA	59.59	GCGTCAACCTCCATATCCAC	60.35	209	GR707345	N/A
InDel1876	GB63119	AGCTATCGACATCCGAGCAC	60.39	CTGTTCCAAGACCCCCAAGT	61.31	189	GR707332	1-aminocyclopropane-1-carboxylate oxidase short=acc oxidase
InDel1877	GB63142	CGGGTTGTTTAGGTTTCTCG	59.6	CAAACCTCCACCTCCTCCTC	61.02	200	GR707322	N/A
InDel1878	GB63204	AGTTTCTTGAAGCATTTTATCCA	57.18	GACACAGTATCTATCCAAATGAAAGC	59.51	105	GR707233	N/A
InDel1879	GB63249	GGGCACATACAAATAAACAAGC	58.57	GCAACTAAAAATAAAAACAGACAATGG	60.49	100	GR707213	N/A
InDel1880	GB63250	TCAACCCTTTTTCCTTGTGG	59.94	GATGGATCCTTGGATGACCA	60.69	200	GR707212	N/A
InDel1881	GB63254	TCGAAAGTGGTTGAGGCTCT	59.99	TTGGAATATCCTCCGCAAAC	59.9	194	GR707210	poly(adp-ribose) glycohydrolase 1
InDel1882	GB63388	TGAAGATCCTGATGAAATCGTG	60.07	CATCAACAATTAAAACCGCAAT	58.92	185	GR709493	N/A
InDel1883	GB63402	TGTGAAATCTTGCCCTTGTG	59.69	CACTCACCCGAAAACGGATA	60.88	181	GR709487	N/A
InDel1884	GB63407	CTCGCAAGCCATCCTGATA	59.92	ACCAAGGGCTGCAAACTTTA	59.75	194	GR709485	s-adenosylmethionine decarboxylase proenzyme 1 short= etdc 1 short=samdc 1 contains:
InDel1885	GB63509	GCCGATTCCGTTTCACTTAAT	60.33	TGAAGGCCCTTGTTTGTTTC	60.09	177	GR715056	omega-3 fatty acid endoplasmic reticulum
InDel1886	GB63524	GTCAGGACGCTGCTTCAACT	60.6	ACTGCGGCTTCTGCTTCTAC	59.79	205	GR715050	serine arginine-rich splicing factor rs2z33
InDel1887	GB63558	TCAACTCCTCCACCCAGTTC	60.09	GGAGGAGAAGCCAATGGAG	59.75	197	GR715037	N/A
InDel1888	GB63614	TCTGCTGCCAAGAAGAAATG	59.15	TGACACGGAAAAAGCAAACA	60.27	167	GR709397	N/A
InDel1889	GB63654	GCCTTGTTCGACGACTCTTT	59.48	TTGTCTTCCCAGTTATAGCTTTCC	60.03	102	GR709379	udp-sulfoquinovose chloroplastic
InDel1890	GB63668	TGGTGTTGGATTGTTTATCATGT	59.12	CGGTTTCTTAACCCGAAGAG	58.83	108	GR709373	eukaryotic translation initiation factor 5a-2 short=eif-5a-2
InDel1891	GB63775	GACTTCAACAACGACGACGA	59.88	TGGAACTCAAATTGCTGCTG	59.99	186	GR714938	r3h domain-containing protein 1
InDel1892	GB63783	TTGATTTTGAATTTGGTTTGGA	59.32	TCAGCCATCAATAATCTGTGC	58.74	144	GR714935	N/A
InDel1893	GB63798	TATCGATGAGGAACGGCTTC	60.18	AGGGATCTTGAACGACAACAA	59.58	188	GR714929	5 -3 exoribonuclease 2
InDel1894	GB63800	TGCATCATAACTGCCTACCG	59.71	CCACATCCTAACGGAACCTG	60.37	197	GR714928	pyruvate dehydrogenase e1 component subunit alpha- mitochondrial short=pdhe1-a flags: precursor
InDel1895	GB63855	TGATCCACCCCACTCTTCTC	60.05	AGTCTTGCCAACAGCTCCAT	59.87	217	GR714903	rac-like gtp-binding protein 3
InDel1896	GB63872	GACACCTTTACGTCCGCTTC	59.74	TGAACCAAACACTCCCTCTTG	60.13	198	GR709279	glucose-1-phosphate adenylyltransferase large subunit chloroplastic
InDel1897	GB63924	CTGGTGGAGATGGTGATGAA	59.47	CAAAACAGCAATAGTAAATGCAAAA	59.65	192	GR709255	40s ribosomal protein s9-2
InDel1898	GB63927	CTTTCCGTGTTCCCACTGTT	60.01	GGCATCAAAAATGCTTGACC	60.46	197	GR709252	glyceraldehyde-3-phosphate cytosolic
InDel1899	GB63935	GGACAAATGGGTGGATGAAG	60.17	GTCATCCGGCTTTGTCACTT	60.12	199	GR709247	N/A
InDel1900	GB63979	CACCAGCTTGTTGAGAATGC	59.44	GGTGGCAGAAATCAAGTGGT	59.97	129	GR709227	tubulin beta-8 chain
InDel1901	GB63996	GATCACCTGGTTTTGGGTGT	59.68	GGAATCTTCATCCTGGCAAA	60.01	186	GR714835	e3 ubiquitin-protein ligase march3
InDel1902	GB64009	GCCGGTTCCTGTCTACAAAC	59.6	AGGAAGTGGCTTGTGAGGAA	59.84	202	GR714831	N/A
InDel1903	GB64049	TGACTGCCCTTTCGATTACC	60.07	CATGTCCCTCCCTATGATGG	60.15	209	GR714811	zinc finger a20 and an1 domain-containing stress-associated protein 8 short= 8
InDel1904	GB64053	CAATGTTGGCTTGCTAATGC	59.33	CCAACTTCTGCACAAAGGAA	58.9	198	GR714808	N/A
InDel1905	GB64113	CTGTGACTTGCAGGGTTCCT	60.3	AACCTCAGCCTCGCCTCTA	60.1	197	GR714786	3-ketoacyl- synthase 6 short=kcs-6
InDel1906	GB64125	TCGACAACATTATTGCAGAAAC	57.83	TTCAATATCGCCCAGACTCC	60.04	146	GR709163	N/A
InDel1907	GB64165	GGTTACGGTGCCCAACTG	59.96	ACACTCCTTAGCGGATTTCG	59.34	104	GR709140	N/A
InDel1908	GB64169	AGCAAGAGCACGAGACCTTC	59.75	TAGGGTTCATCAGGGTGGAA	60.31	199	GR709137	protein e6
InDel1909	GB64200	CCCCAGGATGATGGTCTCTA	59.88	GGTTCCCATGGCATTCATAC	60.02	147	GR709121	organic cation carnitine transporter 7 short= 7
InDel1910	GB64308	TAGCCTCTGTTTGCTGGTGA	59.59	TAGCGTACGTCCTCGACCTC	60.42	184	GR714689	N/A
InDel1911	GB64330	CCCCCAAAGAAACACAGAAA	59.94	TGCTCTCTCTCCCCAAACAC	60.39	200	GR714678	N/A
InDel1912	GB64350	CGCCTTGATCAACCAATACC	60.33	AGGCAATTGAAACCAAAAGG	59.06	200	GR714672	N/A
InDel1913	GB64369	TGCTTTTCCTATCCGCATCT	59.81	ACAAAGGGCAGCTCAACATT	59.74	155	GR714664	polyadenylate-binding protein 2 short=pabp-2 short=poly -binding protein 2
InDel1914	GB64412	AGGCCAAGCTCCTCCTACTC	59.98	AGGAGTGGAAACTGGTGGTG	60	196	GR709027	N/A
InDel1915	GB64456	CATGAAGCTCGCTGTCAAAG	59.74	CAGCACTGCCTCTATCCTGA	59.14	205	GR709007	blue copper protein flags: precursor
InDel1916	GB64478	TCATGCAATGTTCAGACTCCA	60.26	GATCCATCTCCTGCATCCAC	60.45	210	GR708996	N/A
InDel1917	GB64523	CATCAGCTAATCACGCTCCA	59.97	GCAGTGCAGCATTGGAGTAA	60.02	184	GR714590	carrier protein mitochondrial
InDel1918	GB64601	ATGGCTCGCTCTGTTTCTTC	59.58	CCTACCAAAGCTAGCCGTCA	60.4	126	GR714556	late embryogenesis abundant protein lea5-d
InDel1919	GB64649	TTTGGTTTTGTTGTGGTTGG	59.31	AAAGACAGTGGGGGACGTAA	59.45	169	GR708921	cytochrome b5 isoform 1
InDel1920	GB64670	CTTAGGTGGATGGCTGGTTC	59.55	TATATGAAAGAAAATGGGGTCTAAAAA	59.61	100	GR708913	fasciclin-like arabinogalactan protein 7 flags: precursor
InDel1921	GB64671	TTCCGCACTCTTCCAGAATC	60.34	TTGGCCTTCCTTTCTCAGTG	60.37	215	GR708912	rna polymerase ii-associated protein 3
InDel1922	GB64674	CGAAGGTCGTCTTTTCCAAG	59.85	ATGCCAGTAGCCAACAATCC	59.96	195	GR708911	proteasome subunit alpha type-6
InDel1923	GB64726	TGTTGTCGGTGGTCATGC	60.1	ATCAGCAAAAATGGCTCCAG	60.21	193	GR708887	malate mitochondrial flags: precursor
InDel1924	GB64754	CTTGGCCACAATGTACCTCA	59.57	CCCTCCATCACAACCATCTC	60.33	188	GR708872	cathepsin b
InDel1925	GB64755	TGTACGCAGTGGTGTTGTCA	59.78	CAGCCATGATATCAGCAGGA	59.78	200	GR708872	cathepsin b
InDel1926	GB64826	TCTGATTTGGGTCCTTTTGC	60.05	GCTCTCTAACCACTTCACACCA	59.4	218	GR714458	ubiquitin-60s ribosomal protein l40
InDel1927	GB64830	ACAGCCTGGATCAAAGGAGA	59.8	GGGAGCAACTGAAGCAAAGA	60.52	201	GR714457	secretory carrier-associated membrane protein 1 short= 1 short=secretory carrier membrane protein 1
InDel1928	GB64844	TTCATTGGGATTTGAGTGAAGA	59.55	GGAACTCGACCCATACAAGC	59.56	173	GR714450	N/A
InDel1929	GB64851	TTGGACCAGGATCCAGTTATG	59.8	TGATGTGCTTACTCACCATGAA	59.2	126	GR714448	uncharacterized gpi-anchored protein at1g27950 flags: precursor
InDel1930	GB64856	CCAAGTTTGGCTTGGATGAT	59.93	CAAGGGTCAAGACATTTAACCA	58.99	212	GR714445	pleckstrin homology domain-containing family a member 8 short=ph domain-containing family a member 8
InDel1931	GB64924	GCAACCACAGCTTCAACTTCT	59.53	CAATCAAATCACCCAATTTGC	60.18	233	GR708800	N/A
InDel1932	GB64975	GCAACGGTGGAATATTTGAA	58.48	TTCATTGAATAGAGAGGGAAGTTTCT	60.03	135	GR708779	f-box-like wd repeat-containing protein tbl1xr1
InDel1933	GB65042	GGAAAAAGCAAGGACATGGA	60.05	CCAACCCAGATGAAACACAA	59.39	211	GR714363	pith domain-containing protein at3g04780
InDel1934	GB65068	ACGTCTGAGTCCGAAAACGA	60.83	GTTCTCCCTCTGCAAAAAGC	59.06	204	GR714350	u-box domain-containing protein 14
InDel1935	GB65099	TGAAGGAAGGTGGTGTCCTC	60.09	CGTTGGCATTTTCTTGGATT	59.94	216	GR714332	fructose-bisphosphate cytoplasmic isozyme 2
InDel1936	GB65167	TCTTGCTGTGGTGGAAACTG	59.87	CTCCACATTTGCAGCCATTT	61.03	199	GR708683	metallothionein-like protein type 2
InDel1937	GB65212	TCTTGTTTTTGGCAATGCTG	59.85	CCAAACCCTATTAACGGGCTA	60.2	196	GR708663	N/A
InDel1938	GB65306	TGGAGGTTCCGTAAATGGAG	59.93	TTTCCCAGAAGGTTGTTTCTGT	60.01	186	GR712364	triosephosphate cytosolic short=tim short=triose-phosphate isomerase
InDel1939	GB65307	AACCCAACCATTCTTGAGGA	59.38	GATAATCACGGGAGGCAAAA	59.9	198	GR712363	probable fructokinase-4
InDel1940	GB65375	TTGTTTTCTGGGTTTTTGCAC	60	TCTTTGGCTCAAGGGAAGAA	59.93	192	GR712328	gata transcription factor 26
InDel1941	GB65424	TGTTCTGTCACTTCAATTTCTAAGG	58.92	CAAGCTTCTTCGTTCCAAGG	59.99	139	GR715114	ubiquitin-conjugating enzyme e2 28
InDel1942	GB65432	AAGCTTGCGGAGTTTGGTAA	59.88	AATCCAATAGCCAAAGAAAAGG	58.69	200	GR715110	N/A
InDel1943	GB65507	TTCGGACTCGGAGAACAAAT	59.67	GCCATGAAACAGAGGTCCTT	59.14	204	GR715076	N/A
InDel1944	GB65554	ATTGGGCCCATTGTAGTGAA	60.19	GTCCATCAAACCAGCACAAA	59.55	155	GR714121	zinc finger a20 and an1 domain-containing stress-associated protein 8 short= 8
InDel1945	GB65593	GATGAAGACCATGACCACGA	59.48	TCCGGAACTTCTCCATGAAC	60.05	163	GR714104	N/A
InDel1946	GB65710	GTCTCGCCTCTCGCTTATTG	60.12	TATCGCTTTTCTTCGGTGCT	59.98	191	GR714986	protein homolog
InDel1947	GB65735	ATTGCATTGAGGGCAGAACT	59.7	TCCAAACAATCTAAGTCAAGACACA	60.08	136	GR714976	14 kda proline-rich protein flags: precursor
InDel1948	GB65799	TGTAAAAGGACATTGGTATTTGGA	59.66	CTGAAATTAAGGCTGCCATTG	59.73	179	GR714009	N/A
InDel1949	GB65807	CCAATCTCAGCTCTCCGTCT	59.56	GAAGTTTGGCCACTTCAGGA	60.23	208	GR714006	cyclin-dependent kinases regulatory subunit 1
InDel1950	GB65819	TTGCATTACCGTCACTCGAT	59.15	TTCAAATTAAAATGCTGCTGGA	59.73	155	GR714001	3-oxoacyl- chloroplastic
InDel1951	GB65855	GGAGCCAGGACCCAGTTAAT	60.33	ACCTCAGCCACTGGTGATTC	60.12	187	GR713986	g3bp-like protein
InDel1952	GB65891	CGATTTCTGGAGGAGTCACC	59.65	CCATGGAGTTGAGAAATGAGG	59.54	197	GR713970	N/A
InDel1953	GB65943	TCGACTTCCGGAGCTAAGAA	60.09	TCTGACGCACTTGAATACCG	59.86	254	GR714884	N/A
InDel1954	GB65973	CGTTAAAGATGGGTAGATTACATGG	60.03	CAAAAGTCATGTTCGCCTCA	59.84	137	GR714868	N/A
InDel1955	GB66020	TCCTGGAATGATGTTTTGCTC	60.07	CCTCCACCACCACTATCACC	60.24	213	GR714848	fasciclin-like arabinogalactan protein 17 flags: precursor
InDel1956	GB66062	CAAAGGGCTTGAAAATTACACC	59.88	AGTGAACACCAGCCGTCCT	60.73	198	GR713895	acyl- -binding protein short=acbp
InDel1957	GB66107	TGTGTTGGTCCTCCTGATTG	59.52	TGTTTGATCGAGGGTTTTGA	59.1	131	GR713875	N/A
InDel1958	GB66109	AGAAGGTGGCTGCTCTTCAC	59.6	ACAATCAAACCATCCCGTTG	60.62	200	GR713874	adenosylhomocysteinase short= cyase
InDel1959	GB66129	CCACTGGTGGCAAAAAGAAG	60.66	CGAGTCACAGCCTCACTTCC	61.01	187	GR713866	40s ribosomal protein s8
InDel1960	GB66152	GACATCAGCCCAGACAGACA	59.83	TTGAATACCAACGGTTGCAC	59.44	199	GR713856	aquaporin pip1-3 short= 1 3
InDel1961	GB66154	AATTTGGTGGTGCTTCCATC	59.8	CTCCGGTAGGATCACCTGAA	60.06	109	GR713855	N/A
InDel1962	GB66160	CTAGCCTGGTGAATGCTCGT	60.42	AAGAGGCAATGATTCATACACAAA	59.9	160	GR713852	N/A
InDel1963	GB66171	GGTCATCACCGACGATCTCT	60.08	ATCTCCATGACGGAAACGAA	60.46	188	GR713847	N/A
InDel1964	GB66183	TGAGAGCTGAGCAACCACTG	60.33	AACACATAGTACGAACATCATTGTCA	59.77	123	GR714777	60s ribosomal protein l37a
InDel1965	GB66214	AAGCTGACTTGCACGAGCTT	60.34	AGCCCATTCAACTCTCAGGA	59.8	191	GR714765	eukaryotic translation initiation factor 3 subunit g short=eif3g
InDel1966	GB66252	CCTTGTAGTCTCCCCGTTCA	60.1	CGCTTGACATAGCGGTTGTA	59.9	203	GR714747	30s ribosomal protein s17
InDel1967	GB66291	CAAGCTGGAGAACGTGCTTT	60.57	TTGTGAGATCAAGCCGAGTTT	59.87	200	GR714729	adenine phosphoribosyltransferase chloroplastic short=aprt 1 flags: precursor
InDel1968	GB66347	TGAAAGCCAATGATGAGGAA	59.2	ACAACAACATGGCACAGCAT	60.04	204	GR713771	tbc1 domain family member 13
InDel1969	GB66420	CGGTTTCCGCTGTCTTCTTA	60.38	GCTACTCCCCTCATCACCAG	59.68	138	GR713743	N/A
InDel1970	GB66478	CTGTAAGGCAGTGGAGTTTTACA	58.51	TCCCAAACACTTGGATCTGTC	59.96	125	GR714653	f-box protein afr
InDel1971	GB66485	AGGGAAGACATGGTTGCAGT	59.58	GTCCATCAAACCAGCACAAA	59.55	102	GR714649	zinc finger a20 and an1 domain-containing stress-associated protein 8 short= 8
InDel1972	GB66549	GACATCAGCCCAGACAGACA	59.83	CACCCATGACAGTCAAGACG	60.15	158	GR714621	aquaporin pip1-3 short= 1 3
InDel1973	GB66554	TCGTCTGAACGAGGCTTTTT	59.99	CATTAACAGAGCAAAGCAAACA	58.17	195	GR714619	N/A
InDel1974	GB66591	GCTATGGCGTCTTCATTTCC	59.67	GAGATGCACATATTTCCTCTCTTTT	59.24	124	GR713667	probable beta- -xylosyltransferase irx9
InDel1975	GB66600	GGAGCTTCGTCCTGATTCTG	59.95	GCAGCCTCAGCACATACTTG	59.62	195	GR713663	ist1 homolog
InDel1976	GB66622	GGTCGATGGCTAAGGATTTG	59.53	AAAAGAGGCAAGCATGAGGA	59.96	194	GR713654	60s ribosomal protein l12-3
InDel1977	GB66677	GTTCGTGCTGGGTCTTCAAC	60.7	CCGGTTAAAAGCATTGCTGA	61.12	197	GR713632	serine incorporator 3
InDel1978	GB66714	TTCGGTGATCCCAAAGATTC	59.87	TGGCCAAAGACTTGGAAAAG	60.22	199	GR713613	gdt1-like protein 4
InDel1979	GB66831	CACCTCCCATGTCTTGCATA	59.52	CAATACTCAAAACCGCGAAAA	60.12	195	GR714498	N/A
InDel1980	GB66891	CCTTCTATGTTGTTCAAATCTAATGAA	59.11	AGTCTTCTCGGCTGGAATCA	59.95	100	GR713536	N/A
InDel1981	GB66901	GACTGATTTGCTGGCTTGGT	60.26	TCAAAGATGCTTTTTGGCATT	59.71	174	GR713530	N/A
InDel1982	GB66951	TTTGCTCGTCATCAATGGAG	59.8	GCCATGGCCTGATGATTATT	59.75	211	GR713507	N/A
InDel1983	GB66967	TGGCTATGGTGGAGGACCTA	60.47	CATGATCGAGCAACCTTGTG	60.26	181	GR713502	N/A
InDel1984	GB67128	GATTGTCATTAATGGAGGGTTCA	60.07	CAATAGCTACAACTCTATTCGTCCA	58.96	127	GR713432	probable aldo-keto reductase 1 short= 1
InDel1985	GB67207	AGGAGCCTTCGTCGAGAAAT	60.35	ACACAAGTGGCACCTCCTTC	60.16	210	GR713396	amidase 1 short= 1
InDel1986	GB67262	CTGCTTTCTGATGATTTCATGG	59.71	CATTTGGACAGCAAGAAAAAGA	59.38	105	GR714306	heat shock protein 90-1 short=
InDel1987	GB67347	TACCCGCTCGGTAAAATCCT	60.81	CCGAGTTTCCAACCCAGATA	59.93	199	GR714271	N/A
InDel1988	GB67364	GAGGTATGCCAGCCAACAAT	59.96	CATTCCTCCTCCCATGTTGT	59.78	206	GR714262	dag chloroplastic flags: precursor
InDel1989	GB67526	CGTTGGCATTTGGTTGAATA	59.42	GCATGTGAACAAGTATAGAAATTAAGC	58.86	111	GR712316	N/A
InDel1990	GB67693	CTGTTGGTGGAGGAGACGAT	60.11	TGTTGGCAGCATCTTCTTTG	59.99	183	GR712182	tubulin alpha-4 chain
InDel1991	GB67705	ACTGAAGCAGCTCCAAGGAA	60.13	CACAGTTGATAAAAACACAAAACTTG	59.15	110	GR712177	60s ribosomal protein l37-3
InDel1992	GB67749	CTTTGCGTTTTGGGGTTAGT	59.13	TCTTTTAAGGGAAGATGGCAAC	59.61	106	GR712157	N/A
InDel1993	GB67757	ACATGCGATTTCTGGAGGAG	60.22	CCCAAGTCCATCAGTACGTGT	59.9	159	GR712153	N/A
InDel1994	GB67776	CCCATCTCAAGCACTCTTCC	59.8	CGAAACTGCTCCCATGAATC	60.6	211	GR712086	Uncharacterized protein YGR017W
InDel1995	GB67782	GTTACGCTGCGCTGTCAATA	60.04	GGGGAACTTAAGCCAGAACC	59.94	169	GR712084	universal stress protein a-like protein
InDel1996	GB67840	GCCATTGCCATCAAAGAAAT	59.91	CGGGTTTTAGGGATTCAATG	59.27	181	GR712056	N/A
InDel1997	GB67851	GCTGCACCATGGATTGTAAG	59.15	GCTACTCGATGCATCTCATATATAATC	58.77	134	GR712050	N/A
InDel1998	GB67863	GAACAAGGAGCACACCCTCT	59.31	GAACAATCAGCCAAAGAATGC	59.71	185	GR712045	protein kish-a flags: precursor
[truncated: 162 more rows]
