# Supplementary material for: Characterization of expressed sequence tags from developing fibers of Gossypium barbadense and evaluation of insertion-deletion variation in tetraploid cultivated cotton species
Source: BMC Genomics. 2013 Mar 13;14:170. doi: 10.1186/1471-2164-14-170 (PMC3600364; doi:10.1186/1471-2164-14-170)
Supplement: Additional file 7: Table S6 — PCR amplification and banding patterns of randomly selected 90 Indel markers. Note: 1: No difference in tested accessions; 3: showed orthologous and/or homoeologous loci polymorphism in tested accessions. [file 1471-2164-14-170-S7.xls]

## Sheet: Sheet1
Table S6: PCR ampliﬁcation and banding patterns of randomly selected 90 Indel markers.
Note: 1: No difference in tested accessions; 3: showed orthologous and/or homoeologous loci polymorphism in tested accessions
InDel	TM-1/H7124	AA/DD
InDel001	1	3
InDel002	1	3
InDel003	1	3
InDel004	1	1
InDel005	3	3
InDel006	3	1
InDel007	1	3
InDel008	3	1
InDel009	3	1
InDel010	1	3
InDel011	3	3
InDel012	3	3
InDel013	3	3
InDel014	3	3
InDel015	1	3
InDel016	3	3
InDel017	1	3
InDel018	3	3
InDel019	1	3
InDel020	1	3
InDel021	1	3
InDel022	1	3
InDel023	1	3
InDel024	1	1
InDel025	1	3
InDel026	1	1
InDel027	-	-
InDel028	1	1
InDel029	-	-
InDel030	3	3
InDel031	1	1
InDel032	1	1
InDel033	3	3
InDel034	1	1
InDel035	1	3
InDel036	1	3
InDel037	3	3
InDel038	-	-
InDel039	3	1
InDel040	3	3
InDel041	1	3
InDel042	-	-
InDel043	1	3
InDel044	-	-
InDel045	3	3
InDel046	1	1
InDel047	3	3
InDel048	3	3
InDel049	1	3
InDel050	1	3
InDel051	1	3
InDel052	3	3
InDel053	1	1
InDel054	1	3
InDel055	1	3
InDel056	3	3
InDel057	1	1
InDel058	3	3
InDel059	-	-
InDel060	1	3
InDel061	1	1
InDel062	1	1
InDel063	1	3
InDel064	1	1
InDel065	1	3
InDel066	1	3
InDel067	3	3
InDel068	1	1
InDel069	3	1
InDel070	1	1
InDel071	1	1
InDel072	1	1
InDel073	3	1
InDel074	1	3
InDel075	3	1
InDel076	1	3
InDel077	1	3
InDel078	1	3
InDel079	3	1
InDel080	3	3
InDel081	1	3
InDel082	3	3
InDel083	1	1
InDel084	1	3
InDel085	3	3
InDel086	1	1
InDel087	1	3
InDel088	1	3
InDel089	1	1
InDel090	3	3
