# Supplementary material for: Characterization of expressed sequence tags from developing fibers of Gossypium barbadense and evaluation of insertion-deletion variation in tetraploid cultivated cotton species
Source: BMC Genomics. 2013 Mar 13;14:170. doi: 10.1186/1471-2164-14-170 (PMC3600364; doi:10.1186/1471-2164-14-170)
Supplement: Additional file 8: Table S7 — Function identification related to secondary wall synthesis using sequences detected InDels by tblastx analysis with databases from Arabidopsis. [file 1471-2164-14-170-S8.xls]

## Sheet: Sheet1
Table S7: Function identification related to secondary wall synthesis using sequences including InDels by tblastx analysis with databases from Arabidopsis
* Genes in yellow backgound indicate these from cotton; Genes in white backgound indicate these from Arabidopsis thaliana
** muti homologous Indels loci might be involved family genes
Genes classification	Genes*	Ref. Papers	Accession*	Associated Pathway	Homologous InDels**	GenBank Accession
cellulose synthase related genes	Ras-related GTP-binding family	Staffan et al. 2005	AT1G73640	cellulose synthase genes involved in secondary wall synthesis (At trichomes)	InDel0091,InDel0251,InDel0272,InDel0279,InDel0287,InDel0296,InDel0300,InDel0376,InDel0502,InDel0585,InDel0611,InDel0666,InDel0704,InDel0757,InDel0907,InDel0918,InDel1022,InDel1045,InDel1520,InDel1806,InDel1895	GR708365,JK801683,JK791492,JK801738,JK801768,JK791666,JK791702,JK792278,JK802578,JK802965,JK803111,JK794292,JK803579,JK803777,JK804434,JK804592,JK805769,JK797706,GR707839,GR710034,GR714903
	Rac 13	Trainin et al. (1996)	S79308	High expressed genes involved in secondary wall synthesis (cotton fiber)	InDel0091,InDel0272,InDel0376,InDel0611,InDel0666,InDel0757,InDel0907,InDel0918,InDel1022,InDel1520,InDel1806,InDel1895	GR708365,JK791492,JK792278,JK803111,JK794292,JK803777,JK804434,JK804592,JK805769,GR707839,GR710034,GR714903
	Fasciclin-like AGP (FLA11)	Staffan et al. 2005;David et al. 2005	AT5G03170	cellulose synthase genes involved in secondary wall synthesis (At trichomes)	InDel0293,InDel0542,InDel0725,InDel0802,InDel1071,InDel1206,InDel1402,InDel1414,InDel1536,InDel1644,InDel1920,InDel2035,InDel2050	JK801792,JK802775,JK803670,JK803964,JK806514,JK808402,JK810455,JK810652,GR711756,GR710904,GR708913,GR708402,GR708017
	Fasciclin-like AGP (FLA12)	Staffan et al. 2005	AT5G60490	cellulose synthase genes involved in secondary wall synthesis (At trichomes)	InDel0293,InDel0542,InDel0725,InDel0802,InDel1071,InDel1206,InDel1402,InDel1414,InDel1536,InDel1644,InDel1920,InDel2035,InDel2050	JK801792,JK802775,JK803670,JK803964,JK806514,JK808402,JK810455,JK810652,GR711756,GR710904,GR708913,GR708402,GR708017
	GhFLA5	Huang et al. (2008)	EF672631	High expressed genes involved in secondary wall synthesis (cotton fiber)	InDel0293,InDel0542,InDel0725,InDel0802,InDel1071,InDel1206,InDel1402,InDel1414,InDel1536,InDel1644,InDel1920,InDel2035,InDel2050	JK801792,JK802775,JK803670,JK803964,JK806514,JK808402,JK810455,JK810652,GR711756,GR710904,GR708913,GR708402,GR708017
	GhAGP3	Liu et al. (2008)	EF470297	High expressed genes involved in secondary wall synthesis (cotton fiber)	InDel0293,InDel0542,InDel0725,InDel0802,InDel1071,InDel1206,InDel1402,InDel1414,InDel1536,InDel1644,InDel1920,InDel2035,InDel2050	JK801792,JK802775,JK803670,JK803964,JK806514,JK808402,JK810455,JK810652,GR711756,GR710904,GR708913,GR708402,GR708017
	GhAGP4	Liu et al. (2008)	EF470295	High expressed genes involved in secondary wall synthesis (cotton fiber)	InDel0293,InDel0542,InDel0725,InDel0802,InDel1071,InDel1206,InDel1402,InDel1414,InDel1536,InDel1644,InDel1920,InDel2035,InDel2050	JK801792,JK802775,JK803670,JK803964,JK806514,JK808402,JK810455,JK810652,GR711756,GR710904,GR708913,GR708402,GR708017
	GhFLA6	Betancur et al. (2010)	EF672632	High expressed genes involved in secondary wall synthesis (cotton fiber)	InDel0293,InDel0542,InDel0725,InDel0802,InDel1071,InDel1206,InDel1414,InDel1536,InDel1644,InDel1920,InDel2035,InDel2050	JK801792,JK802775,JK803670,JK803964,JK806514,JK808402,JK810652,GR711756,GR710904,GR708913,GR708402,GR708017
	Putative protein SF16	David et al. 2005	AT3G59690	cellulose synthase genes involved in secondary wall synthesis (At trichomes)	InDel0310	JK801847
	Leucine-rich repeat kinase	Staffan et al. 2005	AT1G79620	cellulose synthase genes involved in secondary wall synthesis (At trichomes)	InDel0368,InDel0592,InDel0644,InDel0936,InDel1507,InDel1565,InDel1597,InDel1725,InDel1763,InDel1794,InDel2120	JK792213,JK802977,JK794161,JK804763,GR708058,GR713931,GR715755,GR715787,GR710444,GR709703,EE593045
	Glycoside hydrolase (CTL1-like)	Staffan et al. 2005;David et al. 2005	AT3G16920	cellulose synthase genes involved in secondary wall synthesis (At trichomes)	InDel0554,InDel1549,InDel1561,InDel1791	JK802799,GR714076,GR715973,GR709812
	GhCTL1	Zhang et al. (2004)	AY291285	High expressed genes involved in secondary wall synthesis (cotton fiber)	InDel0554,InDel1549,InDel1561,InDel1791	JK802799,GR714076,GR715973,GR709812
	GhCTL2	Zhang et al. (2004)	AY291286	High expressed genes involved in secondary wall synthesis (cotton fiber)	InDel0554,InDel1549,InDel1561,InDel1791	JK802799,GR714076,GR715973,GR709812
	Leucine-rich repeat protein kinase	Staffan et al. 2005	AT4G18640	cellulose synthase genes involved in secondary wall synthesis (At trichomes)	InDel0592,InDel0936,InDel1565,InDel1597,InDel1725,InDel1794,InDel2120	JK802977,JK804763,GR713931,GR715755,GR715787,GR709703,EE593045
	Germin-like protein (GLP10)	Staffan et al. 2005	AT3G62020	cellulose synthase genes involved in secondary wall synthesis (At trichomes)	InDel0603,InDel0866,InDel0889,InDel0904,InDel1116	JK803050,JK795549,JK795694,JK795782,JK806878
	Plastocyanin-like domain-containing protein	Staffan et al. 2005	AT1G72230	cellulose synthase genes involved in secondary wall synthesis (At trichomes)	InDel0610,InDel0796,InDel0798,InDel0807,InDel1749,InDel1915	JK803107,JK795107,JK803939,JK803980,GR712537,GR709007
	NAD-dependent epimerase	Staffan et al. 2005	AT2G28760	cellulose synthase genes involved in secondary wall synthesis (At trichomes)	InDel0727,InDel0801	JK794702,JK803962
	GDSL-motif lipase/hydrolase	Staffan et al. 2005	AT1G54790	cellulose synthase genes involved in secondary wall synthesis (At trichomes)	InDel0742	JK803723
	Cellulose synthase (IRX1)	Staffan et al. 2005;David et al. 2005	AT4G18780	cellulose synthase genes involved in secondary wall synthesis (At trichomes)	InDel1489	GR708565
	Cellulose synthase (IRX3)	Staffan et al. 2005;David et al. 2005	AT5G17420	cellulose synthase genes involved in secondary wall synthesis (At trichomes)	InDel1489	GR708565
	Cellulose synthase (IRX5)	Staffan et al. 2005;David et al. 2005	AT5G44030	cellulose synthase genes involved in secondary wall synthesis (At trichomes)	InDel1489	GR708565
	GhCesA1	Pear et al. (1996)	U58283	High expressed genes involved in secondary wall synthesis (cotton fiber)	InDel1489	GR708565
	GhCesA2	Pear et al. (1996)	U58284	High expressed genes involved in secondary wall synthesis (cotton fiber)	InDel1489	GR708565
	GhCesA5	Betancur et al. (2010)	GQ176286	High expressed genes involved in secondary wall synthesis (cotton fiber)	InDel1489	GR708565
	IRX7/FRA8	Zhong et al. (2005);David et al. 2005	AT2G28110	glycosyl transferases (GTs) genes involved in secondary wall synthesis (At trichomes)	InDel1584,InDel2126	GR713721,EE592743
	IRX10	Brown et al. (2009);Staffan et al. 2005;David et al. 2005	AT1G27440	glycosyl transferases (GTs) genes involved in secondary wall synthesis (At trichomes)	InDel1584,InDel2126	GR713721,EE592743
	IRX10-like	Brown et al. (2009)	AT5G61840	glycosyl transferases (GTs) genes involved in secondary wall synthesis (At trichomes)	InDel1584,InDel2126	GR713721,EE592743
	IRX9	Lee et al. (2007);Staffan et al. 2005;David et al. 2005	AT2G37090	glycosyl transferases (GTs) genes involved in secondary wall synthesis (At trichomes)	InDel1974	GR713667
	IRX14	Wu et al. (2010)	AT4G36890	glycosyl transferases (GTs) genes involved in secondary wall synthesis (At trichomes)	InDel1974	GR713667
	IRX14-like	Wu et al. (2010)	AT5G67230	glycosyl transferases (GTs) genes involved in secondary wall synthesis (At trichomes)	InDel1974	GR713667
	Sus	Brill et al. (2011)	JN376126	High expressed genes involved in secondary wall synthesis (cotton fiber)	InDel1026,InDel2007,InDel2016	JK797373,GR711731,GR707108
	beta-1,3-glucanase	Ruan et al. (2004)	D88416	High expressed genes involved in secondary wall synthesis (cotton fiber)	InDel1342	JK809880
transcriptional factor related genes	MYB103	Zhong et al. (2010)	AT1G63910	Transcription factor genes involved in secondary wall synthesis (At trichomes)	InDel1522,InDel1761	GR710613,GR712395
	MYB85	Zhong et al. (2010)	AT4G22680	Transcription factor genes involved in secondary wall synthesis (At trichomes)	InDel1522,InDel1761	GR710613,GR712395
	MYB52	Zhong et al. (2010)	AT1G17950	Transcription factor genes involved in secondary wall synthesis (At trichomes)	InDel1522,InDel1761	GR710613,GR712395
	MYB54	Zhong et al. (2010)	AT1G73410	Transcription factor genes involved in secondary wall synthesis (At trichomes)	InDel1522,InDel1761	GR710613,GR712395
	MYB42	Zhong et al. (2010)	AT4G12350	Transcription factor genes involved in secondary wall synthesis (At trichomes)	InDel1522,InDel1761	GR710613,GR712395
	MYB43	Zhong et al. (2010);David et al. (2005)	AT5G16600	Transcription factor genes involved in secondary wall synthesis (At trichomes)	InDel1522,InDel1761	GR710613,GR712395
	MYB20	Zhong et al. (2010)	AT1G66230	Transcription factor genes involved in secondary wall synthesis (At trichomes)	InDel1522,InDel1761	GR710613,GR712395
	MYB58	Zhong et al. (2010)	AT1G16490	Transcription factor genes involved in secondary wall synthesis (At trichomes)	InDel1522,InDel1761	GR710613,GR712395
	MYB63	Zhong et al. (2010)	AT1G79180	Transcription factor genes involved in secondary wall synthesis (At trichomes)	InDel1522,InDel1761	GR710613,GR712395
	MYB103	Zhong et al. (2010)	AT1G63910	Transcription factor genes involved in secondary wall synthesis (At trichomes)	InDel1522,InDel1761	GR710613,GR712395
	MYB69	Zhong et al. (2010)	AT4G33450	Transcription factor genes involved in secondary wall synthesis (At trichomes)	InDel1761	GR712395
	Homeodomain protein (KNAT7)	Zhong et al. (2010);Staffan et al. 2005;David et al. 2005	AT1G62990	Transcription factor genes involved in secondary wall synthesis (At trichomes)	InDel2135	EE592458
	Zinc ﬁnger protein	David et al. 2005	AT1G72220	cellulose synthase genes involved in secondary wall synthesis (At trichomes)	InDel0496,InDel0822,InDel0875,InDel1293,InDel1383,InDel1803	JK802566,JK804045,JK795577,JK809505,JK810320,GR710145
